# Supplementary material for: Multi-omic profiling of the leukemic microenvironment shows bone marrow interstitial fluid is distinct from peripheral blood plasma
Source: Exp Hematol Oncol. 2022 Sep 15;11:56. doi: 10.1186/s40164-022-00310-0 (PMC9476264; doi:10.1186/s40164-022-00310-0)
Supplement: Supplementary file 2 — Additional file 2: Table S2. Cluster membership of analytes. [file 40164_2022_310_MOESM2_ESM.xls]

## Sheet: LN_20220102_MEnoctrl_features-u
Table S2 | Cluster membership of analytes
AnalyteID	umap_x	umap_y	cluster	cluster1_score	cluster2_score	cluster3_score	cluster4_score	cluster5_score	cluster6_score	cluster7_score	cluster8_score	cluster9_score
A1BG	-5.88002	-1.11315	8	0.0209896	0.0196157	0.0174454	0.0229303	0.0263787	0.03995	0.077608	0.704217	0.0708652
A2M	-5.39973	1.61078	9	0.0491792	0.0436797	0.0367448	0.0422171	0.0449476	0.0530573	0.0769778	0.181773	0.471424
ABRACL	-4.5031	2.80923	9	0.0342534	0.0293827	0.0238062	0.0253994	0.0259948	0.027556	0.0366282	0.0667619	0.730217
ACLY	-5.865	-4.44057	7	0.0188367	0.0182909	0.0170497	0.0250096	0.0313323	0.0798266	0.669762	0.0994826	0.04041
ACSS2	-5.90474	-4.32195	7	0.0202841	0.019671	0.0183079	0.0267428	0.033393	0.0828777	0.643195	0.111532	0.0439966
ACTA2	-4.98805	1.5156	9	0.0480262	0.0427774	0.0359931	0.0418134	0.0445036	0.0516405	0.0742154	0.169097	0.491933
ACTB	-6.29574	-0.358648	8	0.0336725	0.0310359	0.0272379	0.034176	0.0383991	0.0545511	0.0959927	0.5553	0.129635
ACTN1	-5.99209	-3.18682	7	0.0321444	0.0308196	0.0282746	0.0399822	0.0485933	0.0982014	0.354771	0.288765	0.0784491
ACTR3	-5.47407	1.46205	9	0.050291	0.0448227	0.0378485	0.0438345	0.0468741	0.0560357	0.0822425	0.202162	0.435889
ACY1	-0.994178	-6.35492	6	0.0411684	0.0424625	0.0421233	0.0848559	0.143552	0.356426	0.138453	0.0864219	0.0645376
ADARB1	-5.87675	0.798296	8	0.0502709	0.0454277	0.0389717	0.0465728	0.0507651	0.0646345	0.100659	0.311402	0.291297
ADH1B	-5.60835	-4.48179	7	0.0152089	0.0148016	0.0138225	0.0205268	0.0259168	0.0683708	0.731359	0.0775662	0.0324272
ADIPOQ	-2.26032	-6.95205	6	0.0245904	0.0250372	0.0245762	0.0446725	0.0675337	0.607577	0.108099	0.0578766	0.0400369
ADIRF	-5.93315	0.729734	8	0.0498173	0.0450744	0.0387293	0.0464054	0.0506792	0.0650021	0.101942	0.324588	0.277762
AFM	-2.34086	-6.73652	6	0.0238665	0.0242657	0.0237658	0.0431114	0.0649721	0.613439	0.109744	0.0574845	0.0393506
AFP	5.28862	-1.34849	4	0.0278438	0.0334073	0.0391307	0.706103	0.0898387	0.0283585	0.0247274	0.0240561	0.0265346
AGT	-3.5038	-7.4725	6	0.0176142	0.0177523	0.0172879	0.0290989	0.0409404	0.709288	0.0938637	0.0448379	0.0293162
AHSG	1.57384	8.29024	1	0.688311	0.129355	0.050358	0.0241658	0.0206995	0.0162846	0.0175172	0.0211058	0.0322024
AHSP	-5.88929	-4.45103	7	0.0191813	0.0186238	0.01736	0.025443	0.0318613	0.0811301	0.66413	0.101153	0.0411177
AK1	-6.50839	-1.16771	8	0.0170344	0.0158817	0.0141281	0.0182537	0.0209178	0.0323196	0.0636463	0.763021	0.0547973
ALAD	-6.19359	-2.74939	8	0.0323145	0.0307942	0.0280637	0.0388402	0.0465254	0.0874913	0.257244	0.395677	0.0830497
ALB	-3.39734	-7.30489	6	0.0137709	0.013884	0.0135177	0.0229118	0.032429	0.770642	0.0745675	0.0352577	0.0230198
ALCAM	3.68179	-2.90075	5	0.0358448	0.040493	0.0438713	0.311807	0.390564	0.0532945	0.0433875	0.0398555	0.0408822
ALDOA	-6.32025	-2.11833	8	0.027086	0.0255996	0.0231131	0.0311624	0.0366679	0.0631693	0.151616	0.565973	0.0756125
ALDOB	-1.27514	-6.52887	6	0.0383296	0.0394132	0.0390047	0.0765282	0.125564	0.400973	0.136947	0.0826319	0.0606081
AMBP	-3.3337	-7.33278	6	0.0135334	0.0136536	0.013303	0.0226187	0.0321055	0.776004	0.0718628	0.0343711	0.0225481
ANG	-4.68188	-5.31824	7	0.0239813	0.0236665	0.0224321	0.0353471	0.0467109	0.176898	0.533598	0.0905015	0.0468646
ANGPTL3	2.27886	-2.60661	5	0.0477966	0.0524859	0.0545226	0.220899	0.36011	0.0786025	0.0650476	0.0598348	0.0607014
ANPEP	-5.43387	-4.87049	7	0.0126116	0.0123286	0.0115739	0.0174523	0.0223094	0.0655227	0.775279	0.0569791	0.0259436
ANXA1	-4.78116	-4.80362	7	0.0189887	0.0186548	0.0175743	0.0273431	0.0356648	0.112105	0.650587	0.0803461	0.0387367
ANXA2P2	-6.05299	-2.91857	8	0.0326491	0.0312005	0.0285142	0.0398949	0.0481112	0.0930309	0.295634	0.348689	0.0822763
ANXA5	-6.23244	-2.75716	8	0.0324089	0.0308791	0.0281406	0.0388983	0.0465727	0.0876202	0.257282	0.395039	0.0831587
ANXA6	-6.1038	-3.11957	7	0.0325682	0.03118	0.028567	0.040133	0.0485896	0.096832	0.334028	0.308037	0.0800652
APCS	-5.816	-0.935516	8	0.0241715	0.0225358	0.0199825	0.0261078	0.029894	0.0443004	0.0834584	0.664542	0.0850081
APMAP	-3.23257	-7.11213	6	0.0118826	0.0119902	0.011675	0.019998	0.0285635	0.800852	0.0646235	0.0304821	0.0199334
APOA1	-1.70422	-6.67877	6	0.0332869	0.0340713	0.0335834	0.0636533	0.100474	0.4758	0.130802	0.0748744	0.053454
APOA2	-1.96565	-6.65617	6	0.0299092	0.0305248	0.0299975	0.0558583	0.086468	0.52349	0.125689	0.0694004	0.048663
APOA4	-1.04657	-6.43115	6	0.0405668	0.0418199	0.0414772	0.083035	0.1395	0.366669	0.137861	0.0854633	0.0636078
APOB	-2.91733	-6.90919	6	0.0147653	0.0149334	0.0145615	0.025441	0.0369873	0.754093	0.0771445	0.0373503	0.0247238
APOC1	-2.23826	-6.82385	6	0.0251049	0.0255584	0.0250726	0.0457284	0.0693294	0.59738	0.111329	0.0594405	0.0410564
APOC2	-2.51674	-7.03685	6	0.0203812	0.0207025	0.020281	0.0362399	0.0538683	0.671748	0.094376	0.0489908	0.0334122
APOC3	-1.56022	-6.63675	6	0.0351105	0.0359926	0.0355252	0.0680848	0.108787	0.448991	0.133572	0.0778514	0.0560855
APOC4	-3.17295	-7.08557	6	0.0120129	0.0121273	0.0118124	0.0203052	0.0290942	0.799044	0.0647566	0.0307122	0.0201356
APOD	-2.48071	-6.58341	6	0.0231707	0.023513	0.0229718	0.0413705	0.0618377	0.618438	0.112691	0.0573103	0.0386979
APOE	-2.06017	-6.84533	6	0.027928	0.0284872	0.0280011	0.0516477	0.0792339	0.556473	0.118188	0.0647602	0.0452811
APOF	3.84966	-1.1663	4	0.0484979	0.0565133	0.0625743	0.465849	0.173402	0.0519643	0.0458711	0.0450792	0.0502487
APOH	-2.94591	-7.14015	6	0.0139743	0.01414	0.013806	0.0240253	0.0348237	0.770651	0.0706088	0.0347928	0.0231785
APOL1	-5.99659	-0.632374	8	0.0280673	0.0260175	0.0229429	0.0293934	0.0333239	0.0481411	0.0872735	0.620316	0.104524
APOM	-3.45723	-7.34323	6	0.0150004	0.0151176	0.0147152	0.0248551	0.0350729	0.750138	0.0815469	0.0384754	0.0250781
AQR	5.49	-1.24389	4	0.0350221	0.0422824	0.0500312	0.63967	0.105401	0.0347425	0.030394	0.0296466	0.0328099
ARFGEF3	-4.80594	-4.62426	7	0.0191736	0.0188065	0.0176789	0.0273831	0.0355515	0.105448	0.651541	0.0846794	0.0397373
ARHGDIB	-6.09148	0.484395	8	0.0475979	0.0432553	0.0373636	0.0452073	0.0496962	0.0653342	0.105011	0.370402	0.236132
ATAD2	-4.4779	1.80188	9	0.0457066	0.040447	0.033701	0.0386333	0.0405897	0.0449116	0.0622044	0.126043	0.567764
ATG2A	-5.93703	-0.98008	8	0.0213855	0.0199387	0.0176908	0.0230717	0.0264275	0.0395089	0.0752405	0.702706	0.0740308
ATRN	-3.09132	-7.16645	6	0.0125392	0.0126717	0.0123584	0.0213249	0.030669	0.792717	0.0652483	0.031591	0.0208806
AZGP1	-2.20805	-6.81929	6	0.0256075	0.0260779	0.0255894	0.0467655	0.0710482	0.589886	0.112746	0.0604477	0.0418319
B2M	-5.82064	-1.5777	8	0.0237662	0.0223695	0.0200526	0.0269487	0.0314421	0.0502406	0.106221	0.645477	0.0734821
BCHE	-5.55289	0.820455	9	0.0503672	0.0455282	0.0390015	0.0468318	0.0509804	0.0638349	0.0982428	0.288029	0.317184
BLMH	4.49647	6.89912	2	0.108704	0.579975	0.160338	0.0338302	0.02679	0.018797	0.0192915	0.0219481	0.0303263
BLVRB	-6.19901	-2.49364	8	0.0307977	0.0292614	0.0265713	0.036458	0.0433892	0.0786556	0.211832	0.461195	0.0818402
BPGM	-5.2116	-4.71376	7	0.0127555	0.0124764	0.0117087	0.0177957	0.0228391	0.0664923	0.77102	0.0584297	0.0264831
BTD	-2.9002	-6.63412	6	0.0183166	0.0185107	0.0180172	0.0315849	0.0460067	0.689382	0.0998145	0.0473151	0.0310525
C1QA	-4.38929	-5.69244	7	0.0286238	0.0283887	0.027065	0.0434835	0.05845	0.273404	0.388614	0.0979461	0.0540246
C1QB	-5.57658	-1.17765	8	0.0274515	0.0257276	0.0229201	0.0305282	0.0352806	0.0532741	0.103236	0.609229	0.0923524
C1QC	-5.7002	-1.26161	8	0.0244115	0.0228893	0.0204157	0.0271785	0.0314541	0.0481839	0.0953598	0.649647	0.0804597
C1R	-6.37455	-0.736257	8	0.0249997	0.0231731	0.0204703	0.0260696	0.0295715	0.0436253	0.0806302	0.66335	0.0881099
C1RL	-6.04757	0.66947	8	0.0494586	0.0447925	0.0385472	0.0462354	0.0505796	0.0654676	0.103463	0.338963	0.262493
C1S	-5.73162	-0.563355	8	0.0324267	0.0300645	0.0264821	0.0340805	0.0386162	0.054867	0.0977182	0.560648	0.125096
C2	-5.91257	0.775922	8	0.0501524	0.0453378	0.0389168	0.0465329	0.0507547	0.0648252	0.101232	0.316616	0.285633
C3	-5.40271	1.41196	9	0.0500614	0.0446734	0.037752	0.0438953	0.0469828	0.0561318	0.08245	0.203245	0.434808
C4A	-5.72828	1.62484	9	0.0522894	0.0464275	0.0391185	0.0447416	0.047712	0.0571854	0.083697	0.20256	0.426269
C4B_2	0.730098	7.37668	1	0.587019	0.142037	0.0656801	0.0358354	0.0309966	0.0246142	0.0268405	0.0331026	0.0538746
C4BPA	-5.68249	1.03541	9	0.0511596	0.0460207	0.0392596	0.0464634	0.0503012	0.0624398	0.0949617	0.266846	0.342548
C4BPB	-5.84222	1.06955	9	0.0517722	0.0465272	0.0396884	0.0467605	0.0506023	0.0631296	0.096205	0.27175	0.333565
C5	-3.65788	-7.35428	6	0.0189995	0.0191152	0.0185772	0.0310518	0.0434161	0.680128	0.107251	0.0495206	0.0319413
C6	0.78628	7.72831	1	0.645951	0.12439	0.056447	0.0302872	0.0262321	0.0209273	0.0227937	0.0280159	0.0449558
C7	-3.61486	-7.25137	6	0.0173365	0.0174421	0.0169452	0.0284066	0.0398127	0.705835	0.0995124	0.0454599	0.0292497
C8A	1.1183	7.37884	1	0.667895	0.12597	0.0533039	0.0274829	0.0235584	0.0184525	0.0199857	0.0244168	0.0389355
C8B	0.891709	7.48478	1	0.646847	0.126839	0.0564246	0.0299996	0.0258735	0.0204712	0.0222592	0.0273286	0.0439565
C8G	0.614604	7.45863	1	0.570818	0.143975	0.0679584	0.037569	0.0326015	0.0260362	0.0284473	0.0351665	0.0574281
C9	1.72151	7.20321	1	0.60179	0.177136	0.0634872	0.0297113	0.0250644	0.0191524	0.0205264	0.0247346	0.0383976
CA1	-6.35459	-2.50545	8	0.0311649	0.0295863	0.0268586	0.0366555	0.0435299	0.0789124	0.210627	0.460266	0.0823991
CA2	-6.31997	-2.4915	8	0.0309436	0.0293775	0.0266664	0.0364224	0.0432616	0.0783097	0.208821	0.464163	0.0820343
CALML5	-5.50384	-4.7711	7	0.0123633	0.0120699	0.0113144	0.0169759	0.0216162	0.0614812	0.780845	0.0576629	0.0256712
CAMP	-2.58431	-6.66402	6	0.0209738	0.0212662	0.020767	0.03712	0.055101	0.65358	0.103959	0.0521799	0.0350534
CAP1	-5.53238	1.30978	9	0.0509369	0.0455547	0.038608	0.0450817	0.0484182	0.0586018	0.0870232	0.223175	0.402601
CARD9	-6.29895	-0.853363	8	0.0218967	0.0203397	0.0180029	0.0230939	0.0262906	0.0391689	0.0735859	0.701725	0.0758968
CASP8	5.17213	-1.56878	4	0.0220216	0.0262263	0.0304247	0.758055	0.0786934	0.023379	0.0202348	0.0195622	0.0214031
CAT	-3.33132	3.5178	9	0.0749441	0.0622362	0.0485384	0.0485283	0.0478731	0.0462164	0.0577449	0.091322	0.522597
CCDC126	-3.50275	-7.48164	6	0.0177691	0.0179091	0.0174418	0.0293572	0.0413032	0.706992	0.0944753	0.0451915	0.0295608
CCT6A	-5.63227	-4.70549	7	0.0142388	0.01388	0.0129924	0.0193558	0.0245252	0.0676428	0.749211	0.0683739	0.0297805
CCT7	-4.044	2.97471	9	0.0400414	0.0341021	0.0273548	0.0287841	0.0291382	0.0298663	0.0388423	0.0671551	0.704716
CD14	1.05592	7.18324	1	0.603785	0.146598	0.0637084	0.0333581	0.0285872	0.0223475	0.0242285	0.0296698	0.0477173
CD44	-5.88199	-1.0617	8	0.0213377	0.0199251	0.0177049	0.0232161	0.0266673	0.0401579	0.0773572	0.700826	0.0728079
CD5L	-5.31982	2.92579	9	0.0515393	0.0442288	0.0360524	0.038238	0.0394227	0.0434533	0.0589058	0.111958	0.576201
CD97	-3.58667	3.28664	9	0.0577929	0.0485436	0.0383177	0.0391896	0.0390605	0.0385399	0.0488641	0.0797503	0.609941
CD99	-3.94218	2.95667	9	0.0419536	0.0357458	0.0286567	0.0301789	0.0305109	0.0310905	0.0403068	0.0691733	0.692384
CDC42	-6.28877	-2.16404	8	0.0276202	0.026124	0.0236041	0.0319122	0.0376105	0.0651788	0.158555	0.552724	0.0766718
CDH5	-6.16125	-2.73797	8	0.0322382	0.0307239	0.0279983	0.0387835	0.0464705	0.0872868	0.256339	0.397146	0.0830141
CDHR2	2.76403	-4.34765	5	0.0251633	0.0275583	0.0289858	0.109391	0.65126	0.0533184	0.0392177	0.0334414	0.031664
CETP	-5.835	-1.18099	8	0.0216149	0.0202259	0.0180104	0.0237802	0.0274213	0.0417927	0.0820032	0.693049	0.0721022
CFB	1.67798	7.17642	1	0.599909	0.175488	0.063995	0.0302036	0.0254978	0.0194992	0.0209125	0.0252269	0.0392683
CFD	-4.9272	2.90839	9	0.0415784	0.0356194	0.0289168	0.0306761	0.0314971	0.0340572	0.0457089	0.0851091	0.666837
CFH	-4.83213	2.93184	9	0.0400918	0.0343045	0.027802	0.0294403	0.0301765	0.0324344	0.0433688	0.0800355	0.682346
CFHR1	0.933093	7.09779	1	0.562515	0.156035	0.0702141	0.0375767	0.0322758	0.0252984	0.0274874	0.0337769	0.054821
CFHR2	4.35248	-1.18953	4	0.0403451	0.0476169	0.0538993	0.562972	0.139522	0.0420838	0.0369918	0.0362471	0.0403222
CFHR3	-3.30868	-7.33558	6	0.0134759	0.0135988	0.0132526	0.0225625	0.0320635	0.777337	0.0711369	0.034141	0.0224313
CFHR4	1.46801	8.05321	1	0.757446	0.0998468	0.0389623	0.0189359	0.0162143	0.0127344	0.0137186	0.0165816	0.02556
CFI	-5.95271	0.722782	8	0.0497844	0.045049	0.0387153	0.0463889	0.0506717	0.0650789	0.102171	0.326608	0.275534
CFL1	-6.55159	-1.21749	8	0.0172013	0.0160455	0.0142847	0.0184698	0.0211843	0.0329224	0.0653039	0.759898	0.0546902
CFP	2.53961	-3.65452	5	0.0328516	0.0360125	0.0377096	0.151824	0.543753	0.0640094	0.0491787	0.0430222	0.0416393
CHL1	-3.33275	3.5015	9	0.0742929	0.0617432	0.0481842	0.0482412	0.0476079	0.0459803	0.0574738	0.0909754	0.525501
CLEC3B	-6.82846	-1.06621	8	0.0253136	0.0235364	0.0209029	0.0266552	0.0303888	0.0466609	0.0897917	0.656084	0.0806663
CLIP2	-5.992	-3.25684	7	0.0318333	0.0305436	0.0280472	0.0397422	0.0483834	0.098909	0.370365	0.275117	0.0770591
CLU	-3.49468	-7.17837	6	0.0146622	0.0147634	0.0143497	0.0242201	0.0341449	0.751354	0.08347	0.0383039	0.0247315
CNDP1	-1.45839	-6.60159	6	0.0363177	0.0372705	0.0368215	0.0711464	0.114717	0.43112	0.135082	0.0797225	0.0578022
COL6A3	2.35744	-2.84454	5	0.0440882	0.0484239	0.050442	0.208957	0.39973	0.0753917	0.0613312	0.0557387	0.0558973
COLEC10	3.4021	-3.62037	5	0.0278575	0.0310464	0.0332349	0.170512	0.585128	0.0481321	0.0375669	0.0334266	0.0330957
COLEC11	-6.1206	-1.16693	8	0.0175105	0.0163558	0.0145546	0.0190277	0.0218773	0.0335491	0.0661124	0.75323	0.0577827
COMP	-4.43472	2.71383	9	0.0337048	0.0289975	0.0235415	0.0252849	0.0259123	0.027457	0.0365387	0.0668214	0.731742
CP	1.6871	7.13568	1	0.585647	0.181792	0.0663714	0.0313017	0.0264061	0.0201671	0.0216236	0.0260812	0.0406106
CPB2	-3.36553	-7.28931	6	0.0132809	0.0133931	0.0130419	0.0221456	0.0313948	0.778923	0.0716725	0.0339544	0.0221941
CPN1	1.26017	7.28382	1	0.652878	0.1362	0.0558333	0.0282249	0.0240927	0.0187391	0.0202452	0.0246588	0.0391283
CPN2	-5.66169	1.10658	9	0.0512955	0.0460739	0.0392423	0.0462719	0.0499947	0.0617021	0.0932983	0.256265	0.355856
CRP	1.4093	8.36742	1	0.660111	0.134958	0.055163	0.0271218	0.0233222	0.0184648	0.019912	0.0240632	0.036884
CSF1R	-4.86336	3.24163	9	0.049445	0.0419087	0.0337028	0.0349746	0.0356223	0.0379164	0.0501657	0.0898684	0.626396
CST3	-3.54466	-7.04175	6	0.016006	0.0161011	0.0156284	0.0263309	0.0370496	0.723845	0.0952689	0.0425503	0.0272197
CSTB	-4.74017	-5.28717	7	0.0230658	0.0227466	0.0215444	0.033832	0.0445886	0.165167	0.555635	0.08817	0.0452497
DBH	-2.92401	-7.24682	6	0.0150112	0.0151973	0.0148516	0.0258464	0.0374741	0.75582	0.074058	0.0369806	0.0247612
DBI	-6.15569	-4.37454	7	0.0241095	0.0233499	0.0217186	0.0314229	0.0390292	0.0954164	0.580762	0.132099	0.0520923
DCD	-4.14189	-5.87138	6	0.0293471	0.0292019	0.0279402	0.0455587	0.0620223	0.339833	0.316743	0.0950286	0.0543258
DDX31	1.60052	8.08654	1	0.746678	0.107543	0.0405987	0.0193502	0.016531	0.0129402	0.0139122	0.0167666	0.0256798
DMD	-5.13609	-5.17411	7	0.0180499	0.0177265	0.0167254	0.0257051	0.0333459	0.110766	0.66782	0.0738149	0.0360462
DPEP1	2.85827	-2.64268	5	0.0422653	0.0470417	0.049753	0.25528	0.385373	0.0655287	0.0539705	0.0497808	0.0510064
DSG2	1.65987	8.14057	1	0.728302	0.116581	0.0435454	0.0205846	0.0175751	0.0137489	0.0147689	0.0177736	0.0271205
ECM1	0.761587	7.6826	1	0.636614	0.12688	0.0578792	0.0311882	0.0270179	0.0215543	0.023487	0.0288926	0.0464869
EEF1A1	-6.15202	-2.78499	8	0.0324167	0.0309122	0.028189	0.0391208	0.046937	0.0887887	0.265495	0.385156	0.0829849
EHD2	-6.29391	-2.47692	8	0.0307597	0.0292025	0.0265041	0.0362175	0.0430203	0.0777396	0.206844	0.467957	0.0817555
EIF5A	-6.57419	-1.6894	8	0.022214	0.0208521	0.0186986	0.0246069	0.0285532	0.0467287	0.100711	0.672257	0.065379
ENG	2.56966	7.58993	1	0.414937	0.336705	0.0824293	0.0327547	0.0272661	0.020501	0.0216968	0.025653	0.0380567
ENO1	-5.89907	-0.99089	8	0.021822	0.0203533	0.0180628	0.0235968	0.0270454	0.0404324	0.0770462	0.696122	0.0755192
ENPP2	-6.12329	-4.1243	7	0.0252178	0.024376	0.0226117	0.0325831	0.04031	0.094738	0.554188	0.150223	0.0557525
EZR	-5.7117	-0.833099	8	0.0278581	0.0259462	0.0229678	0.0299643	0.0342309	0.049979	0.0923322	0.615963	0.100758
F10	-4.4537	1.01036	9	0.054177	0.0489853	0.0416818	0.0505523	0.0544187	0.0629286	0.0907526	0.201289	0.395214
F11	-5.68905	-1.28379	8	0.0246633	0.0231347	0.020643	0.0275192	0.031873	0.0489367	0.0971836	0.645098	0.0809481
F12	-3.50724	-7.14912	6	0.0148898	0.0149892	0.0145647	0.0245716	0.0346238	0.746554	0.0855973	0.0390487	0.0251604
F13A1	0.650787	7.60024	1	0.597833	0.136599	0.0637992	0.0349596	0.0303415	0.0242625	0.0264896	0.0326883	0.0530276
F13B	0.968358	7.29974	1	0.623109	0.137136	0.0603915	0.0319201	0.0274395	0.0215708	0.0234237	0.0287314	0.0462782
F2	-4.54942	-3.50158	7	0.034605	0.0336898	0.0312905	0.0478418	0.0607784	0.132629	0.39042	0.189364	0.0793821
F5	-3.35572	-7.52351	6	0.0173055	0.0174666	0.0170362	0.0288809	0.0408942	0.71785	0.0886427	0.0433172	0.0286068
F7	-3.54649	-7.48667	6	0.0185482	0.0186877	0.0181942	0.0305539	0.042901	0.693579	0.099323	0.0473227	0.0308905
F9	-3.57593	-7.37593	6	0.0175145	0.017635	0.0171526	0.0287867	0.0403929	0.707144	0.0967842	0.0452468	0.0293433
FABP4	-5.82302	-4.37932	7	0.0186511	0.018107	0.0168702	0.0247607	0.0310184	0.0784377	0.671868	0.100066	0.040221
FABP5	-5.99174	-4.08832	7	0.0238874	0.0231039	0.0214357	0.0310349	0.0384887	0.0908525	0.575112	0.143105	0.05298
FAH	-3.50863	-7.13383	6	0.0149376	0.0150363	0.0146087	0.0246465	0.0347291	0.745332	0.0862136	0.0392351	0.0252608
FASN	-4.09407	-5.91055	6	0.0293004	0.0291745	0.0279346	0.0456806	0.0623468	0.354238	0.303463	0.0938414	0.054021
FBLN1	0.973233	7.34889	1	0.63621	0.132798	0.0582723	0.030732	0.026426	0.0207915	0.0225756	0.0276815	0.0445132
FCGBP	-2.71297	-7.12275	6	0.0173643	0.0176085	0.0172274	0.0303915	0.0446249	0.718648	0.0832478	0.0423107	0.028577
FCN2	-3.49303	-6.97155	6	0.0156269	0.0157228	0.0152602	0.025793	0.0363882	0.729514	0.0934511	0.0416218	0.0266223
FCN3	-5.70155	-4.29082	7	0.0183785	0.017845	0.0166199	0.0244797	0.0307112	0.0771854	0.674596	0.10027	0.0399142
FDPS	-5.90057	-4.30864	7	0.0203465	0.0197298	0.0183602	0.0268165	0.0334799	0.08292	0.641839	0.112324	0.0441846
FETUB	1.11017	7.29456	1	0.643633	0.134462	0.0572524	0.0296235	0.0253789	0.0198484	0.0214998	0.0262811	0.0420202
FGA	3.07219	7.08009	2	0.229293	0.510416	0.0972969	0.0336957	0.0275161	0.0200986	0.0210682	0.0246432	0.0359716
FGB	3.16318	7.04389	2	0.210048	0.531986	0.0984293	0.0332011	0.0270412	0.0196798	0.0205973	0.0240457	0.0349719
FGG	2.29545	7.0645	1	0.430332	0.298762	0.0867525	0.0362652	0.0301254	0.0225082	0.0238841	0.0284077	0.0429631
FLNA	-3.42251	3.3673	9	0.0661678	0.0553507	0.0434665	0.0440689	0.0436999	0.0425778	0.053558	0.0859296	0.565181
FLT3	1.8603	7.90922	1	0.707725	0.13433	0.0460049	0.0209972	0.0178095	0.0137794	0.0147525	0.0176931	0.0269081
FLT4	2.0698	7.87318	1	0.633151	0.178944	0.0566842	0.0249545	0.0210675	0.016186	0.0172725	0.0206269	0.0311136
FN1	-3.38741	-7.36686	6	0.0144293	0.0145522	0.0141752	0.0240262	0.034009	0.761138	0.0769163	0.0367098	0.0240444
FTH1	-5.4918	-4.79486	7	0.012311	0.0120223	0.0112733	0.0169309	0.021576	0.0617926	0.781582	0.0570047	0.0255072
FTL	-5.97984	-3.62711	7	0.0289912	0.0279226	0.0257636	0.0369001	0.0453245	0.0987022	0.460353	0.208682	0.0673613
GALE	5.13067	-2.23563	4	0.0245051	0.0287482	0.0328355	0.698534	0.114037	0.0289422	0.0244655	0.023188	0.0247451
GAPDH	-6.57298	-1.17208	8	0.0177635	0.0165578	0.0147301	0.018999	0.0217623	0.0336706	0.0662761	0.753417	0.056824
GBE1	-5.57109	-4.95215	7	0.015336	0.014985	0.0140688	0.0211083	0.0269096	0.0788682	0.728559	0.0687646	0.0314002
GC	-6.04197	0.630857	8	0.0490812	0.0444842	0.0383103	0.0460485	0.050426	0.0654401	0.103744	0.344757	0.257709
GDI2	-6.01994	-4.24283	7	0.0226707	0.0219524	0.0204012	0.0296033	0.0368008	0.089083	0.601005	0.128925	0.0495589
GEN1	5.22534	-1.73724	4	0.0203129	0.0241215	0.0279249	0.771889	0.0765105	0.0220815	0.0190029	0.0182809	0.0198754
GGH	-4.9226	2.15596	9	0.0403424	0.0353265	0.0292394	0.032593	0.0340753	0.0380662	0.0527709	0.10789	0.629696
GLUL	-6.18995	-2.76666	8	0.0323823	0.0308655	0.0281357	0.0389668	0.0467	0.0880466	0.260585	0.391273	0.0830457
GP1BA	-3.55108	-7.55283	6	0.0198509	0.0200037	0.0194832	0.0326925	0.0458737	0.673966	0.104797	0.0503672	0.0329657
GP5	-5.64472	1.13593	9	0.0513065	0.0460557	0.0391994	0.0461566	0.0498278	0.0613266	0.0924885	0.251466	0.362172
GPD1	-5.8677	-4.33836	7	0.0196208	0.0190355	0.0177231	0.0259393	0.032431	0.0810218	0.654726	0.107019	0.042484
GPI	5.4083	-1.5245	4	0.0251183	0.0300714	0.0352103	0.730309	0.0844971	0.0261462	0.0226677	0.0219403	0.0240401
GPLD1	-3.81372	-6.93176	6	0.0218315	0.0218992	0.0211925	0.0352157	0.0489449	0.610424	0.142705	0.0601427	0.0376447
GPX3	-3.31039	-6.92207	6	0.0139116	0.0140181	0.0136221	0.0232652	0.0331237	0.761535	0.0803372	0.0365744	0.0236124
GSN	-6.57221	-1.17768	8	0.017702	0.0165018	0.0146816	0.0189411	0.0216992	0.0335922	0.0661816	0.754124	0.0565766
GSR	-6.30946	-2.13584	8	0.027292	0.0258015	0.023302	0.0314488	0.0370269	0.0639322	0.154223	0.560953	0.0760212
GSTO1	-6.23054	-2.29188	8	0.0290305	0.0275106	0.024907	0.0338977	0.0401154	0.0707163	0.178728	0.515833	0.079261
GSTP1	-6.80141	-1.45577	8	0.023871	0.0223156	0.0199367	0.0258277	0.0297292	0.0474738	0.0970979	0.661986	0.0717621
H2AFZ	-6.05185	0.50127	8	0.0477568	0.0433899	0.0374637	0.0453251	0.0498036	0.0652903	0.104694	0.366056	0.24022
HABP2	-2.65338	-6.847	6	0.0185368	0.0187929	0.0183627	0.0326166	0.048164	0.695622	0.0912624	0.0458321	0.0308102
HBA2	-6.28459	-2.48317	8	0.0307898	0.0292349	0.0265366	0.036282	0.0431099	0.0779756	0.208033	0.466253	0.0817851
HBB	-6.26909	-2.4945	8	0.0308523	0.0293009	0.0266019	0.036406	0.0432801	0.0784179	0.210215	0.46307	0.0818559
HBD	-6.2087	-2.75121	8	0.0323426	0.0308186	0.0280853	0.0388497	0.0465268	0.0874948	0.257031	0.395768	0.0830831
HBG1	-6.17112	-2.67713	8	0.0319619	0.0304375	0.027713	0.0382981	0.0458114	0.0852762	0.244829	0.412735	0.0829384
HBG2	-5.98281	-3.65152	7	0.0287657	0.0277113	0.0255761	0.0366504	0.0450394	0.0984826	0.466222	0.204888	0.0666648
HBM	-5.70067	-4.71875	7	0.0154813	0.015085	0.014117	0.0209713	0.026527	0.0727326	0.728214	0.0745037	0.0323679
HGFAC	-5.94028	-1.01306	8	0.0208687	0.0194664	0.0172814	0.022569	0.0258756	0.0388267	0.0743351	0.709048	0.0717291
HIST1H1E	-6.28862	-2.64979	8	0.0319723	0.0304155	0.0276721	0.0380379	0.0453799	0.0840008	0.23631	0.423127	0.0830848
HIST1H2AE	3.87135	6.01346	2	0.151719	0.436092	0.194351	0.0494491	0.0386931	0.0266147	0.0273814	0.0313707	0.0443294
HIST1H2BK	-6.28339	-2.4442	8	0.030473	0.0289211	0.0262373	0.0358272	0.0425289	0.0765155	0.201716	0.476411	0.0813698
HIST1H3J	-3.42775	3.38294	9	0.0664302	0.0555319	0.043587	0.0441369	0.0437568	0.0426326	0.0536171	0.0859896	0.564318
HIST2H2AC	-5.15417	1.87078	9	0.0453567	0.0400263	0.0334179	0.0378779	0.039981	0.0459091	0.0650928	0.14252	0.549819
HIST2H3D	-4.88222	2.96259	9	0.0416543	0.0356171	0.0288592	0.0305026	0.0312637	0.0336535	0.0450127	0.083075	0.670362
HIST4H4	-5.50473	-4.78578	7	0.0124068	0.0121137	0.0113571	0.0170437	0.0217078	0.0619368	0.780051	0.0576532	0.02573
HLA-A	-4.14643	3.43747	9	0.0536923	0.044962	0.0355987	0.0362204	0.0363489	0.036962	0.0475628	0.0800763	0.628577
HLA-B	-3.58635	3.06336	9	0.0538446	0.0456561	0.0363226	0.0378342	0.0379055	0.0376195	0.0479757	0.0793012	0.623541
HLA-C	0.955663	7.8708	1	0.691403	0.112817	0.0494428	0.0258671	0.0223474	0.0177746	0.0193044	0.0236161	0.0374275
HLA-DRA	0.77756	7.81516	1	0.643451	0.125018	0.0568709	0.0305024	0.0264405	0.0211333	0.0230201	0.0282849	0.0452788
HLA-H	-4.74074	2.49766	9	0.03568	0.0309276	0.0253329	0.0276186	0.0285686	0.031094	0.0421831	0.0811259	0.697469
HMBS	-6.14844	-4.30273	7	0.0242951	0.0235165	0.0218566	0.0315846	0.0391849	0.094713	0.575772	0.136244	0.0528336
HMGB2	-6.44371	-1.20716	8	0.0164185	0.0153204	0.013638	0.0176827	0.0202953	0.0314574	0.0624032	0.770088	0.052697
HMGN4	-5.64267	1.90542	9	0.0514877	0.0454143	0.0380098	0.0428097	0.0453132	0.0532421	0.0764728	0.173432	0.473819
HNRNPA1P48	-5.66072	1.06202	9	0.051185	0.046019	0.0392326	0.0463783	0.0501695	0.0621002	0.0941993	0.261995	0.348721
HNRNPA2B1	-5.87926	0.874793	9	0.0507995	0.0458342	0.0392597	0.0467212	0.0508238	0.0643658	0.0996427	0.300407	0.302146
HNRNPD	-4.72498	3.0481	9	0.041269	0.0351624	0.0283731	0.0298007	0.0304242	0.03237	0.0429557	0.0777629	0.681882
HNRNPK	-6.49523	-1.05351	8	0.0186806	0.0173889	0.0154408	0.019864	0.0226991	0.0346527	0.0670409	0.742859	0.0613734
HP	1.54795	7.3448	1	0.667287	0.141592	0.0532009	0.025608	0.0217263	0.0167562	0.0180154	0.0217898	0.0340243
HPR	0.875324	7.21	1	0.582411	0.147756	0.0668039	0.0359057	0.0309118	0.0243375	0.0264714	0.0325587	0.052844
HPRT1	-6.62537	-1.28728	8	0.018772	0.017522	0.0156156	0.0202029	0.0231975	0.0363476	0.0727899	0.736874	0.0586783
HPX	-6.17778	-2.46459	8	0.0305833	0.0290516	0.0263715	0.036177	0.0430374	0.0777122	0.207596	0.467847	0.0816246
HRG	-6.17216	-1.62864	8	0.019945	0.0187466	0.0168057	0.0223563	0.0260176	0.0421232	0.0905489	0.703038	0.0604189
HRNR	-3.59051	-7.50525	6	0.0196128	0.019754	0.0192279	0.0322129	0.0451364	0.675809	0.105433	0.0501355	0.0326784
HSP90AA1	-6.57104	-1.46004	8	0.0190057	0.0177864	0.0158942	0.0207364	0.0239255	0.0381674	0.0788408	0.72766	0.0579838
HSP90AB1	-5.89961	0.772706	8	0.0501113	0.0453047	0.0388893	0.046519	0.0507428	0.064789	0.101167	0.316419	0.286058
HSP90B1	-4.65907	2.74095	9	0.0348717	0.0299944	0.0243879	0.0261505	0.0268634	0.0288108	0.0385969	0.0717509	0.718573
HSPA1A	-6.42008	-1.5455	8	0.0182818	0.0171413	0.0153405	0.0201755	0.023365	0.0375766	0.0791824	0.733439	0.0554974
HSPA5	-3.83221	-6.63204	6	0.0240938	0.0241337	0.0232981	0.0387051	0.0537271	0.55186	0.173281	0.0686711	0.0422299
HSPA8	5.17903	-2.06927	4	0.0215983	0.0254445	0.0292017	0.743077	0.0931478	0.0247901	0.0210852	0.0200858	0.0215696
HSPB1	-6.56033	-1.20196	8	0.0173506	0.0161805	0.0144014	0.0186042	0.0213285	0.0330965	0.0654738	0.75829	0.0552747
HSPD1	-5.9271	0.751399	8	0.0499825	0.045205	0.0388239	0.0464702	0.0507204	0.0649363	0.101644	0.321021	0.281196
HSPG2	-3.50385	3.32167	9	0.0617176	0.0517469	0.0407495	0.0415155	0.0412782	0.0404752	0.0511196	0.0827338	0.588664
ICAM1	5.75145	6.53783	3	0.0962655	0.270978	0.437708	0.0465728	0.0359415	0.0243754	0.0245744	0.0273395	0.0362446
ICAM2	2.18114	8.16063	1	0.574765	0.207078	0.066318	0.0288915	0.0244279	0.0188348	0.0200764	0.0239061	0.0357028
IDH1	-5.62032	-4.44226	7	0.0157545	0.0153262	0.014305	0.0212148	0.0267556	0.0699115	0.721635	0.0813831	0.0337147
IGFALS	-2.52531	-6.825	6	0.0205546	0.0208641	0.0204089	0.0365492	0.0544015	0.664845	0.0981475	0.0502079	0.0340208
IGFBP3	-3.5997	-7.22905	6	0.0169125	0.0170164	0.0165311	0.0277384	0.0389066	0.712656	0.097304	0.0443833	0.0285515
IGHA1	-5.68658	-4.48708	7	0.0160022	0.0155651	0.0145301	0.0215034	0.0270937	0.0709707	0.718093	0.0821088	0.0341329
IGHA2	-5.23624	-4.89278	7	0.0128937	0.0126265	0.0118707	0.0180763	0.0232594	0.0706537	0.767488	0.056747	0.0263849
IGHD	4.43753	6.07457	2	0.123534	0.421957	0.252413	0.0470826	0.0364694	0.0248126	0.0253307	0.0287159	0.0396847
IGHG1	-5.72212	1.40064	9	0.0520583	0.046456	0.0393303	0.0455665	0.0488668	0.0593493	0.0880998	0.224913	0.39536
IGHG2	-5.99888	-1.02261	8	0.019987	0.0186408	0.0165501	0.0215831	0.0247405	0.0372262	0.0714843	0.721444	0.0683442
IGHG3	6.15756	5.90666	3	0.053678	0.122565	0.694982	0.032193	0.0242598	0.0159614	0.0159322	0.0175387	0.0228896
IGHG4	-5.9879	-2.40764	8	0.030625	0.029107	0.0264161	0.0364289	0.0434038	0.0777829	0.205111	0.468482	0.0826435
IGHM	-5.09895	3.12759	9	0.0504492	0.0429818	0.0347719	0.0363952	0.0372683	0.0403147	0.0539065	0.098991	0.604921
IGHV1-18	-5.62433	1.80227	9	0.0511877	0.0452593	0.0379618	0.0430208	0.0456467	0.0538933	0.0778292	0.180024	0.465177
IGHV1-2	-6.08634	1.21646	9	0.0536993	0.0481042	0.0409569	0.047699	0.0514629	0.0642466	0.0974203	0.266053	0.330357
IGHV1-24	-5.94298	-0.263753	8	0.0363909	0.0335348	0.0293744	0.0370289	0.0415562	0.0578415	0.0999653	0.515161	0.149147
IGHV1-3	-5.08158	2.98548	9	0.0467251	0.0399714	0.0324444	0.0342629	0.0351849	0.0382354	0.051385	0.0957615	0.626029
IGHV1-46	-3.75225	4.14855	9	0.0902043	0.0730479	0.056151	0.0538673	0.0529389	0.0517441	0.0645922	0.10152	0.455934
IGHV1-58	1.0505	7.31687	1	0.641762	0.133218	0.0574856	0.0299968	0.0257401	0.020183	0.0218852	0.0267884	0.0429405
IGHV1-69	-5.06715	3.14661	9	0.0502494	0.0427778	0.0345766	0.036142	0.03698	0.0399107	0.053283	0.0974822	0.608598
IGHV1-8	-6.14714	-2.6441	8	0.0317895	0.0302666	0.0275468	0.0380621	0.0455099	0.0843342	0.239727	0.419886	0.0828777
IGHV2-26	-5.49724	1.32637	9	0.0507511	0.0453734	0.0384341	0.0448575	0.0481475	0.0581108	0.0861014	0.219009	0.409215
IGHV2-5	-6.227	-3.12701	7	0.0329123	0.0314863	0.0288372	0.040324	0.0487134	0.0968276	0.328153	0.311998	0.0807482
IGHV2-70	2.61134	7.64894	1	0.405511	0.344674	0.0833091	0.0328957	0.0273855	0.0205994	0.0217912	0.0257422	0.0380918
IGHV2-70D	-5.06914	3.12939	9	0.0498265	0.0424402	0.0343193	0.0359125	0.0367595	0.0397022	0.053042	0.0972306	0.610767
IGHV3-15	-5.50434	1.2622	9	0.0508768	0.0455516	0.0386412	0.0452651	0.0486707	0.059003	0.0878175	0.22708	0.397094
IGHV3-30	-5.70738	1.03239	9	0.0512063	0.0460637	0.0393024	0.0465029	0.0503521	0.0625891	0.0952815	0.268768	0.339934
IGHV3-49	-6.59458	-1.14377	8	0.0185466	0.0172792	0.0153649	0.0197828	0.0226398	0.0349364	0.0684322	0.743503	0.0595153
IGHV3-64	-5.63882	1.0867	9	0.0511917	0.0460021	0.0391943	0.0462846	0.050031	0.0617613	0.0934547	0.257419	0.354661
IGHV3-64D	-5.99242	0.694824	8	0.0496	0.0449033	0.0386164	0.0463046	0.0506192	0.0652515	0.102776	0.332726	0.269203
IGHV3-7	-6.81237	-1.00314	8	0.0257228	0.0238971	0.0212024	0.0269813	0.0307177	0.0468692	0.0894317	0.652248	0.0829301
IGHV3-72	-5.76366	1.00907	9	0.0512577	0.0461284	0.0393854	0.0466183	0.0505172	0.0630583	0.0963196	0.275257	0.331458
IGHV3-74	-5.63676	1.82776	9	0.0513501	0.0453761	0.0380415	0.0430421	0.0456442	0.0538456	0.0776715	0.178865	0.466164
IGHV3-9	5.37892	-1.47957	4	0.0254118	0.0304405	0.035648	0.728329	0.0845973	0.0263058	0.0228392	0.0221346	0.0242935
IGHV4-28	-5.55526	1.50256	9	0.0507736	0.045208	0.0381555	0.0440392	0.0470645	0.0563535	0.0827072	0.203118	0.432581
IGHV4-34	-5.42976	2.39111	9	0.0488873	0.0425816	0.035189	0.0385531	0.0402704	0.0456893	0.063617	0.130847	0.554366
IGHV4-4	1.16732	7.22625	1	0.628641	0.141783	0.0597683	0.0307139	0.0262609	0.0204663	0.022146	0.0270406	0.0431802
IGHV5-10-1	-5.61553	2.04581	9	0.0512938	0.0450887	0.0376125	0.0420244	0.0443229	0.0516226	0.0735205	0.162048	0.492467
IGHV5-51	-6.72527	-1.37723	8	0.0215314	0.0201137	0.0179491	0.0232352	0.0267138	0.0422909	0.0856643	0.696634	0.0658674
IGHV6-1	-4.63069	-5.38504	7	0.0251072	0.0247998	0.0235307	0.0372077	0.0493179	0.193225	0.505016	0.0930385	0.0487568
IGKC	-6.42704	-1.56484	8	0.0186113	0.0174542	0.0156251	0.0205607	0.0238212	0.0383973	0.0811983	0.728032	0.0562996
IGKJ1	-6.40574	-1.6006	8	0.0190418	0.0178684	0.0160052	0.0211046	0.0244794	0.0396123	0.0843955	0.720159	0.0573337
IGKV1-12	-6.95718	-0.955572	8	0.02976	0.0276155	0.0244848	0.030981	0.0351933	0.0535378	0.101045	0.602048	0.0953351
IGKV1-16	2.2221	6.64284	1	0.375338	0.303316	0.10166	0.0435976	0.0360451	0.0266649	0.0282875	0.0336947	0.0513963
IGKV1-17	-6.08893	0.409215	8	0.046714	0.0425119	0.0367744	0.0446675	0.0492003	0.0650517	0.105261	0.383113	0.226706
IGKV1-27	-6.24854	-2.4759	8	0.0306787	0.0291333	0.0264444	0.0361952	0.0430234	0.0777675	0.207578	0.467544	0.0816351
IGKV1-39	-5.96494	0.701339	8	0.0496191	0.0449172	0.0386201	0.0463169	0.0506225	0.0651506	0.102494	0.330462	0.271798
IGKV1-5	-6.54045	-1.16792	8	0.0173236	0.016149	0.0143658	0.0185435	0.0212442	0.03284	0.0646385	0.759303	0.0555928
IGKV1-8	-6.31527	-1.85061	8	0.0230444	0.0217064	0.0195203	0.0260648	0.0304609	0.0507412	0.11421	0.647282	0.0669702
IGKV1D-13	-4.46545	2.80363	9	0.0341242	0.0292738	0.0237123	0.0253071	0.0258901	0.0273902	0.0363683	0.066116	0.731818
IGKV1D-16	-6.066	-1.06344	8	0.018803	0.0175411	0.0155833	0.0203162	0.0233024	0.0352834	0.0682929	0.737358	0.06352
IGKV1D-33	-5.85778	1.73048	9	0.0538419	0.0476969	0.04013	0.0455636	0.048497	0.0581115	0.0847762	0.201681	0.419702
IGKV1D-8	-5.07965	1.95824	9	0.0438174	0.0385791	0.0321255	0.0362339	0.0381338	0.0434075	0.0611049	0.130818	0.575779
IGKV2-28	-5.86274	0.810634	8	0.0503412	0.0454812	0.039006	0.0465945	0.0507708	0.0645453	0.100383	0.308816	0.294062
IGKV2-40	4.85315	7.53291	2	0.12754	0.512371	0.177481	0.0403662	0.0323066	0.0230156	0.0236109	0.0267734	0.0365358
IGKV2D-24	-6.21888	-0.426211	8	0.0320745	0.0296042	0.026011	0.0328039	0.0369369	0.0526808	0.0933793	0.573832	0.122677
IGKV2D-29	-6.304	-0.343381	8	0.0340275	0.0313544	0.0275102	0.0344861	0.0387304	0.0549589	0.0965423	0.551069	0.131322
IGKV2D-30	-5.05392	1.17252	9	0.0506136	0.0454569	0.0385753	0.0457617	0.0492108	0.0585469	0.0861555	0.211378	0.414301
IGKV3-15	-6.55521	-1.19979	8	0.0172761	0.0161109	0.014339	0.0185248	0.0212372	0.0329452	0.0651585	0.75933	0.0550785
IGKV3-20	-5.85701	0.816297	8	0.0503735	0.0455056	0.0390217	0.0466038	0.0507727	0.0645054	0.10026	0.307667	0.295289
IGKV3D-11	-6.12769	-3.30554	7	0.0320056	0.0306959	0.0281894	0.0397784	0.0483488	0.0991564	0.371987	0.27284	0.0769984
IGKV3D-15	-6.55289	-1.14148	8	0.0178211	0.0166056	0.0147657	0.0190324	0.0217874	0.0335935	0.0658311	0.753168	0.0573953
IGKV3D-20	-5.66927	1.41271	9	0.0516934	0.0461189	0.0390242	0.0452118	0.0484591	0.0586644	0.0868862	0.220221	0.403721
IGKV4-1	-6.22029	-1.27697	8	0.0165258	0.0154527	0.0137742	0.0180345	0.0207791	0.0323257	0.0649694	0.765016	0.0531225
IGKV6-21	-5.84987	0.895896	9	0.0508749	0.0458848	0.039282	0.046718	0.0507888	0.0641435	0.0990586	0.295802	0.307447
IGKV6D-21	-4.9892	2.04093	9	0.0421264	0.0370071	0.0307344	0.034504	0.0362047	0.0408299	0.0570541	0.119434	0.602105
IGLC3	-6.14688	0.17505	8	0.0435477	0.0397934	0.0345804	0.0424462	0.0470418	0.063507	0.105194	0.42837	0.19552
IGLC7	-5.42983	1.56272	9	0.0496168	0.0441184	0.0371607	0.0428035	0.0456383	0.0541083	0.0788075	0.188589	0.459158
IGLL1	4.67321	-1.06258	4	0.0398921	0.0475868	0.0547594	0.583449	0.12579	0.0399595	0.0352357	0.0346286	0.0386987
IGLL5	-6.66212	-1.55729	8	0.0218046	0.0204238	0.0182764	0.0238668	0.0275782	0.0444915	0.0931914	0.685221	0.0651468
IGLV1-36	-5.19469	2.60553	9	0.0447586	0.0387288	0.0317716	0.0343708	0.0356425	0.0395754	0.054207	0.106554	0.614391
IGLV1-40	3.12955	-2.38508	5	0.0432823	0.0486125	0.0519021	0.309228	0.333879	0.0620879	0.0518903	0.0485176	0.0505998
IGLV1-47	-5.00366	2.20108	9	0.0409801	0.0358425	0.0296507	0.0329383	0.034425	0.0385482	0.0534735	0.109498	0.624644
IGLV1-51	-5.26394	1.69419	9	0.0476464	0.0422346	0.0354336	0.0405651	0.0430537	0.0502187	0.0721764	0.165138	0.503534
IGLV10-54	1.35766	8.23403	1	0.700684	0.118627	0.0483814	0.0239231	0.0205658	0.0162652	0.0175532	0.0212485	0.0327525
IGLV2-11	4.53537	6.08734	2	0.11983	0.412886	0.267053	0.0468288	0.0362208	0.0246055	0.025088	0.0283921	0.0390965
IGLV2-14	0.959478	7.24007	1	0.605766	0.142724	0.0631979	0.0335126	0.0288003	0.0226198	0.0245663	0.030148	0.0486651
IGLV2-18	-5.95512	0.678456	8	0.0494131	0.0447518	0.0384942	0.0462304	0.050558	0.0651501	0.102663	0.333487	0.269252
IGLV2-23	2.0607	6.28114	1	0.343928	0.284502	0.113057	0.0512769	0.0423404	0.0311524	0.0330961	0.0395612	0.0610861
IGLV2-8	-5.35393	1.64543	9	0.0486484	0.0431729	0.0362804	0.0416176	0.0442557	0.0520118	0.075193	0.175438	0.483383
IGLV3-10	-4.92076	-4.49126	7	0.0185449	0.0181521	0.0170247	0.0261458	0.0337151	0.0952168	0.666166	0.0860327	0.039002
IGLV3-12	-6.86312	-0.947461	8	0.0277257	0.0257329	0.0228119	0.0289259	0.0328751	0.0499229	0.0943917	0.627854	0.0897604
IGLV3-16	1.81268	8.31926	1	0.649801	0.153215	0.056322	0.0261161	0.0222763	0.0174154	0.0186678	0.0223819	0.0338046
IGLV3-19	-5.81129	1.63067	9	0.0531318	0.0471715	0.0397604	0.0454199	0.0484499	0.0582704	0.0854335	0.20745	0.414912
IGLV3-21	-5.64705	1.08415	9	0.0512057	0.0460167	0.0392101	0.0463038	0.0500566	0.0618279	0.0935967	0.25826	0.353523
IGLV3-25	-6.69609	-1.01887	8	0.0227765	0.0211738	0.0187907	0.0240031	0.0273619	0.0417525	0.0800828	0.69004	0.0740191
IGLV3-27	-5.32886	1.65524	9	0.0483955	0.0429386	0.0360702	0.0413634	0.0439664	0.0515749	0.0744563	0.172902	0.488332
IGLV3-9	-5.88264	0.802671	8	0.0503094	0.0454579	0.038995	0.0465846	0.0507726	0.0646403	0.100648	0.311076	0.291516
IGLV4-69	4.52488	6.18367	2	0.119079	0.434629	0.252388	0.0450895	0.034985	0.0238662	0.0243568	0.0275873	0.0380203
IGLV5-39	-6.55947	-1.17508	8	0.0175021	0.0163157	0.0145156	0.0187319	0.0214605	0.0332079	0.065414	0.756836	0.0560166
IGLV5-45	-6.78606	-1.41441	8	0.0232391	0.0217143	0.0193876	0.0250885	0.0288539	0.045874	0.0932557	0.672209	0.0703778
IGLV6-57	-5.73409	1.09187	9	0.0514783	0.0462478	0.0394142	0.0464595	0.0502298	0.0622649	0.0944518	0.262573	0.346881
IGLV7-43	-5.49676	1.52803	9	0.0502551	0.044721	0.0377112	0.0434924	0.0464338	0.0553524	0.0809633	0.196574	0.444497
IGLV7-46	-6.11227	-3.04197	8	0.0327036	0.031282	0.02863	0.0401144	0.0484685	0.0954057	0.317602	0.324655	0.0811388
IGLV8-61	3.05335	7.08621	2	0.233604	0.505445	0.0971406	0.0338196	0.0276315	0.0201974	0.0211784	0.024782	0.0362018
IGLV9-49	-4.99233	1.9433	9	0.0432045	0.0380546	0.0316825	0.0357947	0.0376565	0.0426875	0.0599511	0.127422	0.583547
IL1RAP	-6.10484	-2.46342	8	0.0306755	0.0291523	0.0264685	0.0364087	0.0433622	0.0783166	0.209808	0.463816	0.0819924
IL6ST	-0.234132	-5.56234	6	0.0469632	0.048884	0.0487749	0.107873	0.203761	0.248419	0.131968	0.0912268	0.0721308
ITIH1	-5.79098	-0.919195	8	0.0249162	0.0232275	0.0205906	0.0269035	0.030796	0.0455165	0.0854551	0.654546	0.0880489
ITIH2	-5.61441	-1.15841	8	0.0266505	0.0249634	0.0222299	0.0295434	0.0341108	0.0514646	0.0996126	0.621477	0.0899478
ITIH3	1.7151	7.27721	1	0.625623	0.166765	0.059539	0.0278605	0.0235275	0.018015	0.0193122	0.0232716	0.0360868
ITIH4	-4.8317	3.01692	9	0.0419928	0.0358362	0.0289781	0.0305134	0.0312169	0.0334439	0.0445739	0.0815252	0.67192
IWS1	0.769812	7.21202	1	0.56216	0.15091	0.0697852	0.0380808	0.0328683	0.0259794	0.0283108	0.0349132	0.056993
JCHAIN	1.02482	7.2475	1	0.618505	0.140495	0.0612419	0.0321501	0.027588	0.0216201	0.0234535	0.0287349	0.0462113
KLKB1	-3.29907	-7.07048	6	0.0123573	0.0124598	0.0121217	0.0206939	0.0294649	0.791177	0.0688895	0.0320182	0.0208172
KNG1	-3.44574	-7.43479	6	0.0161555	0.0162884	0.0158659	0.0267941	0.0378072	0.733295	0.0858458	0.0410616	0.0268868
KPNB1	-5.89658	0.776395	8	0.0501353	0.0453233	0.0389019	0.0465274	0.0507469	0.0647685	0.101097	0.31571	0.28679
KRT1	2.18449	-3.08289	5	0.0431188	0.0471006	0.0488419	0.188304	0.417943	0.0790758	0.0632308	0.0566054	0.0557799
KRT10	2.24646	-3.27572	5	0.0402941	0.0440215	0.0457401	0.177172	0.451385	0.0761502	0.0600103	0.0532181	0.0520084
KRT14	-5.74372	1.02394	9	0.0512653	0.0461223	0.0393649	0.0465709	0.0504427	0.062844	0.0958316	0.272083	0.335476
KRT16	6.41839	5.34942	3	0.0435372	0.0875418	0.75015	0.0309015	0.0227742	0.0145845	0.0144378	0.0157589	0.0203143
KRT2	2.29547	-3.52766	5	0.0371937	0.0406107	0.0422614	0.16187	0.490468	0.0732909	0.0566724	0.0496459	0.0479867
KRT5	-3.63999	3.2621	9	0.0554009	0.0465915	0.0368346	0.0377707	0.0377063	0.0373551	0.0474831	0.0779309	0.622927
KRT72	2.18527	-3.00594	5	0.0439802	0.0480651	0.0498356	0.193034	0.407594	0.079402	0.0638625	0.0574136	0.0568137
KRT86	-4.70914	0.878777	9	0.0530134	0.0480182	0.0410075	0.0499089	0.054048	0.0641751	0.0946468	0.226783	0.368399
KRT9	-3.29764	-7.14716	6	0.0120756	0.0121791	0.0118551	0.0202282	0.0287936	0.797336	0.0661932	0.031071	0.0202683
L1TD1	-5.6418	-1.32664	8	0.0257598	0.0241861	0.0215993	0.0288978	0.0335288	0.0516629	0.103152	0.627301	0.0839119
LAMP2	-5.61775	-1.36818	8	0.026384	0.0247913	0.0221569	0.0297247	0.0345402	0.0534483	0.107399	0.616282	0.0852737
LAP3	-5.58078	-4.72767	7	0.0134099	0.0130795	0.0122495	0.0182995	0.0232306	0.0647966	0.76324	0.063718	0.027976
LBP	0.95762	7.53982	1	0.671707	0.120007	0.0525221	0.0276256	0.023801	0.0188088	0.0204284	0.0250344	0.0400664
LCAT	-5.73371	-0.857411	8	0.0270313	0.0251828	0.0223011	0.0291076	0.0332713	0.0487458	0.0904623	0.626774	0.0971234
LCP1	1.05292	7.34636	1	0.649924	0.130413	0.0561599	0.0292696	0.0251211	0.0197082	0.0213696	0.0261524	0.0418819
LDHA	-6.26038	-2.64399	8	0.031875	0.0303262	0.0275911	0.0379595	0.0453012	0.0838223	0.236048	0.424137	0.08294
LDHB	-6.02412	-3.00604	8	0.0326221	0.0312105	0.0285604	0.0401146	0.0485078	0.0951449	0.314678	0.327818	0.0813441
LGALS3BP	-4.8681	3.10802	9	0.0451968	0.0384698	0.0310472	0.032502	0.0332007	0.0355178	0.0472274	0.0857687	0.65107
LILRA3	-6.02468	-4.12246	7	0.0239123	0.0231295	0.0214648	0.0310576	0.0385125	0.0912212	0.57602	0.141814	0.0528675
LIMK2	-5.94083	-4.17484	7	0.0222912	0.0215843	0.020051	0.0291502	0.0362602	0.0873021	0.605262	0.129074	0.0490251
LOC102723996	1.14642	8.0871	1	0.706261	0.111679	0.0473101	0.0240768	0.0207569	0.0164763	0.017839	0.0217068	0.0338943
LPA	1.54821	7.10911	1	0.591568	0.171907	0.06581	0.0318442	0.0269458	0.0206642	0.0222087	0.0268773	0.0421748
LRG1	1.35896	7.2808	1	0.654528	0.1392	0.0555458	0.0276349	0.0235335	0.0182402	0.0196725	0.0239049	0.0377408
LRMP	-4.87167	1.0893	9	0.0514575	0.0463378	0.0393814	0.0471196	0.0507413	0.0600287	0.0880702	0.211615	0.405248
LTA4H	3.76752	-3.02514	5	0.0350013	0.0395437	0.0429113	0.301863	0.406547	0.0526582	0.0426285	0.0390023	0.039844
LTBP1	3.14183	6.18009	2	0.209573	0.418026	0.144763	0.0490266	0.0392241	0.0277245	0.0288882	0.0336439	0.0491306
LTF	5.76452	6.79957	3	0.107047	0.305746	0.377194	0.0494966	0.0384915	0.0263635	0.0266304	0.0296696	0.0393603
LUM	-5.07913	3.19501	9	0.0518715	0.044099	0.0356069	0.0371078	0.0379351	0.0408926	0.0545117	0.0992819	0.598694
LYVE1	-3.2037	-7.15587	6	0.0119087	0.0120216	0.011712	0.0200858	0.0287239	0.801531	0.0637495	0.0303503	0.0199171
LYZ	-6.1442	-3.51802	7	0.0308232	0.0296218	0.0272749	0.0386878	0.0472346	0.10018	0.417622	0.236123	0.0724328
MAN1A1	-6.12241	0.146016	8	0.0431078	0.0394147	0.0342684	0.0421469	0.0467482	0.0632053	0.104947	0.433366	0.192796
MAPK12	-2.729	-7.37199	6	0.0192631	0.0195447	0.0191493	0.0336405	0.0492201	0.692502	0.0891459	0.0461495	0.0313846
MARCKS	-6.34511	-1.69277	8	0.0203998	0.0191723	0.0171991	0.0228049	0.0265328	0.0433752	0.0942833	0.695535	0.0606974
MARCO	2.58503	7.55843	1	0.4063	0.343896	0.0832472	0.0329381	0.0273969	0.0205728	0.0217656	0.0257264	0.0381568
MASP1	-5.36465	-4.63921	7	0.0125042	0.0122083	0.0114369	0.0172309	0.021978	0.0616922	0.777291	0.0594576	0.0262011
MASP2	-3.12256	-7.57765	6	0.0186369	0.0188523	0.0184303	0.0316081	0.0452271	0.700935	0.0902693	0.0455318	0.0305091
MBL2	1.73597	7.16392	1	0.587152	0.184035	0.0658874	0.0307765	0.0259417	0.0197936	0.0212067	0.0255476	0.0396597
MDH1	-6.19358	-3.90377	7	0.0280552	0.0270518	0.0250211	0.0357672	0.0439821	0.0990846	0.495625	0.182059	0.0633535
ME1	-5.50917	-5.21404	7	0.0195454	0.0191438	0.0180286	0.0272365	0.0349334	0.10942	0.650502	0.0820234	0.0391662
MED30	5.61079	-1.58583	4	0.0302862	0.0363246	0.0427476	0.676653	0.1001	0.0314962	0.0272602	0.0263398	0.028792
MGA	3.75738	-5.05747	5	0.0290921	0.0321576	0.0344363	0.127769	0.603788	0.0586112	0.0428676	0.0365565	0.0347222
MIF	-5.1856	1.46653	9	0.0488697	0.0435662	0.0367328	0.042693	0.0455666	0.0536302	0.0779001	0.184394	0.466647
MINPP1	-1.14727	-6.47305	6	0.0396217	0.0407993	0.0404251	0.0802062	0.13332	0.381265	0.137661	0.0843365	0.0623641
MME	-3.62617	3.38249	9	0.0596858	0.0499352	0.0393059	0.0399096	0.0397241	0.0391996	0.0496486	0.0808311	0.60176
MMP9	-3.71656	3.21803	9	0.0520151	0.0438361	0.034744	0.0357821	0.0358091	0.0356916	0.0455473	0.0754055	0.641169
MMRN1	-1.32424	-6.55571	6	0.0377925	0.0388406	0.0384219	0.0750584	0.122547	0.409191	0.136451	0.0818483	0.0598496
MPO	-5.49266	-4.78409	7	0.0122761	0.0119871	0.011239	0.0168754	0.0215005	0.061421	0.782239	0.057004	0.0254582
MSN	-5.42783	1.58066	9	0.0495291	0.0440217	0.0370637	0.0426468	0.0454492	0.0538217	0.0782997	0.186621	0.462547
MST1	-6.37413	-1.70965	8	0.0207652	0.0195171	0.0175121	0.0232127	0.0270101	0.0442546	0.096462	0.689729	0.0615373
MXRA5	4.22379	-1.18528	4	0.0423196	0.0497904	0.0560461	0.539189	0.148085	0.0444497	0.0391053	0.038342	0.0426723
MYH9	-5.87361	-4.19327	7	0.0213037	0.0206415	0.0191856	0.0279849	0.0348824	0.0847493	0.622557	0.12194	0.0467553
NAP1L1	-6.15368	0.445706	8	0.0472138	0.0429311	0.0371173	0.0449413	0.049453	0.0653613	0.10555	0.378979	0.228454
NCAM1	-3.24055	-7.40595	6	0.0146658	0.0148119	0.0144499	0.0246737	0.0351604	0.760029	0.0752164	0.0367115	0.0242813
NME2	-6.24657	-2.68152	8	0.0320634	0.0305212	0.0277841	0.0382917	0.0457504	0.0851237	0.24311	0.414306	0.0830492
NR5A2	-4.96893	2.03434	9	0.0420139	0.0369147	0.0306585	0.0344387	0.0361354	0.0407185	0.0568762	0.118921	0.603323
NTRK1	1.0531	8.02552	1	0.697971	0.112593	0.0485535	0.0250327	0.0216105	0.0171844	0.0186333	0.0227267	0.0356949
NUMA1	5.596	-1.52966	4	0.0306464	0.0367984	0.0433505	0.674864	0.099708	0.0316226	0.0274177	0.0265325	0.0290602
ORM1	-3.33688	-7.31567	6	0.0133307	0.013448	0.0131008	0.0222745	0.0316157	0.778989	0.0710945	0.0339164	0.02223
ORM2	-3.46705	-7.459	6	0.0168569	0.0169938	0.0165527	0.0279173	0.0393472	0.721996	0.0894649	0.0428298	0.0280417
OSTF1	-6.55432	-1.20547	8	0.0172472	0.0160853	0.0143175	0.0185017	0.021214	0.0329282	0.0651856	0.759583	0.054937
PALM3	-3.66698	3.20077	9	0.0530317	0.0447178	0.035441	0.0365322	0.0365399	0.0363212	0.0462892	0.0764109	0.634716
PARK7	-6.57106	-1.41118	8	0.0185129	0.0173138	0.0154602	0.0201319	0.0231996	0.0368135	0.0753951	0.736247	0.0569258
PCSK9	-3.44598	-7.4291	6	0.0160589	0.0161907	0.0157701	0.0266334	0.0375814	0.73475	0.0854447	0.0408376	0.0267332
PCYOX1	-6.08344	-3.8251	7	0.027707	0.0267167	0.0246997	0.0354009	0.0435695	0.0975884	0.496564	0.184683	0.0630706
PDCD6	1.10761	7.35677	1	0.660704	0.128245	0.0544649	0.0281436	0.024126	0.0188953	0.0204689	0.0250159	0.0399365
PDXK	-5.2945	-4.98194	7	0.0138778	0.0135927	0.0127866	0.0194445	0.0250131	0.0770203	0.749839	0.0602025	0.0282237
PEBP1	-6.16389	-2.71181	8	0.0321252	0.0306066	0.0278811	0.0385846	0.0461999	0.0864434	0.251416	0.403745	0.0829985
PF4	-2.83899	-6.56324	6	0.019811	0.0200281	0.0194955	0.0343242	0.0501807	0.664173	0.107241	0.0511266	0.0336191
PFN1	-6.7837	-1.02405	8	0.0247346	0.0229882	0.0204026	0.0260052	0.029628	0.0452834	0.0867308	0.664544	0.079683
PGAM1	-5.96474	-2.66265	8	0.0321376	0.0306415	0.0279131	0.0388677	0.0466414	0.0868134	0.250307	0.402915	0.0837634
PGD	-6.24172	-2.58693	8	0.0314882	0.029942	0.0272215	0.0374071	0.0445925	0.0818696	0.226601	0.438303	0.0825743
PGK1	-5.74103	1.01932	9	0.0512408	0.0461049	0.0393535	0.0465715	0.0504492	0.0628641	0.0958875	0.272541	0.334988
PGLYRP2	-3.26363	-6.65808	6	0.0177039	0.0178293	0.0172993	0.0296704	0.0423584	0.690365	0.106906	0.0474728	0.0303951
PGM1	-5.47755	-5.11918	7	0.0173929	0.0170281	0.0160235	0.0242089	0.0310346	0.0957543	0.689086	0.0743772	0.0350941
PI16	0.91144	7.99356	1	0.668411	0.11969	0.0531616	0.0279443	0.0241881	0.0193103	0.0209862	0.0256807	0.0406278
PIGR	-3.3631	-7.34775	6	0.0139382	0.014059	0.0136959	0.0232475	0.0329486	0.769206	0.074232	0.0354445	0.0232284
PKM	-5.78799	0.956955	9	0.0510816	0.0460181	0.0393376	0.0466774	0.0506547	0.063527	0.0974827	0.283768	0.321453
PLA2G7	-3.26628	-7.14038	6	0.0119235	0.012029	0.0117116	0.0200187	0.0285409	0.800192	0.0649776	0.0306084	0.0199985
PLG	-3.61469	-7.15122	6	0.0171162	0.0172142	0.0167121	0.0280339	0.0393049	0.706561	0.100729	0.0453118	0.0290169
PLIN1	-6.24999	-4.30468	7	0.0259785	0.0251291	0.0233452	0.0335961	0.0415801	0.0995687	0.548292	0.146025	0.0564855
PLIN4	-6.29628	-4.26136	7	0.0269267	0.0260286	0.0241641	0.0346772	0.042837	0.101424	0.531477	0.153692	0.0587731
PLTP	-2.86737	-6.90057	6	0.0153792	0.0155613	0.0151799	0.0266022	0.0387856	0.744623	0.0794257	0.0387296	0.0257133
PNP	1.45192	8.09445	1	0.748612	0.102823	0.0404357	0.0197043	0.0168847	0.0132787	0.0143088	0.0172978	0.0266546
PON1	-3.34565	-6.78912	6	0.0161254	0.0162352	0.0157565	0.0268786	0.0382084	0.719296	0.0968411	0.0430747	0.0275836
PON3	-4.54565	2.71655	9	0.0337698	0.0290592	0.0236161	0.025363	0.0260304	0.0277613	0.0370835	0.0684591	0.728858
POSTN	-3.53671	3.37924	9	0.0623259	0.052131	0.0409864	0.041578	0.0413147	0.0405409	0.05119	0.0827965	0.587137
PPBP	-5.91712	-1.16348	8	0.0201194	0.0188126	0.0167446	0.0220316	0.0253736	0.0386892	0.0758839	0.715222	0.0671227
PPIA	-6.26113	-2.47123	8	0.0306553	0.0291073	0.0264181	0.0361367	0.0429402	0.0775584	0.206529	0.469053	0.0816015
PRDX1	-6.61971	-1.03928	8	0.0207915	0.0193399	0.0171688	0.0219961	0.0251018	0.0383405	0.0738761	0.715603	0.067782
PRDX2	-6.16714	-2.73307	8	0.0322206	0.0307042	0.0279779	0.0387404	0.0464085	0.0871	0.255209	0.398625	0.0830139
PRDX6	-6.2268	-2.36751	8	0.0297551	0.0282236	0.0255807	0.0349114	0.0413974	0.0737312	0.190595	0.495411	0.0803943
PRG4	-2.25072	-6.76723	6	0.0251075	0.0255537	0.0250556	0.0456982	0.0692649	0.59601	0.11238	0.0597485	0.0411816
PROC	-3.09285	-7.01638	6	0.0126487	0.0127758	0.012447	0.0215057	0.0309537	0.788406	0.067775	0.0322776	0.0212102
PROCR	-5.87934	-1.11248	8	0.0210063	0.0196311	0.017459	0.0229479	0.0263987	0.0399764	0.0776488	0.703998	0.0709334
PROS1	-5.87948	-0.971572	8	0.022438	0.0209239	0.0185635	0.0242447	0.0277766	0.0414122	0.0786257	0.687965	0.0780504
PROZ	-3.32002	-7.24716	6	0.0125957	0.0127056	0.0123736	0.0210697	0.0299423	0.790142	0.0679211	0.0321908	0.021059
PRSS1	-6.10055	-2.94039	8	0.0326993	0.0312459	0.0285591	0.0399094	0.048112	0.0932571	0.297779	0.346293	0.0821454
PSMA2	-6.23234	-3.16669	7	0.0328628	0.031451	0.0288193	0.0403371	0.0487693	0.0975088	0.335701	0.304298	0.0802525
PSME1	-5.76435	0.925853	9	0.0508872	0.0458747	0.039237	0.0466571	0.0506717	0.0636169	0.097785	0.286683	0.318587
PSME2	-6.60368	-1.41126	8	0.0190798	0.0178413	0.0159309	0.0207244	0.0238748	0.0378967	0.0775367	0.728572	0.058543
PTMA	-5.40397	1.64959	9	0.0490562	0.0435298	0.036587	0.0419353	0.0446036	0.0525443	0.0760679	0.178268	0.477408
PTPRG	-3.00138	-6.91233	6	0.0140008	0.0141488	0.0137861	0.0239672	0.0346831	0.765452	0.0747337	0.0357141	0.0235138
PVR	-3.09142	-7.23066	6	0.012976	0.0131157	0.0127969	0.0220675	0.0317224	0.786563	0.0666961	0.0325175	0.0215452
PZP	2.93611	6.96152	2	0.25564	0.466703	0.101416	0.0362929	0.0296579	0.0216656	0.022746	0.0266752	0.0392037
QSOX1	-3.29377	-7.14973	6	0.0120507	0.0121546	0.0118318	0.0201922	0.0287476	0.797852	0.0659609	0.0309887	0.0202215
RAN	-6.41867	-1.54895	8	0.0183201	0.0171781	0.0153743	0.0202236	0.0234231	0.0376843	0.0794643	0.732746	0.0555866
RAP1B	-4.10136	2.89222	9	0.0382323	0.0326647	0.0262863	0.0278409	0.0282658	0.0291557	0.0380981	0.0666142	0.712842
RASGRP2	6.05842	5.46712	3	0.0192136	0.0415262	0.890409	0.0125168	0.00928443	0.00599501	0.00596451	0.00655062	0.00853947
RBP4	-1.71103	-6.67259	6	0.0332187	0.0339985	0.0335077	0.0634873	0.100168	0.476637	0.130805	0.0748029	0.0533743
REEP6	-2.05609	-6.41996	6	0.0301563	0.0307271	0.0301191	0.0559333	0.0861736	0.513121	0.132279	0.071724	0.0497664
RNASE4	-5.84525	-0.956787	8	0.0232885	0.0217161	0.0192622	0.0251678	0.0288293	0.0428642	0.0811029	0.676362	0.0814067
RPLP2	-6.14267	-4.35089	7	0.0239715	0.0232138	0.0215876	0.0312349	0.0387912	0.0945792	0.582428	0.132291	0.0519033
RPS10	-6.21633	-2.60424	8	0.0315736	0.030034	0.0273139	0.0375914	0.0448503	0.0825703	0.230347	0.43307	0.0826501
S100A11	-6.02353	-3.55618	7	0.0298642	0.0287347	0.0264843	0.037792	0.0463008	0.0993974	0.438633	0.222877	0.0699165
S100A12	-5.48359	-4.773	7	0.0121789	0.011892	0.0111491	0.0167442	0.0213348	0.0608689	0.783892	0.0566629	0.0252768
S100A8	-5.46933	-4.75128	7	0.0120906	0.0118051	0.0110659	0.016624	0.0211822	0.0602495	0.785363	0.0564855	0.0251342
S100A9	-5.65012	-4.30265	7	0.0178296	0.0173205	0.016138	0.0238312	0.0299463	0.0757905	0.684093	0.0963925	0.0386589
S100B	-6.16847	-3.82609	7	0.0284795	0.0274459	0.0253647	0.0362275	0.044502	0.0991472	0.483492	0.190528	0.064814
SAA1	1.61216	7.79406	1	0.757025	0.105079	0.0386661	0.0183569	0.0156294	0.012153	0.01306	0.0157519	0.0242784
SAA2	1.68303	7.49342	1	0.69135	0.136814	0.0489315	0.0229717	0.0194627	0.0149962	0.0160905	0.0193939	0.02999
SAA4	-6.61185	-1.06039	8	0.0202452	0.018838	0.0167289	0.0214557	0.0244995	0.0374959	0.0724883	0.722443	0.0658056
SCO2	-6.64928	-1.18873	8	0.019439	0.0181179	0.0161217	0.020762	0.0237761	0.0368851	0.0726657	0.730587	0.0616456
SELENBP1	-6.03854	-3.55847	7	0.0299196	0.0287856	0.0265302	0.0378362	0.0463421	0.0994535	0.437773	0.223333	0.0700274
SELENOP	-2.28539	-6.95335	6	0.0241732	0.0246062	0.0241472	0.0438226	0.066141	0.613768	0.106904	0.0570415	0.0393968
SELL	0.65607	7.61153	1	0.600361	0.13594	0.0634137	0.0347139	0.0301271	0.0240915	0.0263003	0.0324483	0.0526042
SERPINA1	-4.78712	2.97725	9	0.0402939	0.0344206	0.027848	0.0293957	0.0300828	0.0321995	0.0429222	0.0785934	0.684244
SERPINA10	-5.94257	-1.04604	8	0.0204569	0.0190917	0.0169584	0.0221783	0.0254512	0.0383308	0.0737803	0.713929	0.0698235
SERPINA11	1.87846	7.90786	1	0.702212	0.137547	0.0468126	0.0213014	0.0180606	0.0139656	0.0149477	0.0179205	0.0272335
SERPINA3	-3.44976	-7.39409	6	0.0155528	0.015678	0.0152668	0.025786	0.0363877	0.742246	0.0834618	0.0396859	0.0259349
SERPINA4	-2.78705	-6.65697	6	0.0188146	0.019037	0.0185526	0.032745	0.0480114	0.684354	0.0988621	0.0479054	0.031718
SERPINA5	-2.65349	-6.64889	6	0.0202925	0.0205598	0.0200614	0.0357076	0.0527808	0.662856	0.102769	0.0509366	0.0340364
SERPINA6	-5.56043	1.61066	9	0.0506266	0.044964	0.0378596	0.0434184	0.0462731	0.0550652	0.0802895	0.192542	0.448962
SERPINA7	0.778171	7.54171	1	0.627097	0.130428	0.0593954	0.0320386	0.0277154	0.0220401	0.0240115	0.0295509	0.0477224
SERPINC1	-5.48156	-1.42655	8	0.0294305	0.0277036	0.0247939	0.0335174	0.0390737	0.0606081	0.122082	0.568596	0.0941949
SERPIND1	-4.98215	2.99593	9	0.0445533	0.038079	0.0308638	0.0325615	0.0333904	0.0360858	0.0483429	0.0894617	0.646662
SERPINF1	-3.26658	-7.20191	6	0.012093	0.0122025	0.0118855	0.0203051	0.0289389	0.798415	0.0650569	0.0308776	0.0202252
SERPINF2	-5.77692	-1.27866	8	0.0227761	0.0213511	0.0190462	0.0253071	0.0292818	0.045058	0.089747	0.672789	0.0746435
SERPING1	-5.87339	-0.988513	8	0.0223086	0.0208094	0.0184674	0.0241426	0.0276746	0.0413283	0.0786607	0.689266	0.077342
SFMBT2	-6.3291	-1.46724	8	0.0171879	0.0161059	0.0143981	0.0189326	0.0219016	0.0348729	0.0725202	0.750964	0.0531168
SH3BGRL	-3.57416	3.2994	9	0.058567	0.0491646	0.0387838	0.0396193	0.0394677	0.0388978	0.0492797	0.0802921	0.605928
SHBG	1.6058	7.7245	1	0.749842	0.108232	0.0397914	0.0189089	0.0160894	0.0124938	0.0134265	0.0162	0.0250155
SLC3A2	-5.44452	-4.05233	7	0.0215371	0.0209099	0.0194469	0.0288286	0.0362319	0.0883189	0.614187	0.122835	0.0477043
SLC4A1	-6.22423	-3.31442	7	0.0323824	0.0310401	0.0284981	0.040069	0.0486171	0.0994717	0.366259	0.275891	0.0777712
SNCA	-4.86613	2.98664	9	0.0418706	0.0357724	0.0289614	0.0305606	0.0313	0.033633	0.0449227	0.0826098	0.670369
SOD2	-3.31217	-7.66625	6	0.020393	0.0205998	0.0201176	0.0341307	0.0483628	0.67207	0.100613	0.0502568	0.0334564
SOD3	-0.178889	-5.4684	6	0.0473229	0.0492942	0.0491988	0.109785	0.209298	0.240269	0.130891	0.0913352	0.0726061
SPARCL1	-6.30219	-1.8473	8	0.0229783	0.0216447	0.0194644	0.0259984	0.0303856	0.0505909	0.113828	0.648264	0.0668463
SPP2	-5.68468	1.177	9	0.0515274	0.0462102	0.0393029	0.0461418	0.0497651	0.0612003	0.0921421	0.248772	0.364939
SPTA1	5.13103	-1.37927	4	0.0266082	0.0318064	0.0370111	0.715173	0.0891443	0.027457	0.0239187	0.0232536	0.0256272
SPTB	-3.61148	3.39627	9	0.0606116	0.0506761	0.0398615	0.0404212	0.0402096	0.0396284	0.0501483	0.0814906	0.596953
SRI	-6.28227	-4.2533	7	0.0267377	0.0258465	0.0239943	0.0344472	0.0425606	0.100771	0.534242	0.152996	0.0584048
SUPT6H	-5.07381	-4.50971	7	0.0161443	0.0157838	0.0147916	0.0225484	0.028944	0.0810627	0.710353	0.0763511	0.0340215
TAGLN2	-6.20702	-3.96934	7	0.0276525	0.0266771	0.0246923	0.0353326	0.043492	0.0989469	0.506177	0.174986	0.0620437
TAZ	-5.0881	3.20453	9	0.0523338	0.0444824	0.0359121	0.0374053	0.0382358	0.0412207	0.0549423	0.100012	0.595456
TCL1A	-5.19998	1.76879	9	0.0465889	0.041221	0.0345093	0.03935	0.0416617	0.0482258	0.0688687	0.154287	0.525287
TF	-6.06504	-0.993659	8	0.0197704	0.0184243	0.0163487	0.0212491	0.0243252	0.0365547	0.0699676	0.725617	0.0677428
TFRC	6.05474	5.02345	3	0.0477404	0.095273	0.725361	0.0347373	0.0252951	0.0159872	0.015831	0.0173135	0.0224611
TGFBI	-6.07771	-1.06514	8	0.0186818	0.0174275	0.0154827	0.020179	0.023144	0.0350608	0.0678942	0.739084	0.0630463
THBS1	-5.95943	-1.01767	8	0.0205386	0.0191578	0.0170085	0.0222036	0.0254562	0.0382385	0.0733	0.713642	0.0704547
TKT	-6.25394	-2.65411	8	0.0319224	0.0303761	0.0276409	0.0380498	0.0454251	0.0841801	0.238015	0.421426	0.0829651
TLN1	-5.63569	-3.23159	7	0.0318079	0.0305905	0.0281257	0.0404331	0.0495677	0.101819	0.379703	0.26078	0.0771726
TMEM177	-4.51859	2.80769	9	0.0343024	0.0294277	0.0238477	0.0254473	0.0260503	0.0276415	0.0367632	0.0671039	0.729416
TMEM198	-4.86788	2.23034	9	0.0391182	0.0341811	0.0282257	0.0313176	0.0326607	0.0362428	0.0499715	0.100573	0.647709
TMSB4X	-5.28033	-4.30654	7	0.0175313	0.0170813	0.0159495	0.0239666	0.0304353	0.0795489	0.687421	0.0902728	0.0377934
TNC	2.67294	-2.68631	5	0.0431927	0.0478482	0.0503132	0.237573	0.390358	0.0689558	0.0566542	0.052067	0.0530373
TNXB	2.24011	-3.11743	5	0.0420935	0.0460272	0.0478048	0.18716	0.428953	0.0771644	0.0615425	0.0550358	0.0542189
TPI1	-6.57433	-1.15035	8	0.0180455	0.0168153	0.0149541	0.0192703	0.0220606	0.0340563	0.0668043	0.750059	0.057934
TTR	-2.7191	-6.56714	6	0.0206986	0.0209514	0.0204184	0.0362196	0.0533348	0.652685	0.108069	0.0526775	0.0349464
TUBA1B	-6.40127	-1.54523	8	0.0181825	0.0170497	0.0152589	0.02008	0.0232589	0.0373974	0.0788343	0.734685	0.0552537
TUBB	-5.84914	-4.3959	7	0.0188772	0.0183255	0.0170748	0.0250408	0.0313578	0.0793438	0.66836	0.100965	0.0406555
TXN	-6.12822	-2.5439	8	0.0312032	0.0296774	0.0269742	0.0371732	0.0443479	0.0810139	0.222701	0.444446	0.0824632
UBB	-6.42385	-1.54301	8	0.0182756	0.0171345	0.0153338	0.0201623	0.0233473	0.0375389	0.0790583	0.73366	0.0554897
UBE2L5	-6.39977	-1.60668	8	0.0191124	0.0179367	0.016068	0.0211965	0.0245914	0.0398192	0.0849502	0.718818	0.0575074
VASN	-5.60636	-1.79059	8	0.0290443	0.0274578	0.0247147	0.0337804	0.0397665	0.0649708	0.14245	0.551061	0.0867543
VCAM1	0.604937	7.53342	1	0.577743	0.141647	0.0668517	0.0369225	0.0320636	0.0256502	0.0280284	0.0346402	0.056453
VCL	-5.63498	-1.31337	8	0.0258934	0.0243078	0.0217035	0.029027	0.0336673	0.0517806	0.1031	0.625935	0.0845856
VCP	-5.95709	-0.948368	8	0.0216444	0.0201681	0.0178841	0.0232756	0.0266329	0.0397043	0.0752793	0.700062	0.0753488
VIM	-6.15874	-2.80305	8	0.0324843	0.0309816	0.0282587	0.0392298	0.0470833	0.0892936	0.268635	0.381073	0.0829607
VNN1	-0.00534825	-6.11586	6	0.0466468	0.0487101	0.0489014	0.108236	0.208227	0.255111	0.126946	0.0875782	0.0696439
VTN	-3.4802	-7.43111	6	0.0165496	0.0166805	0.0162428	0.0273827	0.0385776	0.72618	0.0886111	0.0421997	0.0275763
VWF	-2.42921	-6.79364	6	0.0221934	0.0225477	0.0220721	0.0397833	0.0595879	0.63966	0.103751	0.0537668	0.0366379
XRCC6	-4.76199	2.48994	9	0.0359579	0.031177	0.0255474	0.0278659	0.0288372	0.0314351	0.0426909	0.082334	0.694155
YBX1	-6.29284	-2.70297	8	0.0322833	0.0307291	0.0279776	0.0385179	0.046009	0.0857999	0.245564	0.409802	0.0833178
YWHAB	-6.22072	-4.26805	7	0.0256639	0.0248218	0.0230532	0.0331899	0.0410783	0.0980511	0.552222	0.145932	0.0559879
YWHAE	-6.26933	-4.17403	7	0.0269781	0.0260631	0.0241749	0.0346651	0.0427794	0.100122	0.527252	0.158605	0.0593609
YWHAQ	-6.03641	0.606321	8	0.048835	0.0442825	0.0381543	0.0459244	0.0503224	0.0654101	0.1039	0.348395	0.254777
YWHAZ	-5.41582	1.17239	9	0.0507543	0.0455413	0.0386959	0.0456323	0.0491654	0.0596784	0.089092	0.232588	0.388852
ZFR	3.95837	-2.75558	4	0.036233	0.0412359	0.0451032	0.382267	0.32277	0.05115	0.0420252	0.0389077	0.040308
ZNF587B	-6.14408	-2.74823	8	0.0322739	0.0307649	0.0280412	0.0388817	0.046614	0.0877111	0.258912	0.393785	0.0830166
_[Acetyl (N-term)]AAAGGGGGGAAAAGR_	-6.14756	-3.7058	7	0.0293586	0.028265	0.0260859	0.0371778	0.0455744	0.0996651	0.459761	0.206472	0.0676404
_[Acetyl (N-term)]AAGGDHGSPDSYR_	-6.55505	-1.18436	8	0.0173595	0.0161852	0.0144016	0.0185942	0.0213085	0.0330025	0.0651111	0.758547	0.0554906
_[Acetyl (N-term)]AAGTLYTYPENWR_	-6.25344	-2.53403	8	0.0311333	0.0295843	0.0268754	0.0368504	0.0438626	0.0799237	0.217225	0.452349	0.0821958
_[Acetyl (N-term)]AATTGSGVK[Dimethyl (K)]VPR_	-5.88288	0.795245	8	0.0502565	0.0454169	0.0389657	0.046568	0.0507645	0.0646651	0.100747	0.312184	0.290432
_[Acetyl (N-term)]AAVDLEK[Dimethyl (K)]LR_	1.19762	7.47425	1	0.700669	0.116195	0.0480233	0.0244079	0.0209027	0.0163608	0.017697	0.0215713	0.0341731
_[Acetyl (N-term)]AAYK[Dimethyl (K)]LVLIR_	-4.93468	2.14016	9	0.0406121	0.0355786	0.0294626	0.0328736	0.0343869	0.0384703	0.053394	0.109543	0.625679
_[Acetyl (N-term)]ADEIAK[Dimethyl (K)]AQVAR_	-5.90241	0.768404	8	0.0500825	0.0452823	0.0388738	0.0465088	0.0507377	0.0648104	0.101243	0.317207	0.285255
_[Acetyl (N-term)]ADPDLGVLC[Carbamidomethyl (C)]PTGC[Carbamidomethyl (C)]QLQEALLQQER_	-3.54488	3.35005	9	0.0610755	0.0511523	0.0402633	0.0409462	0.0407198	0.0400063	0.0505663	0.0819703	0.5933
_[Acetyl (N-term)]AEC[Carbamidomethyl (C)]PTLGEAVTDHPDR_	-4.59615	2.67304	9	0.0339582	0.0292659	0.023825	0.025666	0.0263869	0.0282734	0.0378967	0.0705794	0.724148
_[Acetyl (N-term)]AELQEGAR_	6.27856	5.23593	3	0.0356336	0.0718026	0.795263	0.0254342	0.0186677	0.0119017	0.0117847	0.0128742	0.0166386
_[Acetyl (N-term)]AFVAAWAVAR_	6.17392	5.17615	3	0.03469	0.0701413	0.800742	0.024727	0.0181123	0.0115232	0.0114151	0.0124817	0.0161674
_[Acetyl (N-term)]AGITTIEAVK[Dimethyl (K)]R_	-4.41084	2.43787	9	0.0358713	0.0311383	0.0254751	0.0279104	0.0287927	0.0308024	0.04139	0.0775975	0.701022
_[Acetyl (N-term)]AGLNSLEAVK[Dimethyl (K)]R_	-3.35051	3.41541	9	0.070655	0.0589603	0.0461721	0.0465756	0.0460672	0.0446257	0.0559253	0.0890182	0.542001
_[Acetyl (N-term)]AIQLTQSPSSLSASVGDR_	5.39009	-1.45257	4	0.0263002	0.0315314	0.0369659	0.720091	0.0865489	0.0270944	0.0235448	0.0228356	0.0250873
_[Acetyl (N-term)]AIQMTQSPSSLSASVGDR_	2.34686	-3.17371	5	0.0402391	0.0440854	0.0459257	0.185186	0.449013	0.0735464	0.058425	0.0521759	0.0514033
_[Acetyl (N-term)]AK[Dimethyl (K)]ISSPTETER_	-5.92854	0.736813	8	0.0498687	0.045115	0.0387581	0.0464264	0.0506923	0.0649728	0.101826	0.323288	0.279053
_[Acetyl (N-term)]ASESGK[Dimethyl (K)]LWGGR_	2.24392	-3.27749	5	0.0403068	0.0440325	0.0457486	0.177041	0.451287	0.0762272	0.0600622	0.0532568	0.0520376
_[Acetyl (N-term)]ASGEHSPGSGAAR_	-5.72825	1.80355	9	0.0524757	0.046402	0.038946	0.0440904	0.0468106	0.0555333	0.0804102	0.187122	0.44821
_[Acetyl (N-term)]ASNNTASIAQAR_	-3.61952	3.47892	9	0.0637297	0.0530941	0.0416487	0.0419594	0.0416717	0.041008	0.0518008	0.0838283	0.581259
_[Acetyl (N-term)]ATVQQLEGR_	-6.04331	-3.65992	7	0.0290321	0.0279584	0.0257999	0.0368856	0.0452755	0.0988275	0.461946	0.207053	0.067222
_[Acetyl (N-term)]AVNK[Dimethyl (K)]GLTLLDGDLPEQENVLQR_	-6.21214	-3.8535	7	0.0286819	0.0276399	0.0255477	0.0364481	0.0447545	0.0998691	0.481953	0.190017	0.0650881
_[Acetyl (N-term)]C[Carbamidomethyl (C)]EVTHQGLSSPVTK[Dimethyl (K)]_	1.44339	8.1021	1	0.746281	0.103512	0.0408245	0.0199197	0.0170735	0.0134327	0.0144768	0.0175034	0.026976
_[Acetyl (N-term)]DIQMTQSPSSLSASVGDR_	3.86368	-5.08119	5	0.0307015	0.0339778	0.0364548	0.135534	0.582671	0.0611088	0.0448212	0.0382926	0.0364377
_[Acetyl (N-term)]DIQMTQSPSSVSASVGDR_	2.42343	8.25021	1	0.480928	0.263916	0.0801804	0.0336878	0.0283899	0.0217919	0.0231515	0.0274328	0.0405216
_[Acetyl (N-term)]DIQMTQSPSTLSASVGDR_	-4.59206	-5.41792	7	0.0257392	0.0254381	0.024151	0.038281	0.0508421	0.203235	0.488115	0.0943874	0.0498115
_[Acetyl (N-term)]DIVM[Oxidation (M)]TQSPDSLAVSLGER_	4.22775	-1.11681	4	0.0438347	0.0516539	0.0582169	0.528804	0.148548	0.0454537	0.0400938	0.0394035	0.0439914
_[Acetyl (N-term)]DIVMTQSPLSLPVTPGEPASISC[Carbamidomethyl (C)]R_	1.53055	8.11972	1	0.743668	0.106711	0.041198	0.0198494	0.0169868	0.0133342	0.0143515	0.017319	0.0265825
_[Acetyl (N-term)]DMPASEDLQDLQK[Dimethyl (K)]K[Dimethyl (K)]LC[Carbamidomethyl (C)]R_	3.62999	-2.96793	5	0.0352924	0.0397945	0.0430285	0.292793	0.412341	0.0533594	0.0432717	0.0396249	0.0404953
_[Acetyl (N-term)]DRAIEGRTATSEYQTFFNPR_	3.7941	-2.53312	4	0.0376873	0.0428823	0.0467555	0.393078	0.302034	0.0520448	0.0431868	0.0402774	0.0420545
_[Acetyl (N-term)]EEEIAALVIDNGSGMC[Carbamidomethyl (C)]K[Dimethyl (K)]_	-3.57372	3.32475	9	0.0593157	0.0497385	0.0392013	0.039963	0.0397872	0.0391868	0.0496131	0.0807175	0.602477
_[Acetyl (N-term)]EEEMLENVSLVC[Carbamidomethyl (C)]PK[Dimethyl (K)]DATR_	-3.32577	-7.59848	6	0.0188825	0.0190678	0.0186114	0.0315761	0.0447435	0.694499	0.0946884	0.0468493	0.0310823
_[Acetyl (N-term)]EGVQK[Dimethyl (K)]EDIPPADLSDQVPDTESETR_	3.15761	-1.91864	4	0.0480632	0.0543207	0.0581502	0.347681	0.268647	0.0628522	0.0538658	0.0514288	0.0549918
_[Acetyl (N-term)]EIVLTQSPGTLSLSPGER_	-5.97694	0.693708	8	0.0495685	0.0448771	0.0385929	0.0462925	0.0506067	0.0651991	0.102665	0.332193	0.270005
_[Acetyl (N-term)]EIVMTQSPATLSVSPGER_	1.99674	8.22285	1	0.628841	0.171516	0.0588635	0.026468	0.0224737	0.0174421	0.0186439	0.0222783	0.0334741
_[Acetyl (N-term)]GGSTSYGTGSETESPR_	3.90273	7.91804	2	0.164108	0.566387	0.109276	0.0335579	0.0274371	0.0201468	0.0209551	0.0241666	0.033966
_[Acetyl (N-term)]HGSPVDIC[Carbamidomethyl (C)]TAK[Dimethyl (K)]PR_	-6.07787	-0.740189	8	0.024984	0.0231903	0.020488	0.0263172	0.0299119	0.0437951	0.0807332	0.660337	0.0902429
_[Acetyl (N-term)]HPNSPLDEENLTQENQDR_	-1.08857	-6.44803	6	0.0401797	0.0414011	0.0410447	0.0818618	0.136915	0.372664	0.137814	0.0850157	0.0631036
_[Acetyl (N-term)]HTFMGVVSLGSPSGEVSHPR_	5.95253	5.11461	3	0.0415179	0.0851616	0.762334	0.0290347	0.021242	0.0134989	0.0133956	0.0146856	0.0191292
_[Acetyl (N-term)]HYEGSTVPEK[Dimethyl (K)]K[Dimethyl (K)]TPK[Dimethyl (K)]_	3.96938	-1.35578	4	0.0431966	0.0503161	0.0558826	0.507638	0.168238	0.0475933	0.041648	0.0406245	0.0448631
_[Acetyl (N-term)]ILLQGTPVAQM[Oxidation (M)]TEDAVDAER_	6.04084	5.40383	3	0.0191161	0.040949	0.890907	0.0126082	0.00932984	0.00600749	0.00597415	0.0065591	0.00854933
_[Acetyl (N-term)]IVSSAMEPDREYHFGQAVR_	3.63657	-1.60971	4	0.0454569	0.0522548	0.0570918	0.442454	0.207962	0.0538115	0.0466686	0.0451209	0.0491792
_[Acetyl (N-term)]K[Dimethyl (K)]EYEMK[Dimethyl (K)]LHTEAQIQEEGTVVELTGR_	6.0262	5.50236	3	0.0208594	0.0456088	0.881078	0.0133992	0.00995492	0.0064404	0.00641219	0.00704786	0.00919942
_[Acetyl (N-term)]K[Dimethyl (K)]GGETSEM[Oxidation (M)]YLIQPDSSVK[Dimethyl (K)]PYR_	3.79253	-1.28065	4	0.047384	0.05501	0.0606808	0.464516	0.180046	0.0520917	0.0457852	0.0448138	0.0496719
_[Acetyl (N-term)]K[Dimethyl (K)]MLEEIMK[Dimethyl (K)]YEASILTHDSSIR_	-3.63253	3.27831	9	0.0560842	0.0471326	0.0372378	0.038131	0.0380466	0.0376584	0.0478356	0.0783893	0.619485
_[Acetyl (N-term)]LLDNWDSVTSTFSK[Dimethyl (K)]LR_	5.09469	-2.25244	4	0.0248244	0.0290955	0.0331853	0.692366	0.117458	0.0294671	0.0248895	0.0235751	0.025139
_[Acetyl (N-term)]LPDTTGEIVM[Oxidation (M)]TQSPATLSVSPGER_	5.40098	-1.49122	4	0.0256203	0.0306932	0.0359604	0.726056	0.085299	0.0265401	0.0230341	0.0223159	0.0244815
_[Acetyl (N-term)]LREQLGPVTQEFWDNLEK[Dimethyl (K)]ETEGLR_	6.1372	5.3337	3	0.0218079	0.0455044	0.875268	0.0148674	0.0109639	0.00703037	0.00697895	0.00764658	0.00993209
_[Acetyl (N-term)]LTQLATADAR_	-3.39564	3.45259	9	0.0700547	0.0583689	0.0456761	0.0459632	0.0454678	0.0441386	0.0553567	0.0882486	0.546725
_[Acetyl (N-term)]LYGSEAFATDFQDSAAAK[Dimethyl (K)]K[Dimethyl (K)]_	5.4247	-1.4313	4	0.027646	0.0331822	0.0389698	0.707274	0.0897471	0.0283363	0.0246415	0.0239129	0.0262897
_[Acetyl (N-term)]M[Oxidation (M)]YLGYEYVTAIR_	4.94081	-2.1768	4	0.0242777	0.0284213	0.0323075	0.697685	0.116314	0.0287907	0.0243688	0.0231236	0.0247115
_[Acetyl (N-term)]MADEAGSEADHEGTHSTK[Dimethyl (K)]R_	5.78571	6.14972	3	0.0745368	0.194953	0.569249	0.0393674	0.0299976	0.0200193	0.0201085	0.0222991	0.0294688
_[Acetyl (N-term)]MK[Dimethyl (K)]GLIDEVNQDFTNR_	5.92897	5.83297	3	0.0476103	0.112907	0.728152	0.0277943	0.0209226	0.0137527	0.0137518	0.0151798	0.0199293
_[Acetyl (N-term)]MNVDHEVNLLVEEIHR_	-4.92903	2.91724	9	0.0417687	0.0357732	0.0290356	0.0307845	0.0316028	0.034163	0.0458375	0.0852755	0.665759
_[Acetyl (N-term)]MVNPTVFFDIAVDGEPLGR_	-3.66049	3.18201	9	0.0528491	0.0445978	0.0353659	0.0365076	0.0365266	0.0363111	0.0462885	0.0764551	0.635098
_[Acetyl (N-term)]NPSSAGSWNSGSSGPGSTGNR_	6.05692	5.52692	3	0.0219425	0.0479522	0.874912	0.0140875	0.0104741	0.00678205	0.00675177	0.0074194	0.00967816
_[Acetyl (N-term)]PGSTGTWNPGSSER_	3.8066	7.17478	2	0.122872	0.65752	0.0947785	0.0267601	0.0215813	0.0155181	0.0161018	0.018569	0.0262993
_[Acetyl (N-term)]PLPSC[Carbamidomethyl (C)]EEK[Dimethyl (K)]SC[Carbamidomethyl (C)]DNPYIPNGDYSPLR_	6.16811	5.38341	3	0.0218173	0.0457078	0.875285	0.0147704	0.0109123	0.00701197	0.00696202	0.00762818	0.00990476
_[Acetyl (N-term)]PLSTLISSSQSC[Carbamidomethyl (C)]QYTLDAK[Dimethyl (K)]R_	4.38158	-4.58695	5	0.0349814	0.0391776	0.0426101	0.185276	0.508854	0.061406	0.0467566	0.0409588	0.0399791
_[Acetyl (N-term)]PNNPDWGTFEEVSGNVSPGTR_	2.52318	8.16784	1	0.453273	0.288425	0.0827634	0.0340478	0.0286093	0.0218593	0.0231859	0.0274247	0.0404115
_[Acetyl (N-term)]PNSMVVEHPEFLK[Dimethyl (K)]AGK[Dimethyl (K)]EPGLQIWR_	-3.46949	3.38326	9	0.0648474	0.0542161	0.042579	0.0431399	0.0428048	0.0418178	0.0526708	0.0847396	0.573185
_[Acetyl (N-term)]PQGSC[Carbamidomethyl (C)]SLEGVEIK[Dimethyl (K)]GGSFR_	5.62093	6.22505	3	0.0835649	0.233494	0.509932	0.0418518	0.0320195	0.0214797	0.0216299	0.0240598	0.0319687
_[Acetyl (N-term)]RPGGEPSPEGTTGQSYNQYSQR_	3.80123	-4.11937	5	0.026795	0.0299079	0.0322353	0.154001	0.609807	0.0474954	0.0363901	0.032008	0.0313599
_[Acetyl (N-term)]SAAEAGGVFHR_	-6.55801	-1.21354	8	0.0172969	0.0161333	0.014362	0.0185632	0.0212881	0.0330729	0.0655521	0.758726	0.055005
_[Acetyl (N-term)]SAVTALWGK[Dimethyl (K)]VNVDEVGGEALGR_	-5.96082	0.686236	8	0.0494852	0.0448097	0.0385387	0.0462598	0.0505801	0.0651568	0.102622	0.332573	0.269975
_[Acetyl (N-term)]SDQALEALSASLGTR_	-4.28492	-5.7004	7	0.0290058	0.0287962	0.0274776	0.0444005	0.0599491	0.289645	0.368267	0.0979148	0.0545435
_[Acetyl (N-term)]SFFPENWLWR_	2.16624	7.49885	1	0.552407	0.228761	0.0678093	0.0291457	0.0244351	0.0185466	0.0197461	0.0235473	0.0356022
_[Acetyl (N-term)]SIQITGALEDQM[Oxidation (M)]NQLK[Dimethyl (K)]_	5.32507	-2.04059	4	0.0226377	0.0267497	0.0308572	0.735954	0.0931154	0.0256312	0.0218353	0.0208247	0.0223949
_[Acetyl (N-term)]SK[Dimethyl (K)]K[Dimethyl (K)]ISGGSVVEMQGDEM[Oxidation (M)]TR_	-6.11035	-3.74148	7	0.028742	0.0276878	0.0255684	0.036529	0.0448504	0.098883	0.473065	0.198691	0.0659833
_[Acetyl (N-term)]SK[Dimethyl (K)]LTVDK[Dimethyl (K)]SR_	-5.47387	-4.82003	7	0.0123227	0.0120377	0.011292	0.0169807	0.0216608	0.0625398	0.781098	0.0565977	0.025471
_[Acetyl (N-term)]SK[Dimethyl (K)]SESPK[Dimethyl (K)]EPEQLR_	-5.41959	1.62125	9	0.0493023	0.0437777	0.0368225	0.04227	0.0449975	0.053138	0.0770959	0.182033	0.470563
_[Acetyl (N-term)]SPEK[Dimethyl (K)]K[Dimethyl (K)]ATEDEGSEQK[Dimethyl (K)]IPEATNR_	2.84422	-2.49595	5	0.0441718	0.0492176	0.0520429	0.267837	0.360061	0.0666757	0.0554089	0.0514611	0.0531247
_[Acetyl (N-term)]SQAEFEK[Dimethyl (K)]AAEEVR_	-6.25954	-1.81497	8	0.0224741	0.0211659	0.0190261	0.0254188	0.0296986	0.0492352	0.110083	0.657079	0.0658191
_[Acetyl (N-term)]SSIGTGYDLSASTFSPDGR_	-4.85966	2.36834	9	0.0379106	0.0329942	0.0271463	0.0298449	0.0310137	0.03418	0.04682	0.0924733	0.667617
_[Acetyl (N-term)]STGTFVVSQPLNYR_	-6.12625	-3.8575	7	0.0277807	0.026788	0.0247706	0.0354677	0.0436388	0.0980075	0.497354	0.183163	0.0630304
_[Acetyl (N-term)]STSYGTGSETESPR_	3.75515	7.64225	2	0.148768	0.618992	0.0947361	0.0288827	0.0235423	0.0172007	0.0179027	0.0206898	0.0292857
_[Acetyl (N-term)]SVAGVLDQSR_	3.71106	7.49661	2	0.141789	0.63702	0.0908482	0.027466	0.0223388	0.0162651	0.0169272	0.019572	0.027774
_[Acetyl (N-term)]SVQLTEK[Dimethyl (K)]R_	4.15394	-0.992784	4	0.0478352	0.0564096	0.0634856	0.495799	0.154137	0.0486795	0.0431663	0.04262	0.0478683
_[Acetyl (N-term)]TC[Carbamidomethyl (C)]K[Dimethyl (K)]MSQLER_	3.40078	-2.48614	4	0.0404163	0.0456238	0.0491285	0.334834	0.333793	0.0574939	0.0477792	0.0445424	0.0463888
_[Acetyl (N-term)]TGK[Dimethyl (K)]EK[Dimethyl (K)]VTSGSTTTTR_	5.38396	6.33922	3	0.095947	0.298216	0.42027	0.0442684	0.0340792	0.0230441	0.023292	0.0260256	0.0348577
_[Acetyl (N-term)]THLAPYSDELR_	2.71545	6.63552	2	0.283972	0.396752	0.112134	0.0425617	0.0347476	0.0252871	0.0266017	0.0313263	0.0466178
_[Acetyl (N-term)]TIVSM[Oxidation (M)]GFSR_	3.66134	-1.05914	4	0.0533651	0.0619738	0.0681033	0.421479	0.182527	0.0566929	0.0503567	0.0497384	0.0557634
_[Acetyl (N-term)]TK[Dimethyl (K)]K[Dimethyl (K)]QELSEAEQATR_	2.40734	8.20101	1	0.489998	0.26051	0.0783958	0.0329481	0.0277562	0.0212899	0.0226209	0.0268149	0.0396667
_[Acetyl (N-term)]TM[Oxidation (M)]TIHNGMFFSTYDR_	4.34102	8.01935	2	0.155785	0.526864	0.135271	0.0387149	0.0315202	0.0230108	0.0238145	0.0272681	0.0377508
_[Acetyl (N-term)]TPC[Carbamidomethyl (C)]TVSC[Carbamidomethyl (C)]NIPVVSGK[Dimethyl (K)]EC[Carbamidomethyl (C)]EEIIR_	5.97235	5.47553	3	0.0221248	0.0485434	0.873879	0.0141705	0.0105209	0.00680165	0.006774	0.00744963	0.00973645
_[Acetyl (N-term)]TPDVSSALDK[Dimethyl (K)]LK[Dimethyl (K)]EFGNTLEDK[Dimethyl (K)]AR_	2.84785	-2.35088	5	0.045898	0.0512188	0.0541765	0.280379	0.336887	0.0673199	0.0564308	0.052776	0.0549134
_[Acetyl (N-term)]TSK[Dimethyl (K)]GPEEEHPSVTLFR_	-2.22909	-6.74447	6	0.0255539	0.0260124	0.0255071	0.0466027	0.0707535	0.588888	0.114012	0.0607548	0.0419152
_[Acetyl (N-term)]VK[Dimethyl (K)]DLATVYVDVLK[Dimethyl (K)]DSGR_	3.52368	-3.03782	5	0.0346804	0.038989	0.0420085	0.267649	0.439976	0.0536655	0.0433208	0.0395169	0.0401934
_[Acetyl (N-term)]VK[Dimethyl (K)]GFYPSDIAVEWESNGQPENNYK[Dimethyl (K)]_	3.84365	-2.83604	5	0.036142	0.0409943	0.0446522	0.348151	0.354923	0.0522907	0.0427603	0.039433	0.0406534
_[Acetyl (N-term)]VLSPADK[Dimethyl (K)]TNVK[Dimethyl (K)]_	-5.97543	-4.33543	7	0.0212554	0.0206049	0.0191733	0.0279295	0.034821	0.0860556	0.62718	0.116917	0.0460636
_[Acetyl (N-term)]VM[Oxidation (M)]LPVADQDQC[Carbamidomethyl (C)]IR_	6.02423	5.67792	3	0.0332695	0.0751638	0.810448	0.020494	0.0153287	0.00999693	0.00997088	0.0109766	0.014352
_[Acetyl (N-term)]VM[Oxidation (M)]PIC[Carbamidomethyl (C)]LPSK[Dimethyl (K)]DYAEVGR_	6.09254	5.78987	3	0.0427555	0.0971847	0.756634	0.0259957	0.0195154	0.0127825	0.0127537	0.0140394	0.0183388
_[Acetyl (N-term)]VNPTVFFDIAVDGEPLGR_	-4.21991	2.96041	9	0.037631	0.0320833	0.0257987	0.0272003	0.0276225	0.0286351	0.0374924	0.0658559	0.717681
_[Acetyl (N-term)]VQPYLDDFQK[Dimethyl (K)]K[Dimethyl (K)]WQEEM[Oxidation (M)]ELYR_	5.88452	5.0864	3	0.0468067	0.0961656	0.732369	0.0326184	0.0238476	0.0151434	0.0150342	0.0164942	0.0215207
_[Acetyl (N-term)]VSQINTVLNGR_	3.85993	-1.23925	4	0.046982	0.0546865	0.0605301	0.474966	0.174078	0.0510117	0.0448905	0.043994	0.0488619
_[Acetyl (N-term)]VTVSSASTK[Dimethyl (K)]GPSVFPLAPSSK[Dimethyl (K)]_	4.40819	-4.3148	5	0.0351915	0.0395487	0.0431379	0.204608	0.491667	0.0595323	0.0458764	0.0405278	0.039911
_[Acetyl (N-term)]VVSVLTVLHQDWLNGK[Dimethyl (K)]EYK[Dimethyl (K)]_	5.4705	5.58977	3	0.0664589	0.162231	0.620977	0.0375823	0.0281647	0.018414	0.0184668	0.0204871	0.0272184
_[Acetyl (N-term)]VVSVLTVVHQDWLNGK[Dimethyl (K)]EYK[Dimethyl (K)]_	-5.99192	-4.62801	7	0.0208489	0.0202574	0.01891	0.0276878	0.0346904	0.0902036	0.638417	0.104952	0.0440336
_[Acetyl (N-term)]YFK[Dimethyl (K)]PGMPFDLMVFVTNPDGSPAYR_	6.00281	5.46742	3	0.0203894	0.0444541	0.883744	0.0131548	0.00976152	0.00630644	0.00627818	0.00690075	0.00901037
_[Acetyl (N-term)]YVLTQPPSVSVAPGQTAR_	5.47035	-1.95357	4	0.0249513	0.0296076	0.0343726	0.716703	0.0961161	0.0276394	0.0236288	0.0225976	0.0243837
_[Acetyl (N-term)]YVSHFETEGPHVLLYFDSVPTSR_	5.14392	6.89237	2	0.112307	0.434954	0.264595	0.0432641	0.033948	0.0235381	0.0239621	0.0269672	0.0364642
_[Dimethyl (N-term)]AAAAAAVSGSAAAEAK[Dimethyl (K)]EC[Carbamidomethyl (C)]DR_	-3.28438	3.59431	9	0.0796048	0.0658509	0.0511732	0.0507934	0.0499767	0.0480272	0.0598077	0.0939171	0.500849
_[Dimethyl (N-term)]AAAAVSGSAAAEAK[Dimethyl (K)]EC[Carbamidomethyl (C)]DRPC[Carbamidomethyl (C)]VNGGR_	2.95931	-2.29289	5	0.045656	0.0511196	0.0542805	0.297021	0.325834	0.0654585	0.055026	0.0516279	0.0539767
_[Dimethyl (N-term)]AAAVSGSAAAEAK[Dimethyl (K)]EC[Carbamidomethyl (C)]DRPC[Carbamidomethyl (C)]VNGGR_	3.61241	-1.72476	4	0.0446113	0.0511568	0.0557871	0.435815	0.21834	0.0540755	0.046656	0.0449039	0.0486546
_[Dimethyl (N-term)]AALGK[Dimethyl (K)]LPQQANDYLNSFNWER_	-3.49125	-7.02034	6	0.0151705	0.0152667	0.0148229	0.0250492	0.0353379	0.738743	0.0896162	0.0402118	0.0257816
_[Dimethyl (N-term)]AAPMDITLTETR_	-5.53285	-4.8353	7	0.0131281	0.0128201	0.0120238	0.0180364	0.0229732	0.0660155	0.767478	0.0604002	0.0271243
_[Dimethyl (N-term)]AASSLQSGVPSR_	4.37928	-4.74973	5	0.0355325	0.0397233	0.0431446	0.17896	0.508195	0.0636172	0.0481184	0.0419559	0.0407534
_[Dimethyl (N-term)]AATGEC[Carbamidomethyl (C)]TATVGK[Dimethyl (K)]R_	5.36554	-1.94448	4	0.0222628	0.0263785	0.0305319	0.745101	0.0876337	0.0247814	0.0211839	0.0202608	0.0218655
_[Dimethyl (N-term)]AATVGSLAGQPLQER_	-3.48937	-7.45966	6	0.0171702	0.0173063	0.0168542	0.0283929	0.0399766	0.716504	0.091509	0.0437051	0.0285814
_[Dimethyl (N-term)]AAVGTSAAPVPSDNH_	1.30797	-5.33685	5	0.045111	0.0480366	0.0491062	0.131284	0.349354	0.148173	0.0936203	0.0725032	0.0628115
_[Dimethyl (N-term)]AAVSGSAAAEAK[Dimethyl (K)]EC[Carbamidomethyl (C)]DRPC[Carbamidomethyl (C)]VNGGR_	4.82934	-2.28502	4	0.0270246	0.0315087	0.035624	0.651441	0.139857	0.0328563	0.0276824	0.0261696	0.0278367
_[Dimethyl (N-term)]AAWGK[Dimethyl (K)]VGAHAGEYGAEALER_	-6.1709	-3.07721	7	0.0328023	0.031376	0.0287233	0.0401942	0.0485516	0.0959379	0.32153	0.319887	0.0809979
_[Dimethyl (N-term)]ADEAGSEADHEGTHSTK[Dimethyl (K)]R_	-6.26735	-2.60887	8	0.0316721	0.0301198	0.0273894	0.0376289	0.0448625	0.0825924	0.229729	0.433229	0.0827771
_[Dimethyl (N-term)]ADSGEGDFLAEGGGVR_	5.06855	7.42048	2	0.125709	0.472558	0.207956	0.0433787	0.0345364	0.0244249	0.024976	0.0282125	0.0382483
_[Dimethyl (N-term)]AEDHFSVIDFNQNIR_	-5.51875	-4.79417	7	0.0126205	0.0123218	0.0115523	0.017328	0.022064	0.0629522	0.776402	0.0585989	0.02616
_[Dimethyl (N-term)]AEDTAVYYC[Carbamidomethyl (C)]AR_	6.14855	5.2731	3	0.0256876	0.0529656	0.852869	0.0178061	0.0130976	0.00837356	0.00830597	0.00909383	0.0118004
_[Dimethyl (N-term)]AEGTTGLAPAGQTSEESRPR_	3.0583	-2.05706	4	0.0474654	0.0534182	0.0569512	0.326166	0.289744	0.0643634	0.0547923	0.0519843	0.0551154
_[Dimethyl (N-term)]AEK[Dimethyl (K)]NGIDIYSLTVDSR_	1.958	8.1271	1	0.65979	0.157418	0.0537444	0.0242505	0.0205825	0.0159578	0.0170648	0.0204128	0.0307793
_[Dimethyl (N-term)]AELQC[Carbamidomethyl (C)]PQPAAR_	6.01891	5.48981	3	0.0205013	0.0447733	0.883114	0.0131923	0.00979687	0.0063349	0.00630684	0.00693202	0.00904901
_[Dimethyl (N-term)]AELQEGAR_	3.76731	-2.86552	5	0.0360431	0.0408046	0.0443335	0.330828	0.371609	0.0528083	0.043096	0.0396722	0.040806
_[Dimethyl (N-term)]AEVQLVQSGAEVK[Dimethyl (K)]K[Dimethyl (K)]PGESLR_	0.363018	8.05002	1	0.516864	0.154197	0.0761261	0.042834	0.0375117	0.0305217	0.0334641	0.0414369	0.0670439
_[Dimethyl (N-term)]AGDFLEANYMNLQR_	5.21553	-2.12499	4	0.0226637	0.0266851	0.0306252	0.72898	0.0988651	0.0261728	0.0222209	0.0211349	0.0226524
_[Dimethyl (N-term)]AGEVQEPELR_	3.17087	-2.52592	5	0.0414809	0.0465596	0.0497524	0.299314	0.356149	0.0608414	0.0504459	0.0468826	0.0485746
_[Dimethyl (N-term)]AGEYGAEALER_	-5.4873	-4.93318	7	0.0139551	0.0136426	0.0128121	0.0192914	0.0246473	0.0728535	0.75181	0.0624049	0.0285832
_[Dimethyl (N-term)]AGILENGAVR_	3.24133	-4.94892	5	0.0249007	0.0273504	0.0290085	0.104806	0.658888	0.0534129	0.0385156	0.0325285	0.03059
_[Dimethyl (N-term)]AGLEK[Dimethyl (K)]NYC[Carbamidomethyl (C)]R_	5.98873	5.47775	3	0.0212845	0.0465997	0.878659	0.0136642	0.0101447	0.00655802	0.00653033	0.00718007	0.00937987
_[Dimethyl (N-term)]AGLGISSTASLR_	-4.38826	2.9802	9	0.0372374	0.031746	0.0255622	0.0269335	0.0274091	0.0286813	0.0377452	0.067092	0.717593
_[Dimethyl (N-term)]AHAGEYGAEALER_	-5.97472	-2.66437	8	0.0321209	0.0306241	0.0278969	0.038832	0.0465925	0.0867391	0.250209	0.403292	0.0836931
_[Dimethyl (N-term)]AHGNVAEGETK[Dimethyl (K)]PDPDVTER_	-3.77259	3.15738	9	0.0491208	0.0415071	0.0329894	0.0341576	0.0342667	0.0343343	0.0439772	0.0734107	0.656236
_[Dimethyl (N-term)]AIGPSQTHTIR_	2.4156	-3.03197	5	0.0411872	0.0452367	0.0472097	0.197135	0.433785	0.0725716	0.058254	0.0524602	0.05216
_[Dimethyl (N-term)]AIGYLNTGYQR_	4.54927	-2.70994	4	0.0343285	0.0395295	0.0440316	0.489727	0.237317	0.0455965	0.037702	0.0351064	0.0366619
_[Dimethyl (N-term)]AIQLTQSPSSLSASVGDR_	-3.40404	3.36412	9	0.0668476	0.0559241	0.0439106	0.0445197	0.044133	0.0429511	0.0539955	0.0865222	0.561196
_[Dimethyl (N-term)]AIQLTYNPDESSK[Dimethyl (K)]PNM[Oxidation (M)]IDAATLK[Dimethyl (K)]SR_	-4.91127	2.34073	9	0.0387917	0.0337909	0.0278336	0.0306508	0.0318913	0.0352941	0.0484909	0.0965734	0.656683
_[Dimethyl (N-term)]AIQMTQSPSSLSASVGDR_	3.70102	-1.10859	4	0.0518628	0.0602444	0.0662946	0.432762	0.181533	0.0554895	0.0491663	0.0484598	0.0541874
_[Dimethyl (N-term)]AIWMTQSPSLLSASTGDR_	3.99567	-2.99877	5	0.0355369	0.0403362	0.0440696	0.340484	0.366762	0.0520056	0.0422461	0.0387759	0.0397845
_[Dimethyl (N-term)]AK[Dimethyl (K)]ATEHLSTLSEK[Dimethyl (K)]_	3.33318	-4.93822	5	0.0245922	0.02705	0.0287435	0.105175	0.662987	0.0519467	0.0376123	0.0318539	0.0300399
_[Dimethyl (N-term)]AK[Dimethyl (K)]GK[Dimethyl (K)]EESLDSDLYAELR_	-3.83173	3.57775	9	0.0635184	0.0527695	0.0413932	0.0415091	0.0413051	0.0410775	0.0521248	0.0851068	0.581196
_[Dimethyl (N-term)]AK[Dimethyl (K)]IDQNVEELK[Dimethyl (K)]GR_	2.95275	-4.15958	5	0.0234075	0.0257546	0.0272159	0.110463	0.672069	0.0468084	0.0350383	0.0302459	0.0289982
_[Dimethyl (N-term)]AK[Dimethyl (K)]LEEQAQQIR_	2.33411	-3.22007	5	0.039858	0.0436423	0.0454502	0.181761	0.454423	0.0736359	0.0582935	0.0519222	0.051014
_[Dimethyl (N-term)]AK[Dimethyl (K)]PALEDLR_	2.92629	-4.31015	5	0.0230506	0.0253205	0.0267307	0.104732	0.678928	0.0473754	0.0350978	0.0300954	0.0286696
_[Dimethyl (N-term)]AK[Dimethyl (K)]VHELIER_	3.25618	-5.30126	5	0.0313168	0.0343115	0.0363563	0.122875	0.575532	0.0699996	0.0495932	0.0414363	0.0385799
_[Dimethyl (N-term)]ALEILQEEDLIDEDDIPVR_	5.52844	-1.63282	4	0.026983	0.0322842	0.0378454	0.708422	0.0920634	0.0283828	0.0245248	0.023666	0.0258281
_[Dimethyl (N-term)]ALFVSEEEK[Dimethyl (K)]K[Dimethyl (K)]LTR_	4.53086	6.02962	2	0.120617	0.401393	0.273795	0.047899	0.0369852	0.0250662	0.0255472	0.0289027	0.0397944
_[Dimethyl (N-term)]ALGHLDLSGNR_	4.15342	-1.30603	4	0.0409699	0.0479957	0.053763	0.541832	0.152901	0.0441895	0.0387069	0.0378012	0.0418407
_[Dimethyl (N-term)]ALSALSDLHAHK[Dimethyl (K)]LR_	-5.02407	1.89024	9	0.0440301	0.0388365	0.0323827	0.0367021	0.0386765	0.0440451	0.062099	0.133574	0.569654
_[Dimethyl (N-term)]ALTDMPQMR_	-4.60747	2.70756	9	0.0341335	0.0293857	0.0239024	0.0256879	0.0263913	0.0282579	0.0378398	0.0702884	0.724113
_[Dimethyl (N-term)]ALVQQMEQLR_	3.16964	-2.49889	5	0.0417777	0.0469058	0.0501254	0.302214	0.351372	0.0609766	0.0506348	0.0471142	0.0488801
_[Dimethyl (N-term)]ALYLQYTDETFR_	-5.49538	-4.84877	7	0.0128018	0.0125064	0.0117339	0.0176362	0.022494	0.0651715	0.772753	0.0584962	0.0264066
_[Dimethyl (N-term)]ANEVSQK[Dimethyl (K)]IGDNLR_	3.59201	-3.37399	5	0.0313876	0.0351958	0.0379165	0.221582	0.509549	0.0509567	0.0404283	0.0364217	0.0365625
_[Dimethyl (N-term)]ANFK[Dimethyl (K)]FTDHLK[Dimethyl (K)]YVMLPVADQDQC[Carbamidomethyl (C)]IR_	5.62055	6.11866	3	0.0780366	0.212807	0.544702	0.0400208	0.0305112	0.0203775	0.0205009	0.0227865	0.030257
_[Dimethyl (N-term)]ANLQSVPHASASR_	3.85806	-1.45288	4	0.0437086	0.0506733	0.0559528	0.488534	0.180664	0.0494181	0.0430974	0.0419005	0.0460515
_[Dimethyl (N-term)]ANPGLVAR_	2.19858	8.35864	1	0.537584	0.219694	0.0733788	0.0321237	0.0272197	0.0210723	0.0224631	0.0267263	0.0397375
_[Dimethyl (N-term)]APEAQVSVQPNFQQDK[Dimethyl (K)]FLGR_	1.86145	8.22508	1	0.666921	0.14895	0.0531825	0.024422	0.02079	0.0161982	0.0173489	0.0207869	0.0314002
_[Dimethyl (N-term)]APHGPGLIYR_	1.93159	8.17694	1	0.659035	0.155909	0.0541044	0.0245466	0.0208567	0.0162005	0.0173324	0.0207409	0.0312749
_[Dimethyl (N-term)]AQLVDMK[Dimethyl (K)]R_	4.19369	7.8622	2	0.145196	0.574051	0.119743	0.0342211	0.0278292	0.0202791	0.0210095	0.0241068	0.033564
_[Dimethyl (N-term)]AQVPSHTVVAR_	-0.12403	-5.80976	6	0.0467074	0.0486966	0.0487321	0.108017	0.206646	0.251892	0.129284	0.0892521	0.0707732
_[Dimethyl (N-term)]ARPAK[Dimethyl (K)]AAATQK[Dimethyl (K)]K[Dimethyl (K)]VER_	-5.28036	1.8472	9	0.0468875	0.0414028	0.0346142	0.0392465	0.0414932	0.0480309	0.068478	0.152538	0.527309
_[Dimethyl (N-term)]ARPNNPDWGTFEEVSGNVSPGTR_	1.589	7.85315	1	0.763431	0.101449	0.0377138	0.0179743	0.0153209	0.0119373	0.0128335	0.0154835	0.0238569
_[Dimethyl (N-term)]ASHEEVEGLVEK[Dimethyl (K)]IR_	-5.01522	-4.83749	7	0.0148235	0.0145369	0.0136781	0.0210382	0.0272391	0.0840424	0.729989	0.0643209	0.0303319
_[Dimethyl (N-term)]ASHLGLAR_	-6.30015	-3.67691	7	0.0308604	0.0296725	0.0273581	0.0387228	0.0472828	0.102	0.432228	0.220618	0.0712584
_[Dimethyl (N-term)]ASQAGAPQGR_	6.12496	5.43932	3	0.0199389	0.0424433	0.886178	0.0132245	0.0097945	0.00631245	0.00627402	0.00688216	0.00895215
_[Dimethyl (N-term)]ASQSVSSNLAWYQQK[Dimethyl (K)]PGQAPR_	2.08557	6.77876	1	0.423573	0.274765	0.0928607	0.0408573	0.0339681	0.0253472	0.0269664	0.0322283	0.0494337
_[Dimethyl (N-term)]ASQSVSSSYLAWYQQK[Dimethyl (K)]PGQAPR_	5.70288	5.58777	3	0.0465756	0.109412	0.734411	0.027603	0.0206316	0.0134472	0.0134485	0.0148651	0.0196063
_[Dimethyl (N-term)]ASQSVSSYLAWYQQK[Dimethyl (K)]PGQAPR_	4.83464	-2.46942	4	0.0300424	0.0349117	0.0393579	0.597885	0.16806	0.0375696	0.0314296	0.0295408	0.0312033
_[Dimethyl (N-term)]ASSIIDELFQDR_	-3.1999	-6.73701	6	0.0160447	0.0161732	0.0157105	0.0270338	0.0387235	0.722974	0.0935421	0.0424241	0.0273742
_[Dimethyl (N-term)]ASSLESGVPSR_	2.99739	-2.44193	5	0.0436354	0.0488247	0.0518917	0.288192	0.348368	0.0641376	0.0534467	0.0498094	0.0516943
_[Dimethyl (N-term)]ASVDLK[Dimethyl (K)]NTGR_	-0.549637	-6.24213	6	0.0442898	0.0459279	0.0457935	0.0960591	0.171171	0.305263	0.135034	0.0884637	0.0679971
_[Dimethyl (N-term)]ASYELTQPPSVSVSPGQTAR_	4.54296	6.1104	2	0.119329	0.416674	0.265338	0.046418	0.0359237	0.0244233	0.0249043	0.0281847	0.0388045
_[Dimethyl (N-term)]ASYELTQPSSVSVSPGQTAR_	2.70052	7.17196	2	0.329159	0.401926	0.0929555	0.0354554	0.0292345	0.0216417	0.0228249	0.0269099	0.0398925
_[Dimethyl (N-term)]ATEDEGSEQK[Dimethyl (K)]IPEATNR_	-5.81654	0.857636	9	0.0505907	0.045667	0.0391217	0.046652	0.0507651	0.0641913	0.0993368	0.299378	0.304298
_[Dimethyl (N-term)]ATEHLSTLSEK[Dimethyl (K)]AK[Dimethyl (K)]PALEDLR_	1.05206	-5.26208	5	0.0462783	0.0490989	0.0499561	0.130025	0.323187	0.159559	0.0997878	0.0765019	0.0656066
_[Dimethyl (N-term)]ATLSELHC[Carbamidomethyl (C)]DK[Dimethyl (K)]LHVDPENFR_	-5.48977	-4.81307	7	0.0124039	0.0121149	0.0113625	0.017072	0.0217641	0.0626037	0.77986	0.0571588	0.0256598
_[Dimethyl (N-term)]ATTVTGTPC[Carbamidomethyl (C)]QDWAAQEPHR_	4.06682	-1.31878	4	0.0421829	0.0492949	0.0550036	0.525059	0.159816	0.0458607	0.0401696	0.0392227	0.0433906
_[Dimethyl (N-term)]ATVGSLAGQPLQER_	2.25347	-3.25252	5	0.0404537	0.044209	0.0459421	0.178694	0.449178	0.076032	0.0600248	0.053303	0.0521638
_[Dimethyl (N-term)]ATVLNYLPK[Dimethyl (K)]_	4.14205	-4.81388	5	0.0317739	0.0353867	0.0382368	0.154433	0.561619	0.0590501	0.0442253	0.0383099	0.036965
_[Dimethyl (N-term)]ATVVYQGER_	3.53624	-3.45785	5	0.0302259	0.0338266	0.0363692	0.20341	0.53572	0.050062	0.0395085	0.0354502	0.0354279
_[Dimethyl (N-term)]ATWLSLFSSEESNLGANNYDDYR_	5.42511	-1.24072	4	0.033793	0.0407557	0.0481165	0.651239	0.10264	0.0336067	0.0294042	0.0286869	0.0317576
_[Dimethyl (N-term)]AVALADFYPFGAER_	-3.24862	3.45287	9	0.0761611	0.0634222	0.0495239	0.0497193	0.0490291	0.0471409	0.0588111	0.092725	0.513467
_[Dimethyl (N-term)]AVALGDGGHYTC[Carbamidomethyl (C)]R_	0.662607	7.60134	1	0.601438	0.135758	0.063254	0.0346054	0.0300264	0.0240011	0.0261989	0.0323203	0.0523975
_[Dimethyl (N-term)]AVEENQESTPVVIQQETTGTPR_	3.60851	-2.9688	5	0.0352869	0.0397709	0.0429756	0.289772	0.415105	0.0534804	0.0433603	0.0396964	0.0405534
_[Dimethyl (N-term)]AVSGSAAAEAK[Dimethyl (K)]EC[Carbamidomethyl (C)]DRPC[Carbamidomethyl (C)]VNGGR_	3.22854	-2.13161	4	0.0450954	0.0509235	0.0546089	0.345288	0.290635	0.0610525	0.051718	0.048921	0.0517583
_[Dimethyl (N-term)]AWITAPVALR_	2.85572	7.53035	2	0.314959	0.429508	0.089535	0.0333809	0.0276019	0.0205555	0.0216572	0.0254577	0.0373453
_[Dimethyl (N-term)]AYK[Dimethyl (K)]SELEEQLTPVAEETR_	3.63482	-2.97616	5	0.0352229	0.0397159	0.0429472	0.292022	0.413616	0.053301	0.0432074	0.0395551	0.0404125
_[Dimethyl (N-term)]AYLEEEC[Carbamidomethyl (C)]PATLR_	3.22857	-1.94356	4	0.0470546	0.053262	0.0571622	0.35733	0.267492	0.06144	0.0525621	0.0501306	0.053566
_[Dimethyl (N-term)]AYSLFSYNTQGR_	5.68471	-1.79956	4	0.0313156	0.0374114	0.0438791	0.65813	0.109268	0.033498	0.0288027	0.027671	0.0300238
_[Dimethyl (N-term)]AYWDIMISNHQNSNR_	-6.15888	-2.37998	8	0.02991	0.0283867	0.0257382	0.0352302	0.0418323	0.0746552	0.194352	0.489103	0.0807927
_[Dimethyl (N-term)]C[Carbamidomethyl (C)]EPLEK[Dimethyl (K)]QHEK[Dimethyl (K)]ER_	0.384916	-5.77961	5	0.0475152	0.0498873	0.0502999	0.117568	0.245029	0.215804	0.118727	0.0853759	0.0697938
_[Dimethyl (N-term)]C[Carbamidomethyl (C)]GLSTHVEIGHR_	1.94148	8.19108	1	0.653075	0.158772	0.0550683	0.0249545	0.0212028	0.0164699	0.0176183	0.0210779	0.0317612
_[Dimethyl (N-term)]C[Carbamidomethyl (C)]HPNSPLDEENLTQENQDR_	3.20968	-2.4547	5	0.0419735	0.0471933	0.0505078	0.312159	0.341442	0.0605117	0.0503716	0.0469719	0.0488689
_[Dimethyl (N-term)]C[Carbamidomethyl (C)]LTQLYENAFFR_	-5.13342	1.65406	9	0.0471166	0.041811	0.0350866	0.0403278	0.042806	0.0496877	0.0712459	0.161655	0.510263
_[Dimethyl (N-term)]C[Carbamidomethyl (C)]PEPK[Dimethyl (K)]SC[Carbamidomethyl (C)]DTPPPC[Carbamidomethyl (C)]PR_	6.00823	5.37294	3	0.0207756	0.0444575	0.881437	0.0137312	0.0101505	0.00652837	0.00649236	0.00712942	0.00929845
_[Dimethyl (N-term)]C[Carbamidomethyl (C)]TDHTVLVQTR_	2.68207	-4.54595	5	0.0267898	0.0292589	0.0307092	0.110337	0.630475	0.0593024	0.0429258	0.0362299	0.0339719
_[Dimethyl (N-term)]DAAQK[Dimethyl (K)]TDTSHHDQDHPTFNK[Dimethyl (K)]_	4.40834	6.66043	2	0.112631	0.554518	0.173484	0.0359737	0.0283504	0.0197534	0.0202636	0.0230632	0.031963
_[Dimethyl (N-term)]DADDLQK[Dimethyl (K)]R_	2.79569	-4.09508	5	0.0257111	0.0282264	0.0297239	0.118216	0.641266	0.0520688	0.0389877	0.0336236	0.0321768
_[Dimethyl (N-term)]DALSSVQESQVAQQAR_	3.54348	-3.08008	5	0.0342633	0.038516	0.0415119	0.263046	0.447655	0.0532842	0.042923	0.039096	0.039705
_[Dimethyl (N-term)]DAQYAPGYDK[Dimethyl (K)]VK[Dimethyl (K)]DISEVVTPR_	5.51119	6.05558	3	0.0797401	0.220649	0.533281	0.0404837	0.0308342	0.0205684	0.0207077	0.0230448	0.0306908
_[Dimethyl (N-term)]DASGVTFTWTPSSGK[Dimethyl (K)]SAVQGPPER_	6.01191	5.52563	3	0.0224522	0.0494199	0.872021	0.014306	0.0106393	0.00689152	0.00686403	0.00754764	0.00985808
_[Dimethyl (N-term)]DC[Carbamidomethyl (C)]HLAQVPSHTVVAR_	5.26543	-1.38474	4	0.0265196	0.0317765	0.0371543	0.718238	0.0870408	0.0271995	0.0236885	0.0230222	0.0253609
_[Dimethyl (N-term)]DDPDAPLQPVTPLQLFEGR_	3.23766	7.23888	2	0.199349	0.559857	0.0922462	0.0308244	0.0251626	0.0183886	0.0192422	0.022439	0.0324904
_[Dimethyl (N-term)]DDTVC[Carbamidomethyl (C)]LAK[Dimethyl (K)]LHDR_	4.15627	-4.93645	5	0.0331082	0.0368342	0.039778	0.155709	0.547134	0.0623081	0.0464484	0.0401073	0.0385731
_[Dimethyl (N-term)]DEAGSEADHEGTHSTK[Dimethyl (K)]R_	-6.51891	-1.05525	8	0.0188939	0.0175861	0.0156163	0.0200775	0.0229398	0.0350401	0.067789	0.74012	0.0619378
_[Dimethyl (N-term)]DEENLTQENQDR_	2.8167	-2.28625	5	0.0469451	0.0523805	0.0553517	0.282067	0.327617	0.0682024	0.0573996	0.0538419	0.0561947
_[Dimethyl (N-term)]DELTK[Dimethyl (K)]NQVSLTC[Carbamidomethyl (C)]LVK[Dimethyl (K)]_	-4.81016	-5.2168	7	0.0215078	0.0211871	0.0200431	0.0313318	0.0411395	0.146945	0.591322	0.0840294	0.0424941
_[Dimethyl (N-term)]DEPPQSPWDR_	2.37316	-3.01592	5	0.0418217	0.0458957	0.0478393	0.197141	0.427494	0.0738544	0.0593496	0.0534617	0.0531425
_[Dimethyl (N-term)]DFLAEGGGVR_	4.11485	7.75475	2	0.137564	0.60311	0.110812	0.0315829	0.0256567	0.0186649	0.0193462	0.0222225	0.0310409
_[Dimethyl (N-term)]DGFFGNPR_	5.72371	-1.73923	4	0.0328672	0.0393432	0.0462718	0.64502	0.111587	0.0347738	0.0299602	0.0288307	0.0313466
_[Dimethyl (N-term)]DGWLTSDPR_	4.50255	6.72908	2	0.110361	0.553618	0.177497	0.0358156	0.0282335	0.0196844	0.0201772	0.0229344	0.0316793
_[Dimethyl (N-term)]DIAGLAAVTDNR_	-3.26612	3.45188	9	0.0753834	0.062781	0.0490375	0.049249	0.0485848	0.0467685	0.0583847	0.0921786	0.517632
_[Dimethyl (N-term)]DIPEVVVSLAWDESLAPK[Dimethyl (K)]HPGSR_	-6.64921	-1.19366	8	0.0194092	0.0180914	0.0160994	0.0207373	0.0237508	0.0368645	0.0726812	0.730865	0.0615012
_[Dimethyl (N-term)]DIQLTQSPSFLSASVGDR_	4.10175	7.76129	2	0.138484	0.602549	0.11034	0.0315809	0.0256635	0.0186787	0.0193642	0.0222486	0.03109
_[Dimethyl (N-term)]DIQM[Oxidation (M)]TQSPSSLSASVGDR_	5.93914	6.73138	3	0.103445	0.27548	0.408889	0.0504258	0.0390825	0.0266447	0.0268493	0.0298249	0.0393589
_[Dimethyl (N-term)]DIQM[Oxidation (M)]TQSPSSVSASVGDR_	4.21244	8.08547	2	0.164597	0.52251	0.129951	0.0386035	0.0315251	0.0231161	0.0239685	0.0275061	0.038222
_[Dimethyl (N-term)]DIQM[Oxidation (M)]TQSPSTLSASVGDR_	4.6077	6.59248	2	0.111838	0.508238	0.209665	0.0389023	0.0305012	0.021112	0.0215896	0.0244767	0.0336766
_[Dimethyl (N-term)]DIVMTQSPDSLAVSLGER_	4.13844	8.14474	2	0.172654	0.512514	0.128491	0.0391201	0.0320159	0.0235502	0.0244474	0.0280929	0.0391148
_[Dimethyl (N-term)]DIVMTQSPLSLPVTPGEPASISC[Carbamidomethyl (C)]R_	5.11052	-1.07781	4	0.0370717	0.0446306	0.0522928	0.619815	0.111188	0.0364313	0.0320601	0.0314469	0.0350641
_[Dimethyl (N-term)]DIVMTQTPLSLPVTPGEPASISC[Carbamidomethyl (C)]R_	3.49553	-1.8501	4	0.0449716	0.051319	0.0556612	0.408152	0.239027	0.0563563	0.0483653	0.046315	0.0498328
_[Dimethyl (N-term)]DIVMTQTPLSSPVTLGQPASISC[Carbamidomethyl (C)]R_	3.92828	-1.12884	4	0.0480278	0.0561287	0.0623977	0.47642	0.167752	0.0508369	0.0449161	0.0441847	0.0493357
_[Dimethyl (N-term)]DK[Dimethyl (K)]C[Carbamidomethyl (C)]EPLEK[Dimethyl (K)]QHEK[Dimethyl (K)]ER_	5.18009	-2.29433	4	0.0260878	0.0305942	0.0349563	0.677782	0.122376	0.0309806	0.0261403	0.0247364	0.0263466
_[Dimethyl (N-term)]DLATVYVDVLK[Dimethyl (K)]DSGR_	3.23164	-4.77509	5	0.0226243	0.024881	0.0264009	0.0987207	0.688199	0.0474993	0.0345659	0.0293568	0.027752
_[Dimethyl (N-term)]DLEEVK[Dimethyl (K)]AK[Dimethyl (K)]_	3.5059	-4.84573	5	0.0238043	0.0262691	0.0280215	0.106609	0.672397	0.048438	0.0354633	0.0302554	0.0287423
_[Dimethyl (N-term)]DLK[Dimethyl (K)]VEDIPLAR_	3.54956	-4.82062	5	0.0238168	0.0263052	0.0280881	0.107975	0.671768	0.0480054	0.035245	0.0301251	0.0286721
_[Dimethyl (N-term)]DNC[Carbamidomethyl (C)]C[Carbamidomethyl (C)]ILDER_	5.89101	5.75937	3	0.0432569	0.101912	0.753042	0.0254994	0.0191495	0.0125515	0.0125471	0.0138494	0.0181917
_[Dimethyl (N-term)]DNDGWLTSDPR_	6.24613	5.57483	3	0.0327551	0.0699011	0.813304	0.0214794	0.015982	0.0103542	0.0102922	0.011284	0.0146478
_[Dimethyl (N-term)]DNEEGFFSAR_	5.49438	6.77335	2	0.108036	0.347015	0.344569	0.0469019	0.0365374	0.0250894	0.0254147	0.0284262	0.0380104
_[Dimethyl (N-term)]DNENVVNEYSSELEK[Dimethyl (K)]_	-5.52733	-4.852	7	0.0132321	0.0129239	0.0121238	0.0181962	0.0231874	0.0669272	0.765518	0.0605925	0.0272994
_[Dimethyl (N-term)]DPNGLPPEAQK[Dimethyl (K)]_	1.36982	-5.461	5	0.0450588	0.0480078	0.0491439	0.131046	0.350211	0.148757	0.0932693	0.0720893	0.0624162
_[Dimethyl (N-term)]DQTVSDNELQEM[Oxidation (M)]SNQGSK[Dimethyl (K)]_	3.5171	-3.39264	5	0.0308776	0.0345687	0.037162	0.211041	0.523182	0.0507183	0.0401583	0.0361157	0.036177
_[Dimethyl (N-term)]DQVPDTESETR_	2.07003	8.18368	1	0.611869	0.183434	0.0611168	0.027131	0.022994	0.0177936	0.0189981	0.0226708	0.033992
_[Dimethyl (N-term)]DQYELLC[Carbamidomethyl (C)]LDNTR_	5.34225	-1.93125	4	0.0217272	0.0257415	0.0297819	0.751192	0.0855922	0.0241703	0.0206692	0.0197752	0.0213509
_[Dimethyl (N-term)]DRLDEVK[Dimethyl (K)]EQVAEVR_	1.43338	-5.57278	5	0.0450679	0.0480454	0.0492476	0.131054	0.350777	0.149015	0.0929304	0.0717477	0.0621152
_[Dimethyl (N-term)]DSGEGDFLAEGGGVR_	5.65058	6.68055	3	0.103353	0.30745	0.388211	0.047495	0.0368439	0.0251579	0.0254209	0.0283497	0.0377189
_[Dimethyl (N-term)]DSGFQMNQLR_	3.80016	-1.4834	4	0.0443034	0.0512572	0.0564432	0.476585	0.186967	0.0505876	0.0440749	0.0428078	0.046974
_[Dimethyl (N-term)]DSHSLTTNIMEILR_	-4.83157	2.53094	9	0.0368427	0.0319102	0.0261364	0.028426	0.0294115	0.0321311	0.0436624	0.084308	0.687172
_[Dimethyl (N-term)]DSSVPNTGTAR_	4.51135	6.22808	2	0.118923	0.445958	0.244165	0.0442698	0.0344031	0.0235186	0.0240149	0.0272145	0.0375322
_[Dimethyl (N-term)]DTEDQEDQVDPR_	2.8208	-2.59185	5	0.0431763	0.0480372	0.0507498	0.25704	0.376406	0.0665642	0.0549976	0.050837	0.0521923
_[Dimethyl (N-term)]DTTHTC[Carbamidomethyl (C)]PR_	5.43468	-1.42521	4	0.0280569	0.0336862	0.0395819	0.703357	0.0907277	0.0287157	0.0249764	0.0242419	0.0266568
_[Dimethyl (N-term)]DVLLEAC[Carbamidomethyl (C)]C[Carbamidomethyl (C)]ADGHR_	6.19588	5.2936	3	0.0263784	0.0542341	0.848871	0.0183308	0.0134914	0.00863057	0.00855846	0.00936575	0.0121398
_[Dimethyl (N-term)]DVSSALDK[Dimethyl (K)]LK[Dimethyl (K)]EFGNTLEDK[Dimethyl (K)]AR_	3.00953	-2.08683	4	0.0475776	0.0534593	0.056891	0.317901	0.295484	0.0651952	0.0554278	0.0525113	0.0555532
_[Dimethyl (N-term)]DVVM[Oxidation (M)]TQSPLSLPVTLGQPASISC[Carbamidomethyl (C)]R_	4.30199	7.7833	2	0.137068	0.579525	0.124135	0.0341064	0.0276485	0.0200562	0.0207423	0.0237525	0.0329662
_[Dimethyl (N-term)]DWGTFEEVSGNVSPGTR_	5.49098	5.56971	3	0.0644673	0.155981	0.632621	0.0368031	0.027553	0.0179923	0.0180358	0.0199989	0.0265476
_[Dimethyl (N-term)]DWHGVPGQVDAAMAGR_	3.41693	-4.02081	5	0.02371	0.026326	0.0281373	0.129521	0.658063	0.043521	0.03322	0.0291138	0.0283882
_[Dimethyl (N-term)]DYFMPC[Carbamidomethyl (C)]PGR_	3.09594	-4.84423	5	0.0241672	0.0265092	0.0280443	0.101597	0.667913	0.0522919	0.0377154	0.031841	0.0299211
_[Dimethyl (N-term)]DYVSQFEGSALGK[Dimethyl (K)]_	3.23406	-4.47988	5	0.0210746	0.0232341	0.0246817	0.0983749	0.706063	0.0424512	0.0314149	0.0269623	0.0257428
_[Dimethyl (N-term)]EAEEDGDLQC[Carbamidomethyl (C)]LC[Carbamidomethyl (C)]VK[Dimethyl (K)]TTSQVRPR_	4.12095	-1.19503	4	0.0436839	0.0512486	0.0574173	0.521269	0.1551	0.046256	0.0407043	0.0399124	0.0444084
_[Dimethyl (N-term)]EAEPVYVQR_	3.41983	-3.39179	5	0.0306355	0.0342357	0.0367082	0.202381	0.532613	0.0508918	0.0402457	0.036147	0.036142
_[Dimethyl (N-term)]EAGSEADHEGTHSTK[Dimethyl (K)]R_	-6.25598	-2.46469	8	0.030597	0.0290506	0.0263646	0.0360624	0.0428484	0.0773262	0.205568	0.470656	0.0815272
_[Dimethyl (N-term)]EALPLAFTQK[Dimethyl (K)]TIDR_	3.80043	-4.91499	5	0.0276221	0.0305903	0.0328112	0.126274	0.621041	0.0543807	0.0400935	0.0343708	0.0328164
_[Dimethyl (N-term)]EALQGVGDMGR_	3.7372	-5.09202	5	0.029429	0.0325111	0.034795	0.127903	0.599818	0.059702	0.0435648	0.0370952	0.0351818
_[Dimethyl (N-term)]EAPK[Dimethyl (K)]VVEEQESR_	2.42141	6.90984	1	0.373509	0.335729	0.0956796	0.0389289	0.0321633	0.0238277	0.0252181	0.0299071	0.0450378
_[Dimethyl (N-term)]EAQLPVIENK[Dimethyl (K)]VC[Carbamidomethyl (C)]NR_	-5.56978	1.37606	9	0.0510609	0.0455953	0.0385928	0.0448664	0.0481112	0.058096	0.0859972	0.2179	0.40978
_[Dimethyl (N-term)]EASILTHDSSIR_	-4.81237	-4.94914	7	0.0188738	0.0185568	0.0175056	0.0272561	0.0356141	0.11675	0.649556	0.0778075	0.0380799
_[Dimethyl (N-term)]EDC[Carbamidomethyl (C)]NELPPR_	2.48762	8.21442	1	0.462737	0.278871	0.0821429	0.0340811	0.0286742	0.0219542	0.0233008	0.0275775	0.0406606
_[Dimethyl (N-term)]EDDIIIATK[Dimethyl (K)]NGK[Dimethyl (K)]_	2.05669	8.09591	1	0.629697	0.176237	0.0580015	0.0257356	0.0217934	0.0168372	0.017978	0.0214641	0.0322557
_[Dimethyl (N-term)]EDFQESNR_	2.65613	7.58074	1	0.383664	0.363958	0.0850973	0.0332002	0.0275848	0.0206851	0.0218625	0.0258033	0.0381449
_[Dimethyl (N-term)]EDIVM[Oxidation (M)]TQTPLSLPVTPGEPASISC[Carbamidomethyl (C)]R_	6.01036	5.24357	3	0.0282473	0.0589758	0.838498	0.0192902	0.0141842	0.00906616	0.00900361	0.00987468	0.0128601
_[Dimethyl (N-term)]EDPQGDAAQK[Dimethyl (K)]_	5.00194	-2.39322	4	0.0279754	0.0326488	0.037039	0.640008	0.143783	0.0341498	0.0286809	0.0270414	0.0286729
_[Dimethyl (N-term)]EEAPSLRPAPPPISGGGYR_	5.48886	-1.56673	4	0.0265943	0.0318491	0.0373514	0.714384	0.0894087	0.0277486	0.0240264	0.0232274	0.0254098
_[Dimethyl (N-term)]EEEMLENVSLVC[Carbamidomethyl (C)]PK[Dimethyl (K)]_	2.37091	-3.10318	5	0.0408011	0.0447462	0.046642	0.190721	0.440774	0.0733207	0.0585504	0.0524997	0.051945
_[Dimethyl (N-term)]EEK[Dimethyl (K)]PC[Carbamidomethyl (C)]GFPHVENGR_	6.03307	5.50018	3	0.0206364	0.0450528	0.882344	0.0132788	0.00986413	0.00638061	0.00635204	0.0069809	0.00911003
_[Dimethyl (N-term)]EELVYELNPLDHR_	4.39831	-4.48646	5	0.0350846	0.0393459	0.042844	0.192188	0.502599	0.0607127	0.0464413	0.0408132	0.0399712
_[Dimethyl (N-term)]EENLTQENQDR_	2.85382	-2.00862	4	0.0499729	0.0559707	0.0592399	0.302906	0.290361	0.0684323	0.0585062	0.0556196	0.0589905
_[Dimethyl (N-term)]EESLDSDLYAELR_	-3.7471	3.1992	9	0.0507396	0.0427987	0.033957	0.0350346	0.0350962	0.0350674	0.0448229	0.0744732	0.64801
_[Dimethyl (N-term)]EESPLLIGQQSTVSDVPR_	5.44496	-1.83283	4	0.0236363	0.0281114	0.0327031	0.735649	0.0878691	0.0257484	0.0220989	0.0212053	0.0229786
_[Dimethyl (N-term)]EEVSGNVSPGTR_	-4.92163	-4.97778	7	0.0172761	0.0169734	0.0160047	0.0247902	0.0322851	0.105121	0.68085	0.0718269	0.034872
_[Dimethyl (N-term)]EGDFLAEGGGVR_	4.47041	6.70576	2	0.110952	0.554624	0.175885	0.0358083	0.0282251	0.0196742	0.0201721	0.0229389	0.0317212
_[Dimethyl (N-term)]EGETK[Dimethyl (K)]PDPDVTER_	-3.88315	3.04256	9	0.0443296	0.037641	0.0300715	0.0314464	0.0316947	0.0320898	0.0414045	0.070278	0.681045
_[Dimethyl (N-term)]EGK[Dimethyl (K)]FTDSENVC[Carbamidomethyl (C)]QER_	3.56136	-4.78845	5	0.0235992	0.0260767	0.0278551	0.108012	0.674222	0.0472911	0.0347908	0.029776	0.0283765
_[Dimethyl (N-term)]EGK[Dimethyl (K)]QVGSGVTTDQVQAEAK[Dimethyl (K)]_	-4.90312	-5.20045	7	0.020309	0.019988	0.0188934	0.0293877	0.0384476	0.134302	0.617916	0.0804886	0.0402677
_[Dimethyl (N-term)]EGSTVEK[Dimethyl (K)]TVAPTEC[Carbamidomethyl (C)]S_	4.5631	-4.51504	5	0.0376943	0.0423519	0.0462611	0.206408	0.467813	0.0642134	0.049276	0.0433939	0.042588
_[Dimethyl (N-term)]EGTC[Carbamidomethyl (C)]PEAPTDEC[Carbamidomethyl (C)]K[Dimethyl (K)]PVK[Dimethyl (K)]WC[Carbamidomethyl (C)]ALSHHER_	5.28688	-1.35158	4	0.0277251	0.0332612	0.0389539	0.707198	0.089582	0.0282541	0.0246338	0.023963	0.026429
_[Dimethyl (N-term)]EGVQK[Dimethyl (K)]EDIPPADLSDQVPDTESETR_	4.9294	7.10164	2	0.114178	0.504247	0.206256	0.0396064	0.0313346	0.0219687	0.0224549	0.0253852	0.0345695
_[Dimethyl (N-term)]EGYYGYTGAFR_	3.78575	-4.5976	5	0.0252627	0.0280555	0.0301388	0.125416	0.646547	0.0478837	0.035818	0.0309994	0.0298787
_[Dimethyl (N-term)]EHVAHLLFLR_	4.88632	-2.25018	4	0.025931	0.0302844	0.0343215	0.670305	0.130063	0.0312259	0.0263508	0.024943	0.026575
_[Dimethyl (N-term)]EIGELYLPK[Dimethyl (K)]FSISR_	3.95981	-4.90561	5	0.0297176	0.0329856	0.0354933	0.138511	0.592216	0.0571867	0.0424096	0.036497	0.0349829
_[Dimethyl (N-term)]EILSVDC[Carbamidomethyl (C)]STNNPSQAK[Dimethyl (K)]LR_	3.72617	-5.14246	5	0.0301708	0.0333109	0.0356341	0.129423	0.590658	0.0616649	0.0448767	0.0381458	0.0361164
_[Dimethyl (N-term)]EIMENYNIALR_	5.22961	-2.14375	4	0.0231216	0.0272201	0.0312406	0.723083	0.101188	0.0267531	0.0227	0.0215795	0.0231143
_[Dimethyl (N-term)]EIPGNSDPNMIPDGDFNSYVR_	4.56758	6.77393	2	0.109682	0.549336	0.181647	0.0360231	0.0284016	0.0198089	0.0202939	0.0230459	0.0317618
_[Dimethyl (N-term)]EIVLTQSPATLSLSPGER_	4.3567	7.55302	2	0.121565	0.60845	0.123186	0.0317902	0.0256235	0.0184338	0.019028	0.0217552	0.0301688
_[Dimethyl (N-term)]EIVLTQSPDFQSVTPK[Dimethyl (K)]_	-5.555	-4.67518	7	0.0131803	0.0128528	0.0120321	0.0179787	0.0228184	0.0631306	0.767041	0.0633544	0.0276113
_[Dimethyl (N-term)]EIVLTQSPGTLSLSPGER_	2.0942	8.04317	1	0.620387	0.183452	0.0590814	0.0260136	0.0219984	0.0169569	0.0180941	0.0215891	0.0324273
_[Dimethyl (N-term)]EIVMTQSPATLSLSPGER_	3.58422	-2.67289	5	0.0378864	0.042838	0.0463475	0.335723	0.352563	0.0547095	0.0450422	0.0417186	0.0431725
_[Dimethyl (N-term)]EIVMTQSPATLSVSPGER_	1.95396	8.2179	1	0.643268	0.163258	0.0566842	0.0256555	0.0218001	0.0169379	0.0181162	0.0216665	0.0326135
_[Dimethyl (N-term)]EK[Dimethyl (K)]NGIDIYSLTVDSR_	2.67831	8.19183	1	0.404733	0.323504	0.0890677	0.0357159	0.029938	0.0227955	0.0241275	0.0284532	0.0416656
_[Dimethyl (N-term)]EK[Dimethyl (K)]VTSGSTTTTR_	-5.74052	0.98254	9	0.0510955	0.0460099	0.0393027	0.0466072	0.0505375	0.0631311	0.0965569	0.277469	0.329291
_[Dimethyl (N-term)]EK[Dimethyl (K)]YLTWASR_	4.12757	-4.83737	5	0.0317084	0.0352985	0.0381244	0.152913	0.563226	0.0592036	0.044276	0.0383163	0.0369345
_[Dimethyl (N-term)]ELDESLQVAER_	3.49529	-4.76576	5	0.0229183	0.0253051	0.0269974	0.10447	0.683405	0.0462267	0.0339699	0.0290491	0.0276582
_[Dimethyl (N-term)]ELLESYIDGR_	3.54459	-4.72308	5	0.0229681	0.025388	0.0271187	0.106577	0.681904	0.0457466	0.0337468	0.0289325	0.0276182
_[Dimethyl (N-term)]ELQEK[Dimethyl (K)]LSPLGEEMR_	0.214023	-6.12803	6	0.0471734	0.0494014	0.0497545	0.112337	0.223026	0.239409	0.123052	0.0863395	0.0695074
_[Dimethyl (N-term)]ELTHDIITK[Dimethyl (K)]FLENEDR_	1.90288	6.6527	1	0.426277	0.254916	0.0945362	0.0434459	0.0362262	0.0271068	0.0289194	0.0347152	0.0538574
_[Dimethyl (N-term)]ELTQDPAVSVALGQTVR_	-6.38851	-1.53187	8	0.0179665	0.0168452	0.0150731	0.0198332	0.0229681	0.0368685	0.0775414	0.73815	0.0547544
_[Dimethyl (N-term)]ELTQPPSVSVSPGQTAR_	-3.27942	3.25603	9	0.0697191	0.0585996	0.0461213	0.0471141	0.0466959	0.0451801	0.0566789	0.0904096	0.539481
_[Dimethyl (N-term)]ELTQPSSVSVSPGQTAR_	-3.02463	3.42978	9	0.0849182	0.07076	0.0551283	0.0552511	0.0542376	0.0513955	0.0636262	0.0987253	0.465958
_[Dimethyl (N-term)]EMHGPEGLR_	3.64782	-2.97819	5	0.0352113	0.039712	0.0429587	0.293438	0.412436	0.0532283	0.0431485	0.0395031	0.0403638
_[Dimethyl (N-term)]ENADSLQASLR_	3.12018	-3.85348	5	0.0251395	0.0278134	0.0295359	0.132924	0.639963	0.046766	0.0358196	0.0314189	0.0306196
_[Dimethyl (N-term)]ENFAGEATLQR_	3.54354	-3.49233	5	0.0298831	0.0334347	0.0359477	0.199241	0.542447	0.0497259	0.039174	0.0351067	0.0350402
_[Dimethyl (N-term)]EPLDDYVNTQGASLFSVTK[Dimethyl (K)]K[Dimethyl (K)]_	0.52216	-6.2149	5	0.0476652	0.0501135	0.0507161	0.117293	0.242406	0.221025	0.117692	0.084234	0.0688551
_[Dimethyl (N-term)]EPPQSPWDR_	2.54933	-2.68091	5	0.0443377	0.0489767	0.0513048	0.230385	0.385125	0.071721	0.0589668	0.0541499	0.055034
_[Dimethyl (N-term)]EPQVYTLPPSR_	5.30008	-1.44761	4	0.0250185	0.0299508	0.0350067	0.732367	0.0835114	0.0258731	0.0224864	0.0218137	0.0239722
_[Dimethyl (N-term)]EQAVETEPEPELR_	2.4608	-2.99676	5	0.0411658	0.0452702	0.0473044	0.201232	0.431836	0.0716263	0.0576413	0.0520334	0.0518904
_[Dimethyl (N-term)]EQLGEFYEALDC[Carbamidomethyl (C)]LR_	3.60038	-2.97406	5	0.0352438	0.0397133	0.0429017	0.287808	0.417229	0.0535086	0.0433684	0.0396924	0.0405348
_[Dimethyl (N-term)]EQLGPVTQEFWDNLEK[Dimethyl (K)]ETEGLR_	-4.07162	3.03262	9	0.0405569	0.0344699	0.0276085	0.0289285	0.0292579	0.0299844	0.0389635	0.0672258	0.703005
_[Dimethyl (N-term)]EQSHVVQDC[Carbamidomethyl (C)]YHGDGQSYR_	5.72137	6.37581	3	0.0888988	0.247209	0.480549	0.0441191	0.0338858	0.0228425	0.0230057	0.0255781	0.0339123
_[Dimethyl (N-term)]ESLLLEDNIR_	2.67434	7.37795	2	0.357386	0.384467	0.0880997	0.0339892	0.0281379	0.0209703	0.0221426	0.0261233	0.0386838
_[Dimethyl (N-term)]ESQDQSSLC[Carbamidomethyl (C)]K[Dimethyl (K)]QPPAWSIR_	2.46649	-3.39565	5	0.0363991	0.039917	0.0417219	0.170454	0.496277	0.0683128	0.0534325	0.0472723	0.046213
_[Dimethyl (N-term)]ESSSHHPGIAEFPSR_	-4.94396	2.14883	9	0.0406259	0.0355823	0.0294611	0.0328513	0.0343592	0.0384432	0.0533518	0.109425	0.6259
_[Dimethyl (N-term)]ETAASLLQAGYK[Dimethyl (K)]GR_	3.44281	-4.98976	5	0.0255974	0.028188	0.0300112	0.109911	0.649933	0.0535362	0.0388224	0.0329175	0.0310838
_[Dimethyl (N-term)]ETK[Dimethyl (K)]PDPDVTER_	4.01815	-4.95928	5	0.0311889	0.034628	0.0372902	0.144114	0.573566	0.0599309	0.0444289	0.0382245	0.0366287
_[Dimethyl (N-term)]ETVHC[Carbamidomethyl (C)]DLQPVGPER_	2.32245	7.96488	1	0.531724	0.242291	0.0708064	0.0298999	0.0251478	0.0192243	0.0204411	0.0242811	0.036185
_[Dimethyl (N-term)]ETVVTEVLGHR_	-3.37911	-7.36814	6	0.0143739	0.0144975	0.0141231	0.023948	0.0339112	0.762195	0.0764687	0.0365384	0.0239445
_[Dimethyl (N-term)]EVQIVDYK[Dimethyl (K)]YR_	1.63574	8.13574	1	0.73249	0.114147	0.0428989	0.0203513	0.0173833	0.0136072	0.014622	0.0176058	0.0268944
_[Dimethyl (N-term)]EVQLVESGEGLVQPGGSLR_	4.98412	-1.61076	4	0.022663	0.0268689	0.0309326	0.745834	0.0853037	0.0244861	0.0211603	0.0204323	0.0223196
_[Dimethyl (N-term)]EVQLVESGGGLIQPGGSLR_	3.84946	-1.20282	4	0.0478129	0.055676	0.0616217	0.469465	0.174081	0.0515902	0.0454721	0.0446265	0.0496542
_[Dimethyl (N-term)]EVQLVESGGGLVK[Dimethyl (K)]PGGSLR_	2.17124	8.06172	1	0.588512	0.202389	0.0637076	0.0277064	0.0234007	0.0180063	0.0191926	0.0228632	0.034222
_[Dimethyl (N-term)]EVQLVESGGGLVQPGGSLR_	3.03414	6.32834	2	0.223959	0.423718	0.133396	0.0465126	0.0374391	0.026695	0.0278901	0.0325794	0.0478107
_[Dimethyl (N-term)]EVQLVESGGGLVQPGR_	4.13818	-1.33427	4	0.0407238	0.0476618	0.0533328	0.541657	0.154319	0.0441954	0.0386714	0.0377306	0.0417083
_[Dimethyl (N-term)]EVQLVESGGGVVR_	5.24015	6.05836	3	0.0930129	0.27673	0.446659	0.044268	0.0338303	0.0226599	0.0228883	0.0255832	0.0343687
_[Dimethyl (N-term)]EVQLVESGGVVVQPGGSLR_	3.92853	-1.39752	4	0.0432596	0.0502962	0.0557358	0.501556	0.172715	0.0481691	0.0420889	0.0409967	0.0451825
_[Dimethyl (N-term)]EVQLVETGGGLIQPGGSLR_	5.98447	5.36414	3	0.0220904	0.0473508	0.873958	0.0145731	0.0107709	0.00692605	0.00688902	0.00756703	0.00987508
_[Dimethyl (N-term)]EVQLVQSGAEVK[Dimethyl (K)]K[Dimethyl (K)]PGESLR_	0.664661	8.03233	1	0.595311	0.13798	0.0644973	0.0349904	0.0304503	0.0245229	0.0267565	0.0329131	0.0525783
_[Dimethyl (N-term)]EVQVLDDK[Dimethyl (K)]NVR_	4.04109	-4.8011	5	0.0300143	0.0333857	0.0360058	0.145071	0.585391	0.056427	0.0421494	0.0364484	0.035107
_[Dimethyl (N-term)]EVSADQVATVMWDYFSQLSNNAK[Dimethyl (K)]_	3.46266	-2.94404	5	0.035737	0.0401719	0.0432296	0.275809	0.423707	0.0547823	0.0444264	0.0406546	0.0414818
_[Dimethyl (N-term)]EVSGNVSPGTR_	4.5079	6.04647	2	0.121268	0.407857	0.267573	0.047594	0.0367848	0.0249602	0.0254507	0.028809	0.0397029
_[Dimethyl (N-term)]EVTHQGLSSPVTK[Dimethyl (K)]_	4.09354	-4.80583	5	0.0308854	0.0343775	0.0371128	0.149821	0.573549	0.0577032	0.0431654	0.0373629	0.0360231
_[Dimethyl (N-term)]EWFWDLATGTMK[Dimethyl (K)]ER_	-4.17603	-5.83824	6	0.029343	0.0291832	0.0279063	0.0454085	0.0617022	0.328839	0.327285	0.0958401	0.0544932
_[Dimethyl (N-term)]EYC[Carbamidomethyl (C)]GVPGDGDEELLR_	5.2682	-2.23281	4	0.0255006	0.0299851	0.0343916	0.691504	0.114075	0.0298276	0.0252344	0.0239295	0.0255526
_[Dimethyl (N-term)]EYHFGQAVR_	3.2979	-5.02217	5	0.0260131	0.0285791	0.0303373	0.10869	0.644555	0.0558361	0.0401961	0.0339181	0.0318747
_[Dimethyl (N-term)]EYHTEK[Dimethyl (K)]LVTSK[Dimethyl (K)]GDK[Dimethyl (K)]ELR_	5.74316	6.01746	3	0.0673909	0.173564	0.611193	0.0363238	0.0275651	0.0183029	0.0183713	0.0203655	0.0269234
_[Dimethyl (N-term)]EYTDASFTNR_	5.92715	5.31051	3	0.0277182	0.0592544	0.841889	0.0183539	0.0135416	0.00869027	0.00864442	0.0094985	0.0124093
_[Dimethyl (N-term)]FAHTDLSGK[Dimethyl (K)]VFVFPR_	-3.67636	3.2238	9	0.0532902	0.044894	0.0355568	0.0365872	0.0365822	0.0363628	0.0463295	0.0764294	0.633968
_[Dimethyl (N-term)]FEDGVLDPDYPR_	3.10314	-4.92634	5	0.0252466	0.0276789	0.0292784	0.104491	0.653891	0.0551686	0.0396159	0.0333576	0.0312712
_[Dimethyl (N-term)]FFESFGDLSSPDAVMGNPK[Dimethyl (K)]_	-5.25111	-4.92588	7	0.013159	0.0128878	0.0121196	0.018452	0.0237458	0.0725808	0.762629	0.0575636	0.0268624
_[Dimethyl (N-term)]FFESFGDLSTPDAVMGNPK[Dimethyl (K)]_	-5.31622	-4.86873	7	0.012414	0.0121466	0.0114109	0.0173023	0.0221975	0.0662653	0.777339	0.0554337	0.0254908
_[Dimethyl (N-term)]FFGHGAEDSLADQAANEWGR_	-5.07056	1.94438	9	0.0438484	0.0386206	0.032169	0.0363181	0.0382332	0.04353	0.0613019	0.131404	0.574575
_[Dimethyl (N-term)]FFSFLGEAFDGAR_	1.33021	8.10251	1	0.734572	0.105355	0.042763	0.0212092	0.0182199	0.0143845	0.0155296	0.0188213	0.0291462
_[Dimethyl (N-term)]FGTQTYTC[Carbamidomethyl (C)]NVDHK[Dimethyl (K)]PSNTK[Dimethyl (K)]VDK[Dimethyl (K)]TVER_	3.98876	-1.35198	4	0.0429326	0.0500374	0.0556217	0.511481	0.166595	0.0472074	0.041312	0.0402999	0.0445128
_[Dimethyl (N-term)]FK[Dimethyl (K)]VGPEADK[Dimethyl (K)]YR_	-4.96433	-4.89204	7	0.0158774	0.0155837	0.0146766	0.0226527	0.0294107	0.0928041	0.709076	0.0676136	0.0323049
_[Dimethyl (N-term)]FLC[Carbamidomethyl (C)]TGGVSPYADPNTC[Carbamidomethyl (C)]R_	6.3033	5.34771	3	0.0327046	0.0668194	0.812593	0.022816	0.0168211	0.0107796	0.0106836	0.0116796	0.0151027
_[Dimethyl (N-term)]FNK[Dimethyl (K)]NNEGTYYSPNYNPQSR_	5.10294	6.16892	3	0.101095	0.325165	0.38411	0.045208	0.0347382	0.0234286	0.0237277	0.0266028	0.0359245
_[Dimethyl (N-term)]FNWYVDGVEVHNAK[Dimethyl (K)]_	6.16824	5.05972	3	0.0452056	0.0897043	0.739485	0.0331491	0.024161	0.0152845	0.0151227	0.0165179	0.0213695
_[Dimethyl (N-term)]FQSGQVLAALPR_	2.42269	-2.82651	5	0.0436684	0.0480413	0.0501384	0.212887	0.401592	0.0738149	0.0601143	0.0547232	0.0550198
_[Dimethyl (N-term)]FSAIC[Carbamidomethyl (C)]QGDGTWSPR_	3.61217	-2.96551	5	0.0353149	0.039807	0.0430202	0.290821	0.413926	0.0534724	0.0433626	0.0397051	0.0405704
_[Dimethyl (N-term)]FSFLGEAFDGAR_	0.927378	8.02432	1	0.668088	0.120158	0.0532533	0.0279259	0.0241701	0.0192969	0.020966	0.0256423	0.0404996
_[Dimethyl (N-term)]FSGSGSGTDFTLK[Dimethyl (K)]ISR_	4.28196	-4.60481	5	0.0333342	0.0372756	0.0404538	0.174317	0.532554	0.0593534	0.0450343	0.0393566	0.0383214
_[Dimethyl (N-term)]FSGSGSGTDFTLTISR_	5.37524	-1.92962	4	0.0223536	0.0264989	0.0306908	0.74486	0.0873313	0.024812	0.0212215	0.0203057	0.021926
_[Dimethyl (N-term)]FSGSNSGNTATLTISR_	4.14705	-4.93532	5	0.0329465	0.0366503	0.0395727	0.154886	0.549275	0.06207	0.0462591	0.0399373	0.0384033
_[Dimethyl (N-term)]FSPATHPSEGLEENYC[Carbamidomethyl (C)]R_	3.36507	-5.1247	5	0.0278864	0.0306412	0.0325558	0.11505	0.620404	0.0600006	0.0430848	0.0363034	0.034074
_[Dimethyl (N-term)]FTC[Carbamidomethyl (C)]TVTHTDLPSPLK[Dimethyl (K)]QTISR_	5.96909	5.18441	3	0.0347042	0.0720084	0.801536	0.0238985	0.0175344	0.0111795	0.0111003	0.0121747	0.0158638
_[Dimethyl (N-term)]FTNIGPDTMR_	3.82936	-1.4061	4	0.0448371	0.0519862	0.0573616	0.480093	0.181279	0.0503519	0.044008	0.042865	0.047218
_[Dimethyl (N-term)]FVELTMPYSVIR_	4.14311	-4.76235	5	0.031465	0.0350615	0.0379001	0.155206	0.564235	0.058108	0.0436166	0.0378398	0.0365681
_[Dimethyl (N-term)]FWK[Dimethyl (K)]DNLQHK[Dimethyl (K)]DSSVPNTGTAR_	0.26687	-5.32297	5	0.0480254	0.0503508	0.0505669	0.119217	0.246178	0.206188	0.120213	0.0874984	0.0717623
_[Dimethyl (N-term)]GADLSGVTEEAPLK[Dimethyl (K)]LSK[Dimethyl (K)]_	6.11717	5.1218	3	0.0385682	0.0777818	0.778407	0.0276265	0.0201957	0.0128203	0.0127002	0.0138907	0.0180099
_[Dimethyl (N-term)]GASQAGAPQGR_	2.39922	-3.4861	5	0.0362484	0.0396724	0.0413941	0.164006	0.500562	0.0698396	0.0542306	0.0477032	0.0463436
_[Dimethyl (N-term)]GASSAGLGPVVR_	3.73502	-2.8719	5	0.0360239	0.0407534	0.044233	0.324784	0.37729	0.0530105	0.0432369	0.0397808	0.040888
_[Dimethyl (N-term)]GATYAFSGTHYWR_	4.2194	-1.52158	4	0.0365959	0.0427564	0.0478769	0.573914	0.150454	0.0408672	0.0354768	0.0343793	0.0376795
_[Dimethyl (N-term)]GC[Carbamidomethyl (C)]LTQLYENAFFR_	-3.65464	-7.60163	6	0.0222865	0.022442	0.0218469	0.0364542	0.0509039	0.633767	0.118492	0.0567673	0.0370404
_[Dimethyl (N-term)]GDFSSANNR_	5.91755	6.00516	3	0.0614378	0.150893	0.648318	0.0344276	0.0260764	0.0172706	0.0172996	0.0191255	0.0251515
_[Dimethyl (N-term)]GDPTVGETNPR_	-3.66027	3.24142	9	0.0542266	0.0456468	0.0361234	0.0371114	0.03708	0.0368024	0.0468403	0.0770926	0.629077
_[Dimethyl (N-term)]GDSDC[Carbamidomethyl (C)]DEDSADEDR_	-5.19086	-4.99885	7	0.0145543	0.0142692	0.013434	0.0205373	0.0265151	0.0833349	0.735652	0.0622011	0.0295019
_[Dimethyl (N-term)]GDSGGPLIVHK[Dimethyl (K)]R_	-5.01317	-4.83329	7	0.0148394	0.0145523	0.0136922	0.0210605	0.0272676	0.0840526	0.729728	0.0644337	0.0303736
_[Dimethyl (N-term)]GDSPASSK[Dimethyl (K)]PISINYR_	5.3054	-2.24088	4	0.0262299	0.0308558	0.0354233	0.683645	0.116463	0.030642	0.0259212	0.0245781	0.0262411
_[Dimethyl (N-term)]GDSTFESK[Dimethyl (K)]SYK[Dimethyl (K)]_	6.35572	5.46081	3	0.0376942	0.0777066	0.784501	0.025827	0.0191229	0.0123146	0.0122128	0.0133555	0.0172653
_[Dimethyl (N-term)]GEC[Carbamidomethyl (C)]QAEGVLFFQGDR_	3.7302	-4.68538	5	0.0247821	0.0274766	0.029468	0.119222	0.655459	0.0478674	0.0355924	0.0306811	0.0294523
_[Dimethyl (N-term)]GEFVSETESR_	-4.99056	3.06869	9	0.0465057	0.0396628	0.0320912	0.0336993	0.034506	0.0372045	0.049714	0.0913232	0.635293
_[Dimethyl (N-term)]GEGDFLAEGGGVR_	5.00796	7.06304	2	0.114306	0.483384	0.221947	0.0409382	0.0323238	0.0226012	0.0230734	0.0260465	0.0353799
_[Dimethyl (N-term)]GEIVLTQSPGTLSLSPGER_	3.63004	-2.9772	5	0.035213	0.0397004	0.0429242	0.291199	0.41444	0.0533222	0.0432205	0.0395636	0.0404164
_[Dimethyl (N-term)]GETK[Dimethyl (K)]PDPDVTER_	2.95088	-2.18289	5	0.0469999	0.0526754	0.0559291	0.30427	0.310248	0.0660063	0.055838	0.0526578	0.0553764
_[Dimethyl (N-term)]GEVSEELSLK[Dimethyl (K)]LPPNVVEESAR_	0.560999	8.07025	1	0.564014	0.145201	0.0692743	0.0380503	0.033192	0.026839	0.0293313	0.0361539	0.0579439
_[Dimethyl (N-term)]GEYGAEALER_	3.13643	-2.20629	4	0.0451328	0.0508042	0.0542888	0.32624	0.306112	0.0625296	0.0527774	0.0497454	0.05237
_[Dimethyl (N-term)]GFSPK[Dimethyl (K)]DVLVR_	3.04551	-4.23213	5	0.0222504	0.0245056	0.0259457	0.105646	0.688064	0.0443989	0.0331641	0.0286057	0.0274192
_[Dimethyl (N-term)]GFYESDVMGR_	-6.25906	-2.68794	8	0.032122	0.0305768	0.0278361	0.0383533	0.0458216	0.0853172	0.243879	0.412981	0.0831136
_[Dimethyl (N-term)]GGGVVQPGR_	-4.62018	-4.88666	7	0.0222052	0.0218599	0.020636	0.0324273	0.0426155	0.140216	0.585067	0.0901865	0.0447871
_[Dimethyl (N-term)]GGSTSYGTGSETESPR_	0.709949	7.63284	1	0.618076	0.131638	0.0607196	0.0329838	0.0285956	0.0228328	0.0249028	0.0306808	0.0495702
_[Dimethyl (N-term)]GGYTLVSGYPK[Dimethyl (K)]R_	4.48748	-2.53249	4	0.033062	0.0381401	0.0425063	0.524975	0.213986	0.042931	0.0357473	0.0334711	0.0351804
_[Dimethyl (N-term)]GHLFLQTDQPIYNPGQR_	5.39002	6.03403	3	0.084926	0.241148	0.500287	0.0421457	0.0321215	0.0214443	0.0216164	0.0240985	0.0322125
_[Dimethyl (N-term)]GIDIYSLTVDSR_	3.81553	7.7446	2	0.152953	0.603203	0.0994074	0.0303141	0.0247347	0.0181035	0.0188362	0.0217494	0.0306983
_[Dimethyl (N-term)]GIILDSVDAAFIC[Carbamidomethyl (C)]PGSSR_	-4.56323	-5.44074	7	0.0261691	0.0258734	0.0245751	0.0390228	0.0519036	0.210539	0.476146	0.0952514	0.0505194
_[Dimethyl (N-term)]GK[Dimethyl (K)]EESLDSDLYAELR_	-4.41955	1.0967	9	0.0539636	0.0486949	0.0413399	0.04987	0.0535177	0.0613953	0.087934	0.191663	0.411621
_[Dimethyl (N-term)]GK[Dimethyl (K)]EK[Dimethyl (K)]VTSGSTTTTR_	-3.45156	3.34523	9	0.0643745	0.0539091	0.0423856	0.043069	0.0427548	0.0417574	0.0526091	0.0846935	0.574447
_[Dimethyl (N-term)]GK[Dimethyl (K)]SAVQGPPER_	6.09106	5.42844	3	0.0189312	0.0404296	0.891945	0.0125176	0.00926886	0.00597242	0.00593756	0.00651563	0.0084826
_[Dimethyl (N-term)]GK[Dimethyl (K)]SSSYSK[Dimethyl (K)]QFTSSTSYNR_	1.57331	8.10185	1	0.745867	0.107048	0.0407795	0.0195194	0.0166872	0.0130774	0.0140657	0.0169602	0.0259965
_[Dimethyl (N-term)]GK[Dimethyl (K)]VGAHAGEYGAEALER_	-5.31168	-5.03798	7	0.0149147	0.0146124	0.0137525	0.0209146	0.0269153	0.0837917	0.730906	0.0639866	0.0302059
_[Dimethyl (N-term)]GK[Dimethyl (K)]VK[Dimethyl (K)]VGVNGFGR_	-6.1772	0.479019	8	0.0476488	0.0432978	0.0374129	0.045202	0.0496964	0.0655729	0.105622	0.373996	0.231551
_[Dimethyl (N-term)]GLAAGGAQQDLR_	3.79359	-1.17599	4	0.0491958	0.057226	0.0631967	0.456056	0.177315	0.0530045	0.0467926	0.0459806	0.0512327
_[Dimethyl (N-term)]GLGISSTASLR_	-5.96561	-4.02124	7	0.0244055	0.0235951	0.0218769	0.03166	0.0392347	0.091688	0.563516	0.149547	0.0544766
_[Dimethyl (N-term)]GLIDEVNQDFTNR_	5.57381	-1.65611	4	0.0282214	0.0337716	0.0396224	0.695095	0.0961683	0.0297201	0.0256636	0.0247494	0.0269877
_[Dimethyl (N-term)]GLPAPIEK[Dimethyl (K)]TISK[Dimethyl (K)]_	2.22918	6.61606	1	0.370019	0.305068	0.102927	0.0441146	0.0364504	0.0269364	0.028569	0.0340233	0.0518925
_[Dimethyl (N-term)]GLQDEDGYR_	3.74982	-2.85961	5	0.0360945	0.0408518	0.0443636	0.329232	0.372658	0.0529251	0.0431987	0.0397697	0.0409069
_[Dimethyl (N-term)]GLTQPPSVSK[Dimethyl (K)]_	-5.07439	2.91488	9	0.0452249	0.0387665	0.0315195	0.0334351	0.0343851	0.0374566	0.0504699	0.0947757	0.633967
_[Dimethyl (N-term)]GMFFSTYDR_	4.34916	7.56291	2	0.122056	0.608477	0.122627	0.0317763	0.0256207	0.0184403	0.0190376	0.0217696	0.0301953
_[Dimethyl (N-term)]GNVAEGETK[Dimethyl (K)]PDPDVTER_	-4.61132	-5.38341	7	0.0252722	0.0249667	0.0236921	0.0375006	0.0497418	0.195563	0.500751	0.0934555	0.0490567
_[Dimethyl (N-term)]GNVATEISTER_	5.55372	-1.92744	4	0.0272563	0.0324033	0.0377362	0.69398	0.10207	0.0299301	0.0256173	0.0245207	0.0264861
_[Dimethyl (N-term)]GNYDAAQR_	3.98162	-4.97432	5	0.0308305	0.0342084	0.0368089	0.141422	0.578755	0.0596375	0.044128	0.0379186	0.0362903
_[Dimethyl (N-term)]GPEEEHLGILGPVIWAEVGDTIR_	-5.49554	-4.85948	7	0.0129339	0.0126365	0.0118573	0.0178248	0.0227387	0.0660365	0.770374	0.0589427	0.0266555
_[Dimethyl (N-term)]GPEVQLVAHSPWLK[Dimethyl (K)]DSLSR_	-4.96225	-4.79881	7	0.0155647	0.0152663	0.0143634	0.0221371	0.0286914	0.0881392	0.71628	0.067646	0.0319115
_[Dimethyl (N-term)]GPLPK[Dimethyl (K)]PTLWAEPGSVITQGSPVTLR_	2.16281	7.21171	1	0.496853	0.255743	0.0770669	0.0331091	0.0276483	0.0208293	0.0221606	0.0264354	0.0401537
_[Dimethyl (N-term)]GPSVFPLAPSSK[Dimethyl (K)]_	5.01909	-2.34627	4	0.0269414	0.0314792	0.0357603	0.65713	0.135199	0.0326132	0.027441	0.0259112	0.0275248
_[Dimethyl (N-term)]GPTGTGESK[Dimethyl (K)]C[Carbamidomethyl (C)]PLMVK[Dimethyl (K)]_	2.9639	-2.59486	5	0.0420861	0.0469793	0.0498576	0.269512	0.375759	0.0639167	0.0527898	0.0488397	0.0502597
_[Dimethyl (N-term)]GQPLSPEK[Dimethyl (K)]YVTSAPM[Oxidation (M)]PEPQAPGR_	4.38926	-1.175	4	0.0401831	0.0474841	0.0538489	0.566629	0.137484	0.041715	0.036681	0.0359554	0.0400203
_[Dimethyl (N-term)]GQVVK[Dimethyl (K)]GSVFLR_	-5.24955	-5.09578	7	0.0161002	0.0157883	0.0148739	0.0227077	0.0293096	0.0935206	0.707522	0.0677567	0.0324213
_[Dimethyl (N-term)]GQYC[Carbamidomethyl (C)]YELDEK[Dimethyl (K)]AVR_	1.00124	7.28098	1	0.62408	0.137823	0.0602917	0.03173	0.0272506	0.0213888	0.0232125	0.0284518	0.0457716
_[Dimethyl (N-term)]GRPPK[Dimethyl (K)]AGAEPASER_	3.27126	-4.8045	5	0.0228496	0.0251377	0.026692	0.0997006	0.685358	0.0478751	0.0348328	0.0295839	0.0279701
_[Dimethyl (N-term)]GSEMVVAGK[Dimethyl (K)]LQDR_	-4.46979	2.81334	9	0.0342286	0.0293543	0.023772	0.0253537	0.0259333	0.0274329	0.0364175	0.0661681	0.73134
_[Dimethyl (N-term)]GSFPWQAK[Dimethyl (K)]_	4.50082	6.12749	2	0.120547	0.425866	0.255832	0.0460746	0.035704	0.0243126	0.0248092	0.0281018	0.038754
_[Dimethyl (N-term)]GSHVLQGR_	3.26405	-2.6252	5	0.0398753	0.0448009	0.0479966	0.298587	0.369555	0.0589931	0.0486463	0.045042	0.0465042
_[Dimethyl (N-term)]GSK[Dimethyl (K)]GPLDQLEK[Dimethyl (K)]_	3.20209	7.29785	2	0.208968	0.549593	0.0915111	0.0309841	0.0253394	0.0185689	0.0194462	0.0226953	0.0328947
_[Dimethyl (N-term)]GSPAINVAVHVFR_	3.16333	-4.05768	5	0.0228892	0.025297	0.0268721	0.116439	0.674945	0.0437228	0.0331071	0.0288275	0.0278997
_[Dimethyl (N-term)]GSPVDIC[Carbamidomethyl (C)]TAK[Dimethyl (K)]PR_	-3.29688	-7.3075	6	0.013073	0.0131924	0.0128554	0.0219057	0.0311537	0.783628	0.0692453	0.033166	0.0217802
_[Dimethyl (N-term)]GSTGTWNPGSSER_	-4.83144	-4.78944	7	0.0179852	0.0176592	0.0166279	0.0257965	0.0335785	0.10448	0.670195	0.0768952	0.0367821
_[Dimethyl (N-term)]GSTNYNPSLK[Dimethyl (K)]SR_	-3.939	3.11724	9	0.0445622	0.0377357	0.0300944	0.0313015	0.0315244	0.0319579	0.0412262	0.0699361	0.681662
_[Dimethyl (N-term)]GSTSYGTGSETESPR_	0.730934	7.65524	1	0.625923	0.129621	0.0595184	0.0322235	0.027928	0.0222927	0.0243047	0.029925	0.0482633
_[Dimethyl (N-term)]GSTYYADSVK[Dimethyl (K)]GR_	-5.01265	-4.60101	7	0.0158861	0.0155508	0.0145942	0.0223555	0.0288092	0.0832036	0.713635	0.0728021	0.0331631
_[Dimethyl (N-term)]GSWNSGSSGPGSTGNR_	2.84263	8.08877	2	0.356725	0.36955	0.0926098	0.035815	0.029888	0.0226032	0.0238623	0.0280557	0.0408914
_[Dimethyl (N-term)]GTAALGC[Carbamidomethyl (C)]LVK[Dimethyl (K)]_	-5.00632	-5.09619	7	0.0177119	0.0174038	0.0164217	0.0253726	0.0330167	0.109816	0.672194	0.0725757	0.0354878
_[Dimethyl (N-term)]GTASVVC[Carbamidomethyl (C)]LLNNFYPR_	-3.07955	3.03686	9	0.0748861	0.0635925	0.0503618	0.0523333	0.0519098	0.0497708	0.0622559	0.0985977	0.496292
_[Dimethyl (N-term)]GTDFTLK[Dimethyl (K)]ISR_	-3.51409	-7.52281	6	0.0187375	0.0188859	0.0183964	0.0309348	0.0434882	0.691991	0.0989163	0.0475254	0.0311246
_[Dimethyl (N-term)]GTEVPSVPEHGR_	-3.53187	3.52628	9	0.0682616	0.0567225	0.0443613	0.0444643	0.0440384	0.0430525	0.0541574	0.0868623	0.55808
_[Dimethyl (N-term)]GTFEEVSGNVSPGTR_	6.30217	5.29212	3	0.0344114	0.0697254	0.802522	0.0243207	0.0178901	0.0114346	0.0113263	0.0123759	0.0159941
_[Dimethyl (N-term)]GTFSSK[Dimethyl (K)]FQVDNNNR_	4.15465	6.09456	2	0.135125	0.447598	0.212929	0.0468953	0.0365521	0.0250493	0.0256792	0.029271	0.0409002
_[Dimethyl (N-term)]GTTDYAAPVK[Dimethyl (K)]GR_	-3.81833	3.0485	9	0.0460689	0.0391025	0.031209	0.0326057	0.0328207	0.0330862	0.0425811	0.0718532	0.670673
_[Dimethyl (N-term)]GTTTFAVTSILR_	5.73741	6.65628	3	0.101533	0.290903	0.405777	0.0478669	0.0370769	0.0252655	0.0255001	0.0283968	0.0376812
_[Dimethyl (N-term)]GTYSTTVTGR_	2.34727	6.70194	1	0.360936	0.324739	0.102051	0.042426	0.0349976	0.0258277	0.0273467	0.03248	0.0491967
_[Dimethyl (N-term)]GVEVHNAK[Dimethyl (K)]TK[Dimethyl (K)]PR_	0.856255	7.9556	1	0.657835	0.122028	0.0547658	0.0290107	0.0251324	0.0200865	0.0218496	0.0267761	0.0425163
_[Dimethyl (N-term)]GVGATLEK[Dimethyl (K)]R_	-3.44557	3.45487	9	0.068264	0.056883	0.0445424	0.0448478	0.0444081	0.0432465	0.0543309	0.0869255	0.556552
_[Dimethyl (N-term)]GVNDNEEGFFSAR_	6.13632	5.7539	3	0.0405514	0.0908268	0.769264	0.0250539	0.0187786	0.0122754	0.0122378	0.0134589	0.0175533
_[Dimethyl (N-term)]GVQVETISPGDGR_	-5.28929	1.42932	9	0.0494781	0.0441413	0.0372678	0.0433536	0.0463499	0.0549859	0.0803587	0.194443	0.449622
_[Dimethyl (N-term)]GWLTSDPR_	1.41008	8.00853	1	0.761434	0.0970324	0.0383213	0.0187803	0.0160927	0.0126498	0.0136394	0.0165093	0.0255408
_[Dimethyl (N-term)]GYHLNEEGTR_	-4.88749	-4.83596	7	0.0169464	0.0166369	0.0156672	0.0242545	0.0315393	0.098869	0.689212	0.0723006	0.0345741
_[Dimethyl (N-term)]GYTLVSGYPK[Dimethyl (K)]R_	4.20927	-1.37234	4	0.0389014	0.0455746	0.0511227	0.560451	0.148943	0.0423169	0.0369582	0.0360036	0.0397284
_[Dimethyl (N-term)]GYVEHSVR_	5.46858	6.75915	2	0.107815	0.350011	0.342996	0.0466152	0.0363088	0.024928	0.025256	0.0282575	0.0378128
_[Dimethyl (N-term)]HADPDFTR_	3.55652	-5.06267	5	0.0274058	0.030209	0.0322237	0.117456	0.626458	0.0568695	0.0412714	0.0350161	0.0330902
_[Dimethyl (N-term)]HAGEYGAEALER_	-6.22251	-4.27457	7	0.0256592	0.0248184	0.0230515	0.0331897	0.0410812	0.0981467	0.552516	0.145593	0.0559444
_[Dimethyl (N-term)]HATK[Dimethyl (K)]TAK[Dimethyl (K)]DALSSVQESQVAQQAR_	2.38502	-3.19738	5	0.0395454	0.043354	0.0452118	0.184132	0.456694	0.0722476	0.0573018	0.0511399	0.0503742
_[Dimethyl (N-term)]HEALHNHYTQK[Dimethyl (K)]_	-3.45537	-6.99055	6	0.0148441	0.0149414	0.0145084	0.02457	0.0347248	0.744308	0.0875446	0.0393248	0.0252339
_[Dimethyl (N-term)]HEHAEVVFTANDSGPR_	0.0779772	-5.78042	6	0.0471797	0.0493255	0.0495019	0.112105	0.22167	0.236416	0.12519	0.0879654	0.0706468
_[Dimethyl (N-term)]HGATYAFSGTHYWR_	-3.47337	3.32825	9	0.0630588	0.052851	0.0415917	0.042334	0.0420598	0.0411535	0.0519105	0.0837854	0.581255
_[Dimethyl (N-term)]HGNVAEGETK[Dimethyl (K)]PDPDVTER_	2.73037	-2.3945	5	0.0463662	0.0515698	0.0543337	0.265868	0.343986	0.0694467	0.0580979	0.0541898	0.0561426
_[Dimethyl (N-term)]HGSPVDIC[Carbamidomethyl (C)]TAK[Dimethyl (K)]PR_	3.77369	-1.51518	4	0.0443588	0.0512572	0.0563637	0.471428	0.190798	0.0510528	0.0444258	0.043099	0.0472168
_[Dimethyl (N-term)]HLAQVPSHTVVAR_	1.76435	8.15027	1	0.707846	0.128528	0.046664	0.0217146	0.0185042	0.0144344	0.0154809	0.0185899	0.0282384
_[Dimethyl (N-term)]HLTEGSTDLR_	-0.158362	-5.57774	6	0.047096	0.0490749	0.0490251	0.109225	0.208776	0.243991	0.13028	0.0905803	0.0719516
_[Dimethyl (N-term)]HLVPGAPFLLQALVR_	-5.30054	-4.95085	7	0.0133792	0.0131007	0.0123192	0.018719	0.0240622	0.0734599	0.759182	0.0584965	0.0272811
_[Dimethyl (N-term)]HPNSPLDEENLTQENQDR_	2.97749	-2.09597	4	0.0477671	0.0536226	0.0569985	0.313242	0.297798	0.0657748	0.0559044	0.0529374	0.0559547
_[Dimethyl (N-term)]HQFLLTGDTQGR_	5.29768	-1.99177	4	0.0215742	0.0255081	0.0294314	0.749576	0.0877874	0.0242881	0.0207237	0.0197912	0.0213197
_[Dimethyl (N-term)]HQLYIDETVNSNIPTNLR_	6.32617	5.35006	3	0.0347827	0.0708608	0.800638	0.0243387	0.0179437	0.0114984	0.0113936	0.012452	0.0160919
_[Dimethyl (N-term)]HRHPDEAAFFDTASTGK[Dimethyl (K)]_	-5.65512	1.02956	9	0.0510885	0.0459646	0.0392126	0.0464443	0.0502839	0.0623618	0.0948033	0.265933	0.343908
_[Dimethyl (N-term)]HRPDVYLLPPAR_	5.89149	5.31031	3	0.0302971	0.0650679	0.827276	0.0199406	0.0147164	0.00944749	0.00940137	0.0103357	0.0135173
_[Dimethyl (N-term)]HSIFTPETNPR_	5.22405	-2.14907	4	0.023174	0.0272764	0.0312965	0.722043	0.101767	0.0268451	0.0227732	0.0216454	0.0231799
_[Dimethyl (N-term)]HTDLSGK[Dimethyl (K)]VFVFPR_	-3.39099	3.42855	9	0.0694037	0.0578894	0.0453378	0.0457112	0.0452377	0.0439252	0.0551108	0.0879332	0.549451
_[Dimethyl (N-term)]HTFM[Oxidation (M)]GVVSLGSPSGEVSHPR_	5.68236	5.58805	3	0.0483301	0.113935	0.724394	0.0285268	0.0213267	0.0139039	0.0139086	0.0153785	0.0202962
_[Dimethyl (N-term)]HVEEPHTETVR_	-6.08324	-3.60912	7	0.0297376	0.0286159	0.0263854	0.0376104	0.0460727	0.0994992	0.445285	0.217573	0.0692208
_[Dimethyl (N-term)]HVVQDC[Carbamidomethyl (C)]YHGDGQSYR_	4.59051	6.82176	2	0.109349	0.552088	0.179988	0.0358046	0.0282551	0.0197326	0.0202165	0.0229543	0.0316115
_[Dimethyl (N-term)]HYDGSYSTFGER_	5.38769	-1.83071	4	0.0222508	0.0264403	0.0307051	0.750003	0.0837134	0.0243111	0.0208632	0.0200195	0.0216942
_[Dimethyl (N-term)]HYEGSTVPEK[Dimethyl (K)]K[Dimethyl (K)]TPK[Dimethyl (K)]_	6.28453	5.05194	3	0.0497486	0.0973535	0.712434	0.0371793	0.0270749	0.0171073	0.016904	0.0184317	0.0237665
_[Dimethyl (N-term)]IDEVNQDFTNR_	3.51134	-3.01183	5	0.0349515	0.0392963	0.0423309	0.270468	0.435149	0.0539193	0.0435822	0.0397919	0.0405112
_[Dimethyl (N-term)]IDQNVEELK[Dimethyl (K)]GR_	2.87593	-2.64819	5	0.0420684	0.0468392	0.0495658	0.256205	0.386323	0.0651649	0.0536519	0.0494808	0.0507009
_[Dimethyl (N-term)]IEIPSSVQQVPTIIK[Dimethyl (K)]QSK[Dimethyl (K)]_	4.04086	-4.85586	5	0.0304528	0.0338551	0.0364985	0.144982	0.580901	0.0576314	0.0429465	0.037078	0.0356553
_[Dimethyl (N-term)]IGDTWSK[Dimethyl (K)]K[Dimethyl (K)]DNR_	2.76727	-2.02405	5	0.0505967	0.0565301	0.0596456	0.292346	0.293719	0.0700859	0.0599166	0.056914	0.0602463
_[Dimethyl (N-term)]IGEIK[Dimethyl (K)]EETTSHLR_	-3.17209	-6.79139	6	0.0150842	0.0152122	0.0147865	0.0254762	0.0365434	0.741391	0.0862918	0.0395737	0.0256406
_[Dimethyl (N-term)]IHEGFQELLR_	-4.59807	-5.37382	7	0.0253186	0.0250139	0.0237369	0.0375938	0.0498834	0.195972	0.499687	0.0936319	0.0491628
_[Dimethyl (N-term)]IHWESASLLR_	-3.61372	-6.92502	6	0.0182119	0.0183004	0.017738	0.0297923	0.0417916	0.680096	0.113564	0.0492866	0.0312196
_[Dimethyl (N-term)]IISDYHQQFR_	3.3011	-3.51377	5	0.0290465	0.0323467	0.0345536	0.177574	0.567775	0.0499429	0.0391572	0.0349354	0.034668
_[Dimethyl (N-term)]IK[Dimethyl (K)]ILDDLSPR_	-4.79594	-4.87727	7	0.0188231	0.0184999	0.0174405	0.027147	0.0354427	0.113826	0.652052	0.0785871	0.0381826
_[Dimethyl (N-term)]IK[Dimethyl (K)]QSELSAK[Dimethyl (K)]MR_	3.0302	-2.06218	4	0.0476689	0.0536053	0.0570921	0.322104	0.291548	0.0648766	0.055224	0.0523793	0.0555014
_[Dimethyl (N-term)]IK[Dimethyl (K)]VLNQELR_	2.08481	-3.72451	5	0.0385684	0.0418869	0.0433717	0.154026	0.474848	0.0814005	0.0618091	0.0533486	0.0507409
_[Dimethyl (N-term)]ILGGHLDAK[Dimethyl (K)]GSFPWQAK[Dimethyl (K)]_	4.7274	6.28055	2	0.112815	0.421956	0.275997	0.0441669	0.0342506	0.0233631	0.0237973	0.026873	0.0367811
_[Dimethyl (N-term)]ILLQGTPVAQMTEDAVDAER_	-4.45164	1.09232	9	0.0537355	0.0484854	0.0411688	0.049647	0.0532998	0.0613022	0.0879802	0.193197	0.411185
_[Dimethyl (N-term)]ILSDETLPAPEFSPEPESGR_	3.2674	-2.04035	4	0.0456497	0.0516588	0.0554971	0.357757	0.276492	0.0605152	0.0515001	0.048913	0.0520176
_[Dimethyl (N-term)]ILTHDSSIR_	-5.46663	-4.75707	7	0.0120676	0.0117834	0.0110465	0.0165986	0.0211538	0.0602691	0.785729	0.0562791	0.0250732
_[Dimethyl (N-term)]ILTVPGHLDEMQLDIQAR_	-4.61176	-5.18055	7	0.0236907	0.0233726	0.0221338	0.0349456	0.0461957	0.168755	0.543353	0.090868	0.0466857
_[Dimethyl (N-term)]IPIEDGSGEVVLSR_	-4.49248	1.03899	9	0.0537394	0.0485433	0.0412773	0.049922	0.0537054	0.0621591	0.0896892	0.199988	0.400976
_[Dimethyl (N-term)]IQIQEK[Dimethyl (K)]LQQLK[Dimethyl (K)]R_	3.14403	-2.49268	5	0.0420168	0.0471497	0.0503451	0.299799	0.351524	0.061416	0.0510184	0.047477	0.0492534
_[Dimethyl (N-term)]IQLTQSPSFLSASVGDR_	5.10601	-2.25774	4	0.0249401	0.0292337	0.033351	0.691074	0.117867	0.0296052	0.0250028	0.0236796	0.0252467
_[Dimethyl (N-term)]IQLTQSPSSLSASVGDR_	-4.19496	2.68998	9	0.0362902	0.0312334	0.0253151	0.0272296	0.0278239	0.0290764	0.0383886	0.0688243	0.715819
_[Dimethyl (N-term)]IQM[Oxidation (M)]TQSPSSLSASVGDR_	5.26223	-2.03235	4	0.021642	0.0255513	0.029423	0.746287	0.0901564	0.0245698	0.0209317	0.019965	0.0214735
_[Dimethyl (N-term)]IQM[Oxidation (M)]TQSPSTLSASVGDR_	6.04765	5.4316	3	0.0187755	0.0403841	0.892877	0.0123143	0.00912202	0.00588097	0.00584959	0.00642333	0.00837312
_[Dimethyl (N-term)]ISLPESLK[Dimethyl (K)]R_	-3.64633	-7.59934	6	0.0221201	0.0222758	0.0216863	0.0362017	0.0505703	0.636566	0.117502	0.0563183	0.0367589
_[Dimethyl (N-term)]IVEGSDAEIGM[Oxidation (M)]SPWQVM[Oxidation (M)]LFR_	-5.51703	1.64575	9	0.0501378	0.0444931	0.0374244	0.0428511	0.0456154	0.0540559	0.0785492	0.186234	0.460639
_[Dimethyl (N-term)]IVLGQEQDSYGGK[Dimethyl (K)]FDR_	-4.3963	-5.59691	7	0.0282254	0.0279756	0.0266455	0.0427581	0.0573841	0.257373	0.407889	0.0981173	0.0536321
_[Dimethyl (N-term)]IVLTQSPATLSLSPGER_	3.65155	-2.97985	5	0.0351998	0.0397011	0.0429511	0.29366	0.412332	0.0532046	0.043127	0.0394823	0.040342
_[Dimethyl (N-term)]IVLTQSPGTLSLSPGER_	1.61883	6.00423	1	0.336842	0.244616	0.114978	0.0585287	0.0487769	0.0361997	0.0387435	0.0468407	0.0744737
_[Dimethyl (N-term)]IVMTQSPATLSLSPGER_	4.33608	-1.21346	4	0.0400292	0.0472003	0.0533679	0.564145	0.140203	0.0419764	0.0368667	0.0360975	0.040114
_[Dimethyl (N-term)]IVMTQSPATLSVSPGER_	-5.03378	1.54624	9	0.0477894	0.0425297	0.0357654	0.041442	0.0440858	0.0512007	0.0735888	0.167913	0.495685
_[Dimethyl (N-term)]IVMTQSPDSLAVSLGER_	4.54165	6.08199	2	0.119673	0.410906	0.26888	0.0469285	0.0362878	0.0246422	0.0251222	0.0284265	0.0391337
_[Dimethyl (N-term)]IYGNQDTSSQLK[Dimethyl (K)]K[Dimethyl (K)]_	0.158533	-5.76956	6	0.0473158	0.0495228	0.0497577	0.11367	0.227883	0.230475	0.123501	0.0873629	0.0705114
_[Dimethyl (N-term)]K[Dimethyl (K)]ADGSYAAWLSR_	2.06825	6.34758	1	0.352491	0.285211	0.11058	0.0498497	0.0411953	0.0303645	0.0322633	0.0385621	0.0594829
_[Dimethyl (N-term)]K[Dimethyl (K)]ATEDEGSEQK[Dimethyl (K)]IPEATNR_	3.17054	-3.98375	5	0.0235625	0.0260615	0.0276964	0.122294	0.663927	0.0444475	0.0338116	0.0295315	0.0286678
_[Dimethyl (N-term)]K[Dimethyl (K)]DK[Dimethyl (K)]C[Carbamidomethyl (C)]EPLEK[Dimethyl (K)]QHEK[Dimethyl (K)]ER_	3.58707	-2.9599	5	0.0353818	0.0398651	0.0430529	0.288489	0.415456	0.0536655	0.0435235	0.0398515	0.0407142
_[Dimethyl (N-term)]K[Dimethyl (K)]DSGFQMNQLR_	4.63363	-2.47877	4	0.0314561	0.0364183	0.0408009	0.56461	0.188804	0.0400203	0.0334265	0.0313776	0.0330867
_[Dimethyl (N-term)]K[Dimethyl (K)]EK[Dimethyl (K)]VTSGSTTTTR_	5.95674	5.99723	3	0.060243	0.146303	0.6557	0.0340841	0.0258013	0.0170755	0.0170955	0.0188878	0.0248092
_[Dimethyl (N-term)]K[Dimethyl (K)]GGETSEMYLIQPDSSVK[Dimethyl (K)]PYR_	5.98366	5.90432	3	0.0524404	0.124481	0.700783	0.0304459	0.0229677	0.0151353	0.0151355	0.0167034	0.0219073
_[Dimethyl (N-term)]K[Dimethyl (K)]GNVATEISTER_	3.39086	-3.11843	5	0.0339372	0.0380177	0.0407879	0.240853	0.469807	0.0540304	0.0433726	0.0393766	0.0398172
_[Dimethyl (N-term)]K[Dimethyl (K)]LISVDTEHSNIYLQNGPDR_	6.04714	5.28874	3	0.0239991	0.0502889	0.862806	0.0163022	0.0120066	0.00768845	0.00763601	0.00837387	0.0108994
_[Dimethyl (N-term)]K[Dimethyl (K)]M[Oxidation (M)]ADEAGSEADHEGTHSTK[Dimethyl (K)]R_	-5.67015	-2.25062	8	0.0315887	0.0300306	0.0272211	0.0377964	0.0450644	0.0787237	0.195764	0.466331	0.0874809
_[Dimethyl (N-term)]K[Dimethyl (K)]MLEEIMK[Dimethyl (K)]YEASILTHDSSIR_	-5.55364	-4.82586	7	0.0133619	0.0130454	0.0122324	0.0183287	0.0233273	0.0667027	0.763625	0.0617399	0.027637
_[Dimethyl (N-term)]K[Dimethyl (K)]PVDEYK[Dimethyl (K)]DC[Carbamidomethyl (C)]HLAQVPSHTVVAR_	4.24435	-1.25264	4	0.0405629	0.0476805	0.0536627	0.553081	0.146154	0.0430789	0.0377955	0.0369689	0.041016
_[Dimethyl (N-term)]K[Dimethyl (K)]PVEEYANC[Carbamidomethyl (C)]HLAR_	6.07909	5.20585	3	0.0303986	0.0624974	0.825844	0.0211913	0.0155504	0.00991523	0.00983543	0.0107722	0.0139953
_[Dimethyl (N-term)]K[Dimethyl (K)]REEAPSLRPAPPPISGGGYR_	-4.9153	3.03078	9	0.0439269	0.0374891	0.0303342	0.0319227	0.0326834	0.0351521	0.0469399	0.0861855	0.655366
_[Dimethyl (N-term)]K[Dimethyl (K)]VDYESQSTDTQNFSSESK[Dimethyl (K)]R_	-3.58216	3.15614	9	0.0551883	0.0466135	0.0369615	0.0382058	0.0381908	0.0377978	0.0480774	0.0790214	0.619944
_[Dimethyl (N-term)]K[Dimethyl (K)]VEQAVETEPEPELR_	2.44197	-2.92992	5	0.042178	0.0463867	0.0484429	0.205784	0.419572	0.072601	0.0586994	0.0531595	0.0531759
_[Dimethyl (N-term)]K[Dimethyl (K)]VESELIK[Dimethyl (K)]PINPR_	3.68329	-5.21215	5	0.031028	0.034217	0.0365608	0.130386	0.580147	0.0643248	0.0465894	0.0394798	0.0372667
_[Dimethyl (N-term)]K[Dimethyl (K)]VGAHAGEYGAEALER_	-5.83392	-4.39663	7	0.018655	0.0181119	0.0168772	0.0247679	0.0310289	0.0786413	0.672114	0.0996345	0.0401696
_[Dimethyl (N-term)]K[Dimethyl (K)]VLLDGVQNPR_	2.85774	-2.55849	5	0.0433012	0.0482335	0.0510196	0.263332	0.370597	0.0660612	0.0546889	0.0506455	0.0521216
_[Dimethyl (N-term)]K[Dimethyl (K)]VTYTSQEDLVEK[Dimethyl (K)]K[Dimethyl (K)]_	-6.17311	-2.94148	8	0.0328102	0.0313373	0.0286355	0.0399034	0.0480416	0.0929866	0.294577	0.34936	0.0823488
_[Dimethyl (N-term)]K[Dimethyl (K)]WQEEMELYR_	0.394477	-6.34982	6	0.0475626	0.0499153	0.0504458	0.114438	0.229422	0.233501	0.120506	0.0851754	0.0690338
_[Dimethyl (N-term)]K[Dimethyl (K)]YTYNYEAESSSGVPGTADSR_	2.64766	-3.46288	5	0.0336557	0.0370255	0.0388834	0.166112	0.528041	0.0624038	0.0486666	0.0430518	0.0421603
_[Dimethyl (N-term)]LAEYHAK[Dimethyl (K)]ATEHLSTLSEK[Dimethyl (K)]_	-0.0166331	-5.90474	6	0.046829	0.0488949	0.0490304	0.109409	0.212131	0.248019	0.127129	0.0882348	0.070323
_[Dimethyl (N-term)]LAQVPSHTVVAR_	-4.48509	-5.04996	7	0.0248595	0.0245319	0.023222	0.0368502	0.0488344	0.173221	0.523235	0.0959508	0.049295
_[Dimethyl (N-term)]LASPGFPGEYANDQER_	3.95115	-2.8843	4	0.0358764	0.0407512	0.0445112	0.356026	0.349734	0.0517669	0.0422675	0.0389435	0.0401228
_[Dimethyl (N-term)]LAWYQQK[Dimethyl (K)]PGQAPR_	-4.85972	-5.04246	7	0.0188836	0.0185713	0.0175308	0.0272673	0.0356304	0.119437	0.647967	0.0768489	0.0378634
_[Dimethyl (N-term)]LDDYVNTQGASLFSVTK[Dimethyl (K)]K[Dimethyl (K)]_	-5.99988	-4.33395	7	0.0216594	0.0209926	0.0195314	0.0284206	0.0354104	0.0872839	0.620379	0.119372	0.0469504
_[Dimethyl (N-term)]LDEDIIAEENIVSR_	3.90447	-1.4506	4	0.0429446	0.0498497	0.0551517	0.498836	0.176578	0.0483751	0.0421801	0.0410073	0.0450774
_[Dimethyl (N-term)]LDEENLTQENQDR_	1.94553	8.31423	1	0.621002	0.171107	0.0606355	0.0275564	0.0234454	0.018259	0.019534	0.0233593	0.0351019
_[Dimethyl (N-term)]LDEVK[Dimethyl (K)]EQVAEVR_	2.95099	-4.16653	5	0.0233827	0.0257251	0.0271831	0.110135	0.672517	0.046822	0.0350314	0.0302301	0.028974
_[Dimethyl (N-term)]LEALK[Dimethyl (K)]ENGGAR_	3.09296	-2.65395	5	0.0405519	0.0453722	0.048341	0.275802	0.383285	0.0614142	0.050548	0.0466842	0.0480014
_[Dimethyl (N-term)]LEDSVTYHC[Carbamidomethyl (C)]SR_	5.25431	-1.3399	4	0.027924	0.0334894	0.0391865	0.705015	0.0903269	0.0284499	0.0248145	0.024148	0.0266464
_[Dimethyl (N-term)]LEPYADQLR_	3.51947	-3.02217	5	0.0348395	0.0391718	0.0422043	0.269724	0.436771	0.0537934	0.0434591	0.0396663	0.0403703
_[Dimethyl (N-term)]LESDVSAQMEYC[Carbamidomethyl (C)]R_	5.57811	-1.28514	4	0.0358932	0.0433521	0.0513944	0.630541	0.107994	0.0356943	0.031186	0.0303808	0.0335645
_[Dimethyl (N-term)]LGNQEPGGQTALK[Dimethyl (K)]SPPGVC[Carbamidomethyl (C)]SR_	-5.30909	1.71338	9	0.0479102	0.0424476	0.0356055	0.0406938	0.0431827	0.0504354	0.0725183	0.166137	0.50107
_[Dimethyl (N-term)]LGPK[Dimethyl (K)]WPEPVFGR_	5.44622	-1.46106	4	0.0274306	0.0329116	0.03865	0.708776	0.0896298	0.0282165	0.024514	0.023769	0.0261025
_[Dimethyl (N-term)]LGSPSGEVSHPR_	6.33018	5.35563	3	0.0350657	0.0714558	0.799036	0.0245198	0.0180811	0.0115891	0.0114837	0.0125505	0.0162183
_[Dimethyl (N-term)]LGVLTQGELDNGRGRAR_	-4.33576	2.66899	9	0.0344422	0.0296701	0.0240956	0.0259616	0.0265977	0.0280622	0.0372726	0.0678387	0.726059
_[Dimethyl (N-term)]LHELQEK[Dimethyl (K)]LSPLGEEMR_	2.44259	-2.89746	5	0.0425788	0.0468394	0.0489154	0.20831	0.414363	0.0728171	0.0590078	0.0535293	0.0536394
_[Dimethyl (N-term)]LHTEAQIQEEGTVVELTGR_	3.6636	-4.88963	5	0.0256802	0.028392	0.0303752	0.116224	0.647199	0.0513732	0.0377407	0.0322756	0.0307395
_[Dimethyl (N-term)]LIDQYGTHYLQSGSLGGEYR_	1.35023	-5.29404	5	0.0448033	0.047745	0.0488398	0.131726	0.356267	0.14469	0.0920954	0.0716041	0.0622301
_[Dimethyl (N-term)]LIQPDSSVK[Dimethyl (K)]PYR_	1.91318	7.24073	1	0.572635	0.201545	0.0671418	0.0302988	0.0254576	0.0193482	0.0206713	0.0247977	0.0381051
_[Dimethyl (N-term)]LISVDTEHSNIYLQNGPDR_	4.19467	7.02858	2	0.109121	0.636652	0.120741	0.0293358	0.0234204	0.0166118	0.0171311	0.0196058	0.027381
_[Dimethyl (N-term)]LIVHNGYC[Carbamidomethyl (C)]DGR_	2.8873	-4.35514	5	0.023429	0.0257105	0.0271158	0.104559	0.674414	0.0487734	0.0359883	0.0307742	0.0292352
_[Dimethyl (N-term)]LIYAASSLQSGVPSR_	5.85594	-1.40078	4	0.0412338	0.0498685	0.0594568	0.576297	0.122861	0.0412187	0.0358935	0.0348498	0.0383216
_[Dimethyl (N-term)]LK[Dimethyl (K)]LLDNWDSVTSTFSK[Dimethyl (K)]LR_	-5.40991	-4.94396	7	0.013543	0.0132489	0.0124494	0.0188166	0.0241021	0.0722537	0.757938	0.059967	0.0276818
_[Dimethyl (N-term)]LK[Dimethyl (K)]QK[Dimethyl (K)]VSVNER_	-1.11069	-6.45496	6	0.0399774	0.0411823	0.0408183	0.081255	0.13559	0.375751	0.137797	0.0847863	0.0628435
_[Dimethyl (N-term)]LK[Dimethyl (K)]SELEDNIR_	-3.14748	-7.32324	6	0.0136615	0.0138056	0.0134717	0.023138	0.0331442	0.77616	0.0698369	0.0341495	0.0226326
_[Dimethyl (N-term)]LLDNWDSVTSTFSK[Dimethyl (K)]LR_	-0.112447	-5.46755	6	0.047445	0.0494684	0.0494224	0.111073	0.214075	0.235894	0.129367	0.0907788	0.0724767
_[Dimethyl (N-term)]LLDSLPSDTR_	2.90382	-2.48639	5	0.0438218	0.0489017	0.0518097	0.274345	0.357861	0.0656064	0.0545418	0.0506972	0.0524148
_[Dimethyl (N-term)]LLIYDASNLETGVPSR_	2.33658	-3.46667	5	0.0372254	0.0406953	0.0423923	0.165379	0.489098	0.072089	0.056025	0.0492716	0.0478239
_[Dimethyl (N-term)]LLQDEFPGIPSPLDAAVEC[Carbamidomethyl (C)]HR_	5.61025	-1.68792	4	0.0291927	0.0349273	0.0409912	0.68412	0.0997911	0.0308323	0.0265991	0.0256298	0.0279163
_[Dimethyl (N-term)]LLQEGQALEYVC[Carbamidomethyl (C)]PSGFYPYPVQTR_	1.78063	8.18789	1	0.695456	0.134048	0.0486959	0.0226207	0.0192783	0.0150433	0.0161307	0.0193612	0.0293659
_[Dimethyl (N-term)]LNNGEITQHR_	3.05435	-1.97234	4	0.0484788	0.0546071	0.058224	0.330279	0.279634	0.0646752	0.0553123	0.0526801	0.0561097
_[Dimethyl (N-term)]LPPTSAHGNVAEGETK[Dimethyl (K)]PDPDVTER_	-3.45607	-7.44676	6	0.0164932	0.016628	0.0161967	0.0273352	0.0385493	0.727857	0.0875855	0.0419123	0.0274426
_[Dimethyl (N-term)]LQAADTC[Carbamidomethyl (C)]PEVK[Dimethyl (K)]_	2.12338	-2.76443	5	0.0474237	0.0518303	0.053613	0.205172	0.370017	0.0821099	0.0672609	0.0612439	0.0613289
_[Dimethyl (N-term)]LQPLDFK[Dimethyl (K)]ENAEQSR_	1.64223	-5.36198	5	0.0431983	0.0462257	0.0475396	0.132231	0.387926	0.131953	0.0851521	0.066948	0.0588259
_[Dimethyl (N-term)]LQSAHPGEHLAQGASR_	1.30568	7.98034	1	0.752991	0.0980235	0.0397039	0.0197567	0.0169608	0.0133679	0.0144372	0.0175164	0.0272424
_[Dimethyl (N-term)]LSALEEYTK[Dimethyl (K)]K[Dimethyl (K)]LNTQ_	-4.57839	-5.38227	7	0.0255768	0.0252749	0.02399	0.0380382	0.0505182	0.199886	0.492893	0.094217	0.0496062
_[Dimethyl (N-term)]LSDQVPDTESETR_	1.52564	8.10992	1	0.746157	0.105618	0.0407903	0.0196653	0.0168292	0.0132097	0.0142185	0.017161	0.0263517
_[Dimethyl (N-term)]LSK[Dimethyl (K)]ELQAAQAR_	3.51546	-3.04014	5	0.0346623	0.0389613	0.0419681	0.266317	0.441307	0.0537067	0.0433456	0.0395324	0.0401996
_[Dimethyl (N-term)]LSNENHGIAQR_	3.21042	-3.27948	5	0.0322742	0.0359641	0.0383621	0.203442	0.516111	0.0539391	0.0428248	0.0385309	0.0385513
_[Dimethyl (N-term)]LTIGEGQQHHLGGAK[Dimethyl (K)]QAGDV_	4.84642	7.13194	2	0.113827	0.524581	0.191661	0.0382149	0.0302898	0.0212895	0.021787	0.0246671	0.0336822
_[Dimethyl (N-term)]LTQPPSVSVAPGQTAR_	4.44148	-1.28031	4	0.0370117	0.0436903	0.0495651	0.594226	0.131936	0.0390344	0.0341793	0.0333799	0.0369776
_[Dimethyl (N-term)]LTQPPSVSVSPGQTAR_	-3.40097	3.41717	9	0.0686207	0.0572683	0.0448765	0.0452958	0.0448471	0.0435852	0.0547183	0.0874232	0.553365
_[Dimethyl (N-term)]LTSGPNQEQVSPLTLLK[Dimethyl (K)]_	6.16778	5.31316	3	0.0238718	0.0494287	0.863348	0.0164367	0.0121089	0.0077551	0.0076942	0.00842492	0.0109312
_[Dimethyl (N-term)]LTVAAPPSGGPGFLSIER_	-4.74647	1.45577	9	0.0489611	0.0437052	0.0367924	0.0430556	0.0458161	0.0525694	0.075022	0.166009	0.488069
_[Dimethyl (N-term)]LVAYYTLIGASGQR_	4.15719	-1.28023	4	0.0413904	0.0485184	0.0543777	0.53957	0.15251	0.0444214	0.0389494	0.038072	0.0421908
_[Dimethyl (N-term)]LVESGGGLVQPGGSLR_	1.1994	-5.38208	5	0.0457241	0.0486047	0.0495982	0.13036	0.334989	0.155288	0.0968753	0.0744614	0.0640985
_[Dimethyl (N-term)]LVHVEEPHTETVR_	-4.41267	1.54153	9	0.0499487	0.0445387	0.0373648	0.0436746	0.0462107	0.0516154	0.0721774	0.149234	0.505235
_[Dimethyl (N-term)]LVQPGGSLR_	2.22464	6.54718	1	0.360548	0.305346	0.105691	0.0454786	0.0375407	0.027688	0.0293606	0.034967	0.0533804
_[Dimethyl (N-term)]LVTSK[Dimethyl (K)]GDK[Dimethyl (K)]ELR_	-4.52865	3.01332	9	0.0384436	0.0327584	0.0263961	0.0277652	0.0282916	0.0298111	0.0393677	0.0705176	0.706649
_[Dimethyl (N-term)]LYGSEAFATDFQDSAAAK[Dimethyl (K)]K[Dimethyl (K)]_	0.871937	-5.42237	5	0.0469933	0.0497076	0.0504456	0.127063	0.298915	0.174474	0.105569	0.0795378	0.0672944
_[Dimethyl (N-term)]LYSGNDVTDISDDR_	-3.30917	3.2695	9	0.0686774	0.0576906	0.0454	0.0463413	0.0459451	0.0445295	0.0559079	0.0893367	0.546172
_[Dimethyl (N-term)]M[Oxidation (M)]ADEAGSEADHEGTHSTK[Dimethyl (K)]R_	-6.51455	-2.65309	8	0.0329026	0.0312594	0.028423	0.038752	0.046066	0.0849566	0.232282	0.420343	0.0850147
_[Dimethyl (N-term)]MC[Carbamidomethyl (C)]PQLQQYEMHGPEGLR_	5.09205	-2.09695	4	0.0220545	0.0259285	0.0296597	0.73394	0.0983018	0.0255671	0.0217172	0.0206663	0.0221644
_[Dimethyl (N-term)]MDAK[Dimethyl (K)]MYLGYEYVTAIR_	-5.23201	-4.92091	7	0.013195	0.0129247	0.012155	0.0185217	0.0238478	0.0730063	0.761746	0.0576663	0.0269372
_[Dimethyl (N-term)]MDK[Dimethyl (K)]VGK[Dimethyl (K)]YPK[Dimethyl (K)]ELR_	-5.46654	-4.8241	7	0.0123065	0.0120229	0.0112792	0.0169683	0.0216514	0.0626332	0.781288	0.056425	0.025426
_[Dimethyl (N-term)]MDPNAAYVNMSNHHR_	-3.21564	3.58298	9	0.0818506	0.0677237	0.0525941	0.0521883	0.0512844	0.0490767	0.0609828	0.095342	0.488958
_[Dimethyl (N-term)]MELERPGGNEITR_	-4.79186	2.95163	9	0.0398027	0.0340291	0.0275516	0.029133	0.029833	0.0319712	0.0426653	0.0783566	0.686657
_[Dimethyl (N-term)]MGPTELLIEMEDWK[Dimethyl (K)]GDK[Dimethyl (K)]VK[Dimethyl (K)]_	-4.7054	-5.08183	7	0.0216187	0.021296	0.0201329	0.0315859	0.0415345	0.144423	0.590825	0.0855437	0.0430395
_[Dimethyl (N-term)]MGVVSLGSPSGEVSHPR_	-4.53863	-5.11616	7	0.0243377	0.0240161	0.0227404	0.0360138	0.0476861	0.172104	0.531488	0.093521	0.0480935
_[Dimethyl (N-term)]MIDAATLK[Dimethyl (K)]SR_	-4.8397	-4.65151	7	0.0183359	0.0179832	0.0169062	0.0261531	0.0339352	0.101164	0.666662	0.0809133	0.0379467
_[Dimethyl (N-term)]MIPDGDFNSYVR_	2.49235	7.5478	1	0.438474	0.316483	0.0803524	0.032397	0.0269938	0.020318	0.0215256	0.0254917	0.0379642
_[Dimethyl (N-term)]MK[Dimethyl (K)]GLIDEVNQDFTNR_	2.1756	8.21441	1	0.569308	0.20793	0.0675157	0.0294975	0.0249598	0.0192717	0.0205456	0.0244645	0.0365075
_[Dimethyl (N-term)]MLDVMQDHFSR_	1.29894	-5.36315	5	0.0452054	0.0481271	0.049194	0.131094	0.347099	0.149442	0.0941067	0.0727657	0.0629659
_[Dimethyl (N-term)]MLEEIMK[Dimethyl (K)]YEASILTHDSSIR_	-3.92803	3.09938	9	0.0443619	0.0375906	0.0299919	0.0312353	0.0314647	0.0318926	0.0411477	0.0698276	0.682488
_[Dimethyl (N-term)]MLLATEEQSPGEGDGNC[Carbamidomethyl (C)]VTR_	-5.59409	-4.85298	7	0.014322	0.0139813	0.0131108	0.0196177	0.0249499	0.0713555	0.747136	0.0659545	0.029572
_[Dimethyl (N-term)]MSPPQLALNPSALLSR_	2.01538	8.0065	1	0.652848	0.164972	0.0542534	0.0241801	0.0204699	0.015801	0.0168796	0.0201741	0.0304218
_[Dimethyl (N-term)]MTQSPSSLSASVGDR_	-4.49414	2.56409	9	0.0340898	0.0294751	0.0240453	0.0261032	0.026872	0.0287454	0.0385543	0.0719509	0.720164
_[Dimethyl (N-term)]MYLGYEYVTAIR_	3.97119	-5.21064	5	0.0339392	0.0375693	0.0403591	0.146583	0.542216	0.0675401	0.0494625	0.0422107	0.0401203
_[Dimethyl (N-term)]MYQMDIQQELQR_	3.69997	-2.91622	5	0.0357193	0.0403578	0.0437436	0.311692	0.391694	0.0531463	0.0432384	0.0397012	0.0407073
_[Dimethyl (N-term)]NC[Carbamidomethyl (C)]GPPPTLSFAAPMDITLTETR_	4.01777	-1.0922	4	0.047457	0.0556393	0.0621362	0.487971	0.16184	0.0496074	0.0438637	0.0431875	0.048298
_[Dimethyl (N-term)]NDNEEGFFSAR_	5.38461	6.70732	2	0.107114	0.359251	0.338128	0.0457495	0.0356129	0.0244317	0.0247672	0.0277383	0.0372076
_[Dimethyl (N-term)]NEDK[Dimethyl (K)]DPAFTALLTTQTQVQR_	2.73313	-2.59395	5	0.0438561	0.0486918	0.0512992	0.249877	0.375991	0.0682984	0.0564354	0.0521274	0.0534246
_[Dimethyl (N-term)]NFK[Dimethyl (K)]AWAVAR_	-6.02064	-3.85173	7	0.0268984	0.0259548	0.0240098	0.0345254	0.0425775	0.0961902	0.51213	0.176649	0.0610651
_[Dimethyl (N-term)]NK[Dimethyl (K)]EGYYGYTGAFR_	-0.0231444	-5.56604	6	0.0473703	0.049455	0.0495028	0.111915	0.21875	0.234398	0.127297	0.0895509	0.0717611
_[Dimethyl (N-term)]NK[Dimethyl (K)]YAASSYLSLTPEQWK[Dimethyl (K)]SHR_	4.28719	-4.84491	5	0.0345345	0.0385226	0.0417345	0.168187	0.525135	0.0632399	0.0475175	0.0412472	0.0398817
_[Dimethyl (N-term)]NLAK[Dimethyl (K)]GK[Dimethyl (K)]EESLDSDLYAELR_	-4.46636	1.09701	9	0.0535963	0.0483499	0.0410496	0.0494726	0.0531108	0.0611302	0.0877815	0.193265	0.412244
_[Dimethyl (N-term)]NLQNNAEWVYQGAIR_	3.86455	-5.13492	5	0.0315311	0.0348793	0.0374112	0.137394	0.57257	0.0631417	0.0462061	0.0394159	0.0374504
_[Dimethyl (N-term)]NNEGTYYSPNYNPQSR_	5.87727	5.32468	3	0.0307973	0.0664613	0.824482	0.020146	0.0148785	0.00955955	0.00951586	0.0104652	0.0136946
_[Dimethyl (N-term)]NPDWGTFEEVSGNVSPGTR_	2.64896	6.67059	2	0.298853	0.384775	0.109485	0.0422656	0.0345848	0.0252501	0.0265964	0.0313693	0.046821
_[Dimethyl (N-term)]NPSSAGSWNSGSSGPGSTGNR_	6.18061	5.70228	3	0.0378587	0.0833824	0.784569	0.0238502	0.0178377	0.0116291	0.0115822	0.0127242	0.0165669
_[Dimethyl (N-term)]NQEQVSPLTLLK[Dimethyl (K)]_	5.3001	-1.25866	4	0.0312599	0.0375982	0.0441636	0.674379	0.0974545	0.0313625	0.0274272	0.0267506	0.0296048
_[Dimethyl (N-term)]NSPLDEENLTQENQDR_	-3.30527	3.4401	9	0.0733483	0.0611281	0.0477946	0.0480786	0.0474824	0.0458363	0.0573168	0.0908112	0.528204
_[Dimethyl (N-term)]NTDNIIYPEEYSSC[Carbamidomethyl (C)]SR_	1.90423	8.15983	1	0.670502	0.149924	0.0523092	0.023824	0.0202492	0.015735	0.0168408	0.0201648	0.0304508
_[Dimethyl (N-term)]NTYEK[Dimethyl (K)]YLGEEYVK[Dimethyl (K)]AVGNLR_	5.04634	-2.43438	4	0.0288528	0.0336716	0.0382218	0.628201	0.148634	0.0353259	0.0296314	0.027908	0.0295542
_[Dimethyl (N-term)]NVAEGETK[Dimethyl (K)]PDPDVTER_	-4.78011	-4.61326	7	0.0197544	0.019379	0.0182181	0.0282509	0.0367021	0.108748	0.640898	0.0870987	0.0409507
_[Dimethyl (N-term)]NVNFQK[Dimethyl (K)]AINEK[Dimethyl (K)]LGQYASPTAK[Dimethyl (K)]R_	1.60444	8.18099	1	0.723063	0.116849	0.0445238	0.0212348	0.0181577	0.01424	0.0153098	0.0184427	0.0281788
_[Dimethyl (N-term)]NYEAESSSGVPGTADSR_	6.30217	5.29212	3	0.0344115	0.0697256	0.802521	0.0243208	0.0178901	0.0114347	0.0113263	0.0123759	0.0159941
_[Dimethyl (N-term)]PAVSVALGQTVR_	5.00924	-1.60107	4	0.022522	0.0267204	0.030796	0.748295	0.0840437	0.0242595	0.0209719	0.0202562	0.0221357
_[Dimethyl (N-term)]PELTESSGSASHIDC[Carbamidomethyl (C)]R_	5.60985	6.25782	3	0.085563	0.241647	0.496981	0.042437	0.0325054	0.0218383	0.022	0.0244814	0.0325462
_[Dimethyl (N-term)]PEQGVEVTGQYER_	2.06296	6.63006	1	0.399175	0.278333	0.0987406	0.0439026	0.0364411	0.0270961	0.0288237	0.0344648	0.0530225
_[Dimethyl (N-term)]PGGNEITR_	4.3327	-1.48529	4	0.03508	0.0411253	0.0462868	0.597479	0.139504	0.0386307	0.0335714	0.0325678	0.0357553
_[Dimethyl (N-term)]PGSTGTWNPGSSER_	4.01412	7.7483	2	0.140679	0.608045	0.105756	0.0308158	0.0250682	0.0182714	0.0189621	0.0218188	0.0305832
_[Dimethyl (N-term)]PNMIPDGDFNSYVR_	4.93141	7.15512	2	0.11537	0.505932	0.202657	0.0396755	0.0314315	0.0220775	0.0225735	0.0255248	0.0347577
_[Dimethyl (N-term)]PNNPDWGTFEEVSGNVSPGTR_	6.14247	5.02306	3	0.0480502	0.095026	0.722943	0.0354296	0.0257853	0.0162854	0.0161108	0.0175972	0.0227722
_[Dimethyl (N-term)]PSLVEVSR_	-3.59391	2.98982	9	0.0529879	0.0450668	0.0359494	0.0376755	0.0378191	0.0376294	0.0480974	0.0798924	0.624882
_[Dimethyl (N-term)]PTGTGESK[Dimethyl (K)]C[Carbamidomethyl (C)]PLMVK[Dimethyl (K)]VLDAVR_	3.50476	-2.88018	5	0.0362943	0.0408646	0.0440466	0.291261	0.405328	0.0547795	0.0445902	0.0409275	0.0419085
_[Dimethyl (N-term)]QAEGVLFFQGDR_	3.61815	-2.95338	5	0.035422	0.0399384	0.0431733	0.293714	0.410427	0.0534908	0.0434072	0.0397673	0.0406593
_[Dimethyl (N-term)]QAPGK[Dimethyl (K)]GLEWVGR_	4.09138	-4.7957	5	0.0307802	0.0342629	0.0369901	0.149707	0.574693	0.0574526	0.0429937	0.0372236	0.035898
_[Dimethyl (N-term)]QAVDTAVDGVFIR_	-2.9986	-6.96865	6	0.0135823	0.0137288	0.0133825	0.0232575	0.033652	0.773469	0.0717053	0.0344739	0.0227487
_[Dimethyl (N-term)]QEELC[Carbamidomethyl (C)]LAR_	3.61657	-2.93676	5	0.0355731	0.0401158	0.0433678	0.296378	0.406767	0.0535771	0.0435146	0.0398914	0.0408149
_[Dimethyl (N-term)]QELSEAEQATR_	5.17953	-2.06881	4	0.0215935	0.0254392	0.0291963	0.743168	0.093099	0.024782	0.0210787	0.0200799	0.0215636
_[Dimethyl (N-term)]QEMSK[Dimethyl (K)]DLEEVK[Dimethyl (K)]AK[Dimethyl (K)]_	-5.23853	-5.01434	7	0.0145691	0.0142797	0.0134421	0.0205071	0.0264422	0.0828091	0.73606	0.0623682	0.0295223
_[Dimethyl (N-term)]QEPSQGTTTFAVTSILR_	-0.274666	-5.57747	6	0.0468246	0.0487125	0.0485788	0.106937	0.200704	0.251922	0.13282	0.0914243	0.0720761
_[Dimethyl (N-term)]QFTSSTSYNR_	-4.968	2.93879	9	0.0430502	0.0368546	0.0299101	0.0316706	0.0325123	0.0351887	0.0472271	0.0878712	0.655715
_[Dimethyl (N-term)]QGIPFFGQVR_	5.36056	-1.96131	4	0.0223123	0.0264253	0.0305698	0.743767	0.0884575	0.0249074	0.0212791	0.0203419	0.0219396
_[Dimethyl (N-term)]QGLSSPVTK[Dimethyl (K)]SFNR_	4.28741	-4.61024	5	0.03344	0.0373944	0.0405856	0.174649	0.531303	0.0595417	0.0451738	0.0394764	0.0384357
_[Dimethyl (N-term)]QGPVNLLSDPEQGVEVTGQYER_	5.26475	-2.05256	4	0.0219467	0.025901	0.0298152	0.741954	0.0920456	0.0249884	0.0212736	0.0202793	0.0217957
_[Dimethyl (N-term)]QGVNDNEEGFFSAR_	5.30193	6.91155	2	0.112791	0.401698	0.289363	0.0453119	0.0355087	0.0245772	0.0249769	0.0280419	0.0377316
_[Dimethyl (N-term)]QIQEEGTVVELTGR_	-3.98143	3.09481	9	0.0433027	0.0367062	0.0293098	0.0305478	0.0308039	0.0313316	0.0405064	0.06906	0.688432
_[Dimethyl (N-term)]QIQVSWLR_	4.19068	-4.73931	5	0.0321841	0.0358943	0.0388435	0.160457	0.553568	0.0589142	0.0443294	0.038521	0.0372885
_[Dimethyl (N-term)]QK[Dimethyl (K)]LHELQEK[Dimethyl (K)]LSPLGEEM[Oxidation (M)]R_	3.11995	-4.0784	5	0.0228445	0.0252243	0.0267658	0.114398	0.676591	0.044043	0.0332734	0.0289222	0.0279385
_[Dimethyl (N-term)]QK[Dimethyl (K)]WEAEPVYVQR_	-3.42601	3.37583	9	0.0662792	0.0554231	0.0435119	0.0440858	0.0437115	0.0425906	0.05357	0.0859341	0.564894
_[Dimethyl (N-term)]QLGLPGPPDVPDHAAYHPFR_	4.19089	-4.71538	5	0.032078	0.0357848	0.038732	0.161054	0.554207	0.0585489	0.0440995	0.038348	0.0371477
_[Dimethyl (N-term)]QLNYK[Dimethyl (K)]HYDGSYSTFGER_	4.05803	-4.82887	5	0.0304895	0.0339128	0.0365797	0.146474	0.579648	0.0573855	0.0428369	0.037026	0.0356469
_[Dimethyl (N-term)]QLQEALLQQER_	6.09757	5.49231	3	0.020606	0.0444598	0.882473	0.0134329	0.0099713	0.00644377	0.00640993	0.0070374	0.0091661
_[Dimethyl (N-term)]QLTPYAQR_	4.10289	-2.68094	4	0.035845	0.0409537	0.0450256	0.422163	0.288827	0.0493088	0.0406933	0.037817	0.0393661
_[Dimethyl (N-term)]QMDSSATAYGSTVSK[Dimethyl (K)]R_	-5.46066	-4.81068	7	0.0121761	0.0118949	0.0111578	0.0167865	0.021418	0.0618192	0.783581	0.0559835	0.0251827
_[Dimethyl (N-term)]QMPGK[Dimethyl (K)]GLEWMGR_	-4.88242	-4.86434	7	0.0171312	0.0168226	0.0158475	0.0245516	0.0319491	0.10108	0.685162	0.0725907	0.0348651
_[Dimethyl (N-term)]QMSK[Dimethyl (K)]YPSGER_	5.82626	5.06102	3	0.0517388	0.106366	0.704498	0.0359594	0.0262745	0.016673	0.0165591	0.0181785	0.0237521
_[Dimethyl (N-term)]QNQELK[Dimethyl (K)]VR_	4.10216	-4.78303	5	0.0308796	0.0343829	0.0371309	0.150875	0.572942	0.0574702	0.0430449	0.0372901	0.0359838
_[Dimethyl (N-term)]QPVPGQQMTLK[Dimethyl (K)]IEGDHGAR_	3.58784	-5.1398	5	0.0290011	0.0319602	0.0341	0.122587	0.606059	0.0604573	0.0437687	0.0370783	0.0349882
_[Dimethyl (N-term)]QQTEWQSGQR_	3.42253	-3.38332	5	0.0307433	0.034361	0.0368468	0.203825	0.530403	0.0509834	0.0403386	0.0362442	0.036254
_[Dimethyl (N-term)]QSEDSTFYLGER_	5.67739	5.51963	3	0.0473259	0.109803	0.730515	0.0283977	0.0211755	0.0137624	0.0137585	0.0152045	0.0200566
_[Dimethyl (N-term)]QSTNAYPDLR_	5.29763	-1.56514	4	0.0225844	0.0269598	0.0314154	0.754222	0.0787048	0.0237982	0.0206022	0.0199187	0.0217946
_[Dimethyl (N-term)]QSVLTQPPSASGTPGQR_	2.75653	8.10823	1	0.381495	0.347604	0.0903145	0.0355278	0.0297024	0.0225235	0.0238082	0.0280373	0.0409864
_[Dimethyl (N-term)]QTVSWAVTPK[Dimethyl (K)]_	-4.93821	-4.80408	7	0.015978	0.0156756	0.0147517	0.0227656	0.0295331	0.0911333	0.708305	0.0691323	0.0327256
_[Dimethyl (N-term)]QVQLVESGGGLVK[Dimethyl (K)]PGGSLR_	1.4876	8.22784	1	0.710809	0.118217	0.0466789	0.022659	0.0194288	0.0153044	0.0164838	0.019901	0.0305175
_[Dimethyl (N-term)]QVQLVESGGGVVQPGR_	5.00955	-1.06059	4	0.0377639	0.0453889	0.0529856	0.611838	0.114059	0.0371822	0.0327488	0.0321487	0.0358848
_[Dimethyl (N-term)]QVTHEGSTVEK[Dimethyl (K)]TVAPTEC[Carbamidomethyl (C)]S_	-6.55876	-1.18999	8	0.0173792	0.0162046	0.0144201	0.0186203	0.0213407	0.0330735	0.0653052	0.758172	0.0554848
_[Dimethyl (N-term)]QVVAGLNFR_	3.22531	-5.05528	5	0.0267743	0.0293771	0.0311364	0.109946	0.634442	0.0583618	0.0418191	0.0351806	0.0329625
_[Dimethyl (N-term)]QYC[Carbamidomethyl (C)]YELDEK[Dimethyl (K)]AVR_	-2.69703	-6.67247	6	0.0195196	0.0197695	0.0192853	0.0342247	0.0504503	0.675098	0.0997445	0.0491457	0.0327626
_[Dimethyl (N-term)]QYTDSTFR_	5.99121	5.49772	3	0.0218466	0.0479948	0.875465	0.0139632	0.0103746	0.00671275	0.00668559	0.00735183	0.00960547
_[Dimethyl (N-term)]QYYEGSEIVVAGR_	5.06788	-2.31281	4	0.026143	0.0305911	0.0348236	0.671423	0.127613	0.031377	0.0264406	0.0249965	0.0265923
_[Dimethyl (N-term)]RDNC[Carbamidomethyl (C)]C[Carbamidomethyl (C)]ILDER_	-4.81876	-4.65342	7	0.01872	0.0183637	0.0172668	0.0267411	0.0347246	0.103787	0.659378	0.0823057	0.0387138
_[Dimethyl (N-term)]REEAPSLRPAPPPISGGGYR_	5.55531	6.22765	3	0.0858511	0.245103	0.493696	0.0423252	0.032406	0.0217603	0.0219295	0.0244183	0.0325109
_[Dimethyl (N-term)]RGEK[Dimethyl (K)]ELLVPR_	-4.90879	-4.95486	7	0.017261	0.0169576	0.0159873	0.0247707	0.0322604	0.104516	0.681359	0.0719936	0.0348949
_[Dimethyl (N-term)]RGGSTSYGTGSETESPR_	0.591748	8.10902	1	0.567954	0.144769	0.0687644	0.0376095	0.0327954	0.0265086	0.0289543	0.0356551	0.0569897
_[Dimethyl (N-term)]RHFWQQDEPPQSPWDR_	3.52175	-2.96646	5	0.0353961	0.0398259	0.0429263	0.279184	0.42363	0.0541235	0.0438578	0.0401212	0.0409355
_[Dimethyl (N-term)]RPGGEPSPEGTTGQSYNQYSQR_	4.07518	-1.55095	4	0.0388037	0.0451527	0.0502463	0.541284	0.164951	0.0439963	0.0381678	0.0369568	0.040442
_[Dimethyl (N-term)]RPQGSC[Carbamidomethyl (C)]SLEGVEIK[Dimethyl (K)]GGSFR_	4.92035	6.26991	2	0.108014	0.381989	0.319598	0.0448207	0.0346417	0.0235352	0.0239107	0.0269092	0.0365823
_[Dimethyl (N-term)]RQSEDSTFYLGER_	0.606187	7.90535	1	0.588256	0.138722	0.0653862	0.0358033	0.0311685	0.0250958	0.0274116	0.0337927	0.0543641
_[Dimethyl (N-term)]RSFFSFLGEAFDGAR_	-3.58865	3.23306	9	0.0564069	0.0474884	0.0375564	0.0385798	0.0385011	0.0380447	0.0483063	0.0790924	0.616024
_[Dimethyl (N-term)]RTQVNTQAEQLR_	3.60626	-2.97689	5	0.0352164	0.0396857	0.0428785	0.288092	0.417205	0.0534593	0.043324	0.0396496	0.0404898
_[Dimethyl (N-term)]RVGFYESDVMGR_	-4.36642	2.73827	9	0.0341247	0.0293302	0.0237785	0.0254922	0.0260838	0.0274994	0.0364734	0.0661454	0.731072
_[Dimethyl (N-term)]SAGSWNSGSSGPGSTGNR_	2.79372	8.10897	1	0.370898	0.356339	0.0914633	0.0357389	0.0298595	0.0226215	0.0238993	0.0281248	0.0410562
_[Dimethyl (N-term)]SAGWNIPIGLLYC[Carbamidomethyl (C)]DLPEPR_	5.8359	5.99807	3	0.0628659	0.157427	0.638996	0.0347002	0.0262939	0.0174253	0.0174691	0.0193354	0.0254874
_[Dimethyl (N-term)]SAHGNVAEGETK[Dimethyl (K)]PDPDVTER_	-3.28046	1.93029	9	0.0661619	0.0587016	0.0484996	0.0557241	0.0572917	0.0576289	0.0748196	0.126705	0.454468
_[Dimethyl (N-term)]SALSDLHAHK[Dimethyl (K)]LR_	-6.60077	-1.69224	8	0.0226337	0.0212441	0.0190503	0.0250513	0.0290623	0.0475818	0.102481	0.666406	0.0664891
_[Dimethyl (N-term)]SAPMPEPQAPGR_	0.742169	7.59082	1	0.6234	0.130714	0.0599245	0.0324435	0.0280986	0.0223934	0.0244109	0.0300595	0.0485552
_[Dimethyl (N-term)]SASDLTWDNLK[Dimethyl (K)]GK[Dimethyl (K)]_	6.16814	5.30149	3	0.024522	0.050673	0.859591	0.0169333	0.0124688	0.00798112	0.00791743	0.00866835	0.0112455
_[Dimethyl (N-term)]SASNMAIVDVK[Dimethyl (K)]_	-4.97224	-4.80414	7	0.0154055	0.0151094	0.0142157	0.0219003	0.0283778	0.0872023	0.719246	0.0669648	0.0315785
_[Dimethyl (N-term)]SATLYDYYNPER_	-5.36489	-4.82116	7	0.0120415	0.0117732	0.0110513	0.0167045	0.0213797	0.0626702	0.784856	0.0546797	0.0248445
_[Dimethyl (N-term)]SAVQGPPER_	5.42973	-1.862	4	0.0232903	0.027675	0.0321578	0.738079	0.0877594	0.0255063	0.0218688	0.0209669	0.0226964
_[Dimethyl (N-term)]SAVQLVENFC[Carbamidomethyl (C)]R_	4.42379	-1.29032	4	0.0370541	0.0437123	0.0495443	0.592628	0.132984	0.0391903	0.0343052	0.0334934	0.0370879
_[Dimethyl (N-term)]SAVTALWGK[Dimethyl (K)]VNVDEVGGEALGR_	-6.55536	-1.15259	8	0.0176982	0.0164936	0.0146686	0.0189144	0.021658	0.0334336	0.0656295	0.754624	0.0568802
_[Dimethyl (N-term)]SC[Carbamidomethyl (C)]DTPPPC[Carbamidomethyl (C)]PR_	5.54286	-1.38707	4	0.0320608	0.0386002	0.0455723	0.664974	0.100412	0.0324468	0.0282578	0.027453	0.0302229
_[Dimethyl (N-term)]SC[Carbamidomethyl (C)]VGETTESTQC[Carbamidomethyl (C)]EDEELEHLR_	6.41903	5.22135	3	0.0475164	0.0938355	0.726186	0.0347531	0.0254792	0.0162183	0.0160332	0.0174788	0.0224998
_[Dimethyl (N-term)]SDEVQVGQQR_	-4.06119	3.03995	9	0.0408549	0.0347125	0.0277929	0.0291038	0.029425	0.0301292	0.0391281	0.0674151	0.701439
_[Dimethyl (N-term)]SDMVQAER_	3.88781	-1.25973	4	0.0461623	0.0537524	0.0595556	0.48249	0.17247	0.050224	0.0441504	0.0432308	0.0479651
_[Dimethyl (N-term)]SDVLELTDDNFESR_	-5.68366	-0.340791	8	0.0370451	0.0342247	0.0300216	0.0382626	0.0430782	0.0597674	0.103327	0.502184	0.152089
_[Dimethyl (N-term)]SDVVYTDWK[Dimethyl (K)]K[Dimethyl (K)]DK[Dimethyl (K)]_	3.42201	-3.40074	5	0.03053	0.0341159	0.0365802	0.201278	0.534523	0.0507782	0.0401369	0.0360374	0.0360204
_[Dimethyl (N-term)]SEAEDASLLSFMQGYMK[Dimethyl (K)]_	2.32135	-3.48937	5	0.0372045	0.0406537	0.042333	0.164019	0.489753	0.0725147	0.0562509	0.0493984	0.0478728
_[Dimethyl (N-term)]SEASYELTQPPSVSVSPGQTAR_	5.36844	6.86564	2	0.111468	0.382764	0.307532	0.0459993	0.0359753	0.0248335	0.0252094	0.0282663	0.0379518
_[Dimethyl (N-term)]SEAYNTFSER_	2.87096	-4.09105	5	0.0247797	0.0272406	0.0287365	0.116236	0.653189	0.0495998	0.037217	0.0321574	0.0308436
_[Dimethyl (N-term)]SEDSTFYLGER_	4.94367	7.11805	2	0.114675	0.501727	0.207172	0.039848	0.0315333	0.0221155	0.0226035	0.0255493	0.034777
_[Dimethyl (N-term)]SEGALSPGGVASLLR_	2.12757	8.17254	1	0.592951	0.195356	0.0637938	0.0280475	0.0237418	0.0183381	0.0195626	0.0233184	0.034891
_[Dimethyl (N-term)]SEGGFTATGQR_	2.98742	-2.19098	5	0.0465857	0.0522548	0.0555522	0.308126	0.310222	0.0652932	0.0551975	0.0520396	0.0547282
_[Dimethyl (N-term)]SEGSSVNLSPPLEQC[Carbamidomethyl (C)]VPDR_	-6.5729	-1.16654	8	0.0178175	0.0166068	0.0147724	0.0190494	0.021817	0.0337359	0.0663465	0.752804	0.0570508
_[Dimethyl (N-term)]SEK[Dimethyl (K)]AK[Dimethyl (K)]PALEDLR_	3.61628	-2.9671	5	0.0352999	0.0397925	0.0430093	0.291095	0.413806	0.0534408	0.0433348	0.0396787	0.0405432
_[Dimethyl (N-term)]SELEEQLTPVAEETR_	4.98337	-2.43895	4	0.0289676	0.0337672	0.0382562	0.623026	0.152511	0.0356556	0.0298909	0.0281406	0.029785
_[Dimethyl (N-term)]SELTQDPAVSVALGQTVR_	3.76459	-1.05613	4	0.0519347	0.060499	0.0668054	0.438912	0.176681	0.0547746	0.048609	0.0479881	0.0537963
_[Dimethyl (N-term)]SEPEK[Dimethyl (K)]VDK[Dimethyl (K)]DNEDFQESNR_	0.886993	7.97791	1	0.663878	0.12068	0.0538502	0.0284028	0.0245943	0.0196446	0.0213581	0.0261524	0.0414395
_[Dimethyl (N-term)]SEPLAATGTGDFNR_	1.5425	8.10636	1	0.746518	0.105931	0.0407121	0.0195778	0.0167481	0.0131385	0.0141381	0.0170582	0.0261777
_[Dimethyl (N-term)]SEQK[Dimethyl (K)]IPEATNR_	1.74407	8.22563	1	0.691888	0.133934	0.0494228	0.0231036	0.019712	0.0154104	0.0165339	0.0198574	0.0301372
_[Dimethyl (N-term)]SESGSFRPDSPGSGNAR_	5.37285	7.05257	2	0.116568	0.399082	0.28169	0.0466119	0.0366401	0.0254639	0.0258831	0.029049	0.0390121
_[Dimethyl (N-term)]SETK[Dimethyl (K)]DLLFR_	4.11944	-4.75888	5	0.031039	0.0345769	0.0373595	0.152937	0.569997	0.0574708	0.0431132	0.0373889	0.0361183
_[Dimethyl (N-term)]SEYQADYESLR_	2.02819	-5.44484	5	0.040996	0.0441027	0.0456758	0.131999	0.428303	0.116629	0.0767077	0.0611417	0.0544449
_[Dimethyl (N-term)]SFFSFLGEAFDGAR_	-3.72606	3.12837	9	0.0498459	0.0421638	0.0335248	0.0347777	0.0348823	0.0348753	0.0446303	0.0743539	0.650946
_[Dimethyl (N-term)]SFLGEAFDGAR_	2.04683	7.93409	1	0.643322	0.172038	0.0553883	0.0245138	0.020721	0.0159533	0.0170321	0.0203467	0.0306851
_[Dimethyl (N-term)]SFQTGLFTAAR_	-6.55773	-1.20302	8	0.0173042	0.0161377	0.0143635	0.0185575	0.021276	0.0330176	0.0653324	0.758883	0.0551276
_[Dimethyl (N-term)]SFRPDSPGSGNAR_	4.15076	7.86991	2	0.146987	0.575329	0.117568	0.0339594	0.0276377	0.0201616	0.0208997	0.0239986	0.0334595
_[Dimethyl (N-term)]SGEGDFLAEGGGVR_	5.15512	7.03997	2	0.115283	0.446235	0.248606	0.0433741	0.0341656	0.0238122	0.0242633	0.0273222	0.0369393
_[Dimethyl (N-term)]SGGGLVQPGGSLR_	-4.54201	2.1133	9	0.0401148	0.0351717	0.0290667	0.0325735	0.0339503	0.0371489	0.0508626	0.100211	0.6409
_[Dimethyl (N-term)]SGNFC[Carbamidomethyl (C)]LFR_	2.78568	8.09873	1	0.372916	0.355319	0.0910706	0.0356137	0.0297545	0.0225407	0.023816	0.0280313	0.040938
_[Dimethyl (N-term)]SGNTATLTISR_	-4.28977	1.13923	9	0.0548504	0.0494795	0.0419514	0.050585	0.0541486	0.0613732	0.0870531	0.183726	0.416833
_[Dimethyl (N-term)]SGSDEVQVGQQR_	5.48704	-1.94412	4	0.0253403	0.0300833	0.0349502	0.713113	0.0969207	0.0280032	0.0239489	0.0229104	0.0247301
_[Dimethyl (N-term)]SGSSGPGSTGNR_	6.18511	5.30044	3	0.0253871	0.0523311	0.854596	0.0175827	0.0129452	0.00828453	0.00821684	0.00899388	0.0116622
_[Dimethyl (N-term)]SGSSGTGSTGNQNPGSPR_	4.99395	7.08098	2	0.114492	0.487908	0.21807	0.0406942	0.0321518	0.0225006	0.0229773	0.0259462	0.0352598
_[Dimethyl (N-term)]SGTDFTLK[Dimethyl (K)]ISR_	-6.11865	-3.25275	7	0.0322007	0.0308681	0.0283291	0.0399301	0.0484824	0.0986289	0.361252	0.28237	0.0779382
_[Dimethyl (N-term)]SGTDFTLTISR_	3.95908	-1.76726	4	0.0389328	0.0449992	0.0497181	0.512233	0.188343	0.0462982	0.0398108	0.0382464	0.0414189
_[Dimethyl (N-term)]SGTGSTGNQNPGSPR_	3.93341	7.13407	2	0.115533	0.659362	0.100094	0.0270122	0.0217158	0.015548	0.016101	0.0185221	0.0261115
_[Dimethyl (N-term)]SGTSASLAISGLR_	5.47137	-1.91475	4	0.0246612	0.029289	0.0340347	0.721574	0.0937299	0.0271579	0.0232473	0.0222569	0.024049
_[Dimethyl (N-term)]SHALQLNNR_	-3.56811	3.36013	9	0.0606316	0.0507628	0.0399555	0.040612	0.0403971	0.0397386	0.0502568	0.0815674	0.596078
_[Dimethyl (N-term)]SHGC[Carbamidomethyl (C)]FYQQVK[Dimethyl (K)]_	-4.9902	-4.86711	7	0.0153229	0.0150332	0.014152	0.0218054	0.0282722	0.0882617	0.72006	0.0658336	0.0312592
_[Dimethyl (N-term)]SHHPGIAEFPSR_	1.84297	8.0423	1	0.70588	0.133223	0.0465791	0.0213668	0.0181576	0.0140981	0.0151004	0.01811	0.0274851
_[Dimethyl (N-term)]SISIPVK[Dimethyl (K)]SDIAPVAR_	-4.96979	-4.77142	7	0.0154688	0.0151681	0.014266	0.0219681	0.0284497	0.0866283	0.718543	0.0677151	0.0317932
_[Dimethyl (N-term)]SITTDFIPSFR_	0.144544	-5.50917	5	0.0476708	0.0498878	0.0500509	0.115477	0.232588	0.221103	0.123461	0.0882371	0.071525
_[Dimethyl (N-term)]SIVVSPILIPENQR_	3.75792	-1.14285	4	0.0503657	0.058564	0.0645918	0.446235	0.178882	0.0540456	0.0477928	0.0470305	0.0524926
_[Dimethyl (N-term)]SK[Dimethyl (K)]AIGYLNTGYQR_	4.1816	-4.81123	5	0.0324512	0.036161	0.0391047	0.158353	0.552286	0.0599854	0.0449866	0.0390039	0.0376686
_[Dimethyl (N-term)]SK[Dimethyl (K)]QFTSSTSYNR_	6.05048	5.45981	3	0.0190577	0.0411854	0.891296	0.0124202	0.00921064	0.00594577	0.00591558	0.00649721	0.00847115
_[Dimethyl (N-term)]SK[Dimethyl (K)]WYNDYAVSVK[Dimethyl (K)]_	-5.86919	-0.828227	8	0.0251858	0.0234349	0.0207392	0.0269167	0.030712	0.0450745	0.0837061	0.653766	0.0904654
_[Dimethyl (N-term)]SLAPTAAAK[Dimethyl (K)]R_	4.05692	-4.80929	5	0.0303203	0.0337307	0.0363873	0.14644	0.581413	0.0569411	0.0425396	0.0367893	0.0354388
_[Dimethyl (N-term)]SLPEGVANGIEVYSTK[Dimethyl (K)]INSK[Dimethyl (K)]VTSR_	2.48185	7.87968	1	0.468302	0.29	0.0780195	0.0318976	0.0267139	0.0202882	0.0215173	0.0254809	0.0377804
_[Dimethyl (N-term)]SLSASVGDR_	-4.50933	-5.45887	7	0.0267413	0.0264549	0.0251419	0.0400458	0.0533921	0.220647	0.459704	0.0963956	0.0514774
_[Dimethyl (N-term)]SMVTEDLC[Carbamidomethyl (C)]R_	3.88101	-1.27953	4	0.0459317	0.0534539	0.059194	0.482809	0.173406	0.0501837	0.0440807	0.043132	0.0478092
_[Dimethyl (N-term)]SNIPTNLR_	5.38779	6.19128	3	0.0906262	0.27006	0.45933	0.0432938	0.03317	0.0222922	0.0225028	0.0251164	0.0336087
_[Dimethyl (N-term)]SNLDEDIIAEENIVSR_	0.875504	7.93025	1	0.66582	0.119768	0.0534938	0.0282725	0.0244783	0.0195423	0.0212514	0.0260357	0.0413378
_[Dimethyl (N-term)]SNNYLHLSVLR_	4.42436	7.59627	2	0.124458	0.59219	0.129859	0.0332767	0.0268215	0.0192969	0.0199068	0.0227371	0.0314544
_[Dimethyl (N-term)]SPAFTDLHLR_	3.54928	-3.54058	5	0.0293938	0.0328734	0.0353396	0.193153	0.552157	0.0492561	0.0387058	0.0346254	0.0344962
_[Dimethyl (N-term)]SPEK[Dimethyl (K)]K[Dimethyl (K)]ATEDEGSEQK[Dimethyl (K)]IPEATNR_	5.22036	-2.19961	4	0.0242072	0.0284613	0.0326191	0.707111	0.108411	0.0282636	0.0239334	0.0227143	0.0242798
_[Dimethyl (N-term)]SPFPVHPGTAEC[Carbamidomethyl (C)]C[Carbamidomethyl (C)]TK[Dimethyl (K)]EGLER_	-6.01135	-4.56924	7	0.0211578	0.020545	0.0191642	0.0280052	0.035034	0.0899469	0.632766	0.108464	0.0449173
_[Dimethyl (N-term)]SPLDEENLTQENQDR_	2.99683	-2.01604	4	0.048521	0.054545	0.0580296	0.320312	0.287105	0.0656446	0.0560328	0.0532569	0.0565533
_[Dimethyl (N-term)]SPMYSIITPNILR_	3.95725	-1.33282	4	0.0437686	0.0509885	0.0566156	0.503246	0.168694	0.0480563	0.0420965	0.0410982	0.0454363
_[Dimethyl (N-term)]SPVDIC[Carbamidomethyl (C)]TAK[Dimethyl (K)]PR_	3.88924	-1.25615	4	0.0462022	0.0538045	0.0596196	0.482455	0.172292	0.0502286	0.0441605	0.0432462	0.0479905
_[Dimethyl (N-term)]SQAGAPQGR_	4.42019	6.01774	2	0.125002	0.411691	0.25671	0.048243	0.0373155	0.0253373	0.0258605	0.0293147	0.0405272
_[Dimethyl (N-term)]SQDASDGLQR_	-3.30233	3.60396	9	0.0792988	0.0655734	0.0509537	0.0505511	0.0497474	0.0478528	0.059615	0.0936911	0.502717
_[Dimethyl (N-term)]SQELC[Carbamidomethyl (C)]GTEVPSVPEHGR_	2.03735	8.12128	1	0.63351	0.173088	0.0575794	0.0256475	0.0217336	0.0168099	0.0179548	0.0214433	0.0322335
_[Dimethyl (N-term)]SQLQK[Dimethyl (K)]VPPEWK[Dimethyl (K)]ALTDMPQMR_	-5.07193	1.94079	9	0.0438965	0.0386666	0.0322106	0.0363729	0.038295	0.0436119	0.0614316	0.131778	0.573737
_[Dimethyl (N-term)]SRGASQAGAPQGR_	-3.56448	3.33637	9	0.0599789	0.0502676	0.0395969	0.0403235	0.0401284	0.0394881	0.0499634	0.0811766	0.599077
_[Dimethyl (N-term)]SSAGSWNSGSSGPGSTGNR_	1.00004	8.04818	1	0.681946	0.117018	0.0511118	0.0265391	0.0229401	0.0182803	0.0198383	0.0242212	0.0381052
_[Dimethyl (N-term)]SSGTGSTGNQNPGSPR_	5.05117	7.11441	2	0.115906	0.475838	0.224382	0.0417022	0.0329536	0.0230672	0.0235452	0.0265672	0.0360387
_[Dimethyl (N-term)]SSHHPGIAEFPSR_	-2.25022	-6.54242	6	0.0266358	0.027092	0.0265236	0.0485246	0.0736752	0.567123	0.121984	0.0643258	0.044116
_[Dimethyl (N-term)]SSPVTK[Dimethyl (K)]SFNR_	1.98802	7.19219	1	0.540838	0.220977	0.071834	0.0319669	0.0267953	0.0202897	0.0216476	0.0259261	0.0397257
_[Dimethyl (N-term)]SSQDPESLQDR_	2.01343	8.18244	1	0.631695	0.17171	0.0581929	0.0260665	0.0221151	0.0171403	0.0183157	0.0218813	0.032883
_[Dimethyl (N-term)]SSSQDPESLQDR_	2.82913	-2.33608	5	0.0462344	0.0515779	0.0545233	0.279639	0.334857	0.0677475	0.0568447	0.0531964	0.0553795
_[Dimethyl (N-term)]SSSSQDPESLQDR_	-4.44213	1.11593	9	0.0536652	0.0483952	0.0410663	0.0494508	0.0530443	0.0608764	0.087206	0.190576	0.41572
_[Dimethyl (N-term)]SSSYSK[Dimethyl (K)]QFTSSTSYNR_	-5.52821	1.60593	9	0.0503276	0.0447034	0.0376372	0.0431912	0.0460277	0.0547015	0.0797059	0.190803	0.452903
_[Dimethyl (N-term)]SSVQESQVAQQAR_	3.02237	-2.6252	5	0.0413321	0.0461852	0.049102	0.271947	0.380009	0.0627352	0.0517201	0.0478036	0.0491657
_[Dimethyl (N-term)]SSYLQGTNQITGR_	3.38311	-1.84454	4	0.0463915	0.0527913	0.0570152	0.387717	0.246978	0.0586297	0.0503619	0.0482385	0.0518774
_[Dimethyl (N-term)]STAVVIAGR_	4.29356	8.05347	2	0.159546	0.523972	0.133434	0.0387986	0.0316299	0.023135	0.0239608	0.0274589	0.038065
_[Dimethyl (N-term)]STGQWHSESGSFRPDSPGSGNAR_	3.49136	7.35083	2	0.160253	0.615836	0.0894156	0.0281785	0.022941	0.0167154	0.0174367	0.0202378	0.0289858
_[Dimethyl (N-term)]STGTWNPGSSER_	3.8413	-1.55134	4	0.0428118	0.0495251	0.0545905	0.487208	0.186684	0.0493628	0.0428702	0.0415265	0.0454205
_[Dimethyl (N-term)]STHHGPEYMR_	-3.36925	3.20077	9	0.0647231	0.0545423	0.0430654	0.0442494	0.0439964	0.0428821	0.0540491	0.0870826	0.565409
_[Dimethyl (N-term)]STIFENLANK[Dimethyl (K)]ADR_	-4.70048	-4.61896	7	0.0212597	0.0208717	0.0196337	0.0305785	0.0398419	0.119071	0.61238	0.0924132	0.0439501
_[Dimethyl (N-term)]STIYYADSVK[Dimethyl (K)]GR_	1.24471	-5.57275	5	0.0458732	0.0487713	0.0498308	0.129748	0.330911	0.158802	0.0975153	0.0745553	0.0639928
_[Dimethyl (N-term)]STNYNPSLK[Dimethyl (K)]SR_	1.62957	8.10475	1	0.740047	0.111014	0.0416495	0.0197686	0.016882	0.0132086	0.0141946	0.0170954	0.0261405
_[Dimethyl (N-term)]STSYGTGSETESPR_	3.85547	7.7421	2	0.149536	0.606277	0.100232	0.030272	0.0246834	0.0180488	0.0187692	0.0216567	0.0305249
_[Dimethyl (N-term)]STTAVVTNPK[Dimethyl (K)]E_	1.72793	-5.33707	5	0.04253	0.0455727	0.046939	0.132286	0.400178	0.12701	0.0826148	0.0652694	0.0575997
_[Dimethyl (N-term)]STTPDITGYR_	4.03923	-2.75012	4	0.036034	0.0410773	0.0450424	0.39712	0.310544	0.0504332	0.0414699	0.0384246	0.0398545
_[Dimethyl (N-term)]STVEK[Dimethyl (K)]TVAPTEC[Carbamidomethyl (C)]S_	3.6673	-0.834151	4	0.057729	0.0673399	0.0741723	0.40069	0.177138	0.0586313	0.0525583	0.0523551	0.0593857
_[Dimethyl (N-term)]STYYADSVK[Dimethyl (K)]GR_	3.10454	-2.01929	4	0.0474548	0.0534935	0.0571334	0.334765	0.28298	0.0635989	0.0542356	0.0515474	0.0547913
_[Dimethyl (N-term)]STYYNPSLK[Dimethyl (K)]SR_	-3.34169	3.48388	9	0.0733066	0.0609762	0.0476232	0.0477571	0.0471568	0.0455879	0.0570241	0.0904013	0.530167
_[Dimethyl (N-term)]SVLTQPPSASGTPGQR_	2.85958	-1.93083	4	0.0508772	0.0570393	0.0603885	0.307028	0.281267	0.0685481	0.0588575	0.0561609	0.0598335
_[Dimethyl (N-term)]SVLTQPPSVSEAPR_	-3.45443	3.3387	9	0.0640815	0.0536799	0.042217	0.0429226	0.0426182	0.0416381	0.0524725	0.0845214	0.575849
_[Dimethyl (N-term)]SVLTQPPSVSGAPGQR_	2.96362	-1.98171	4	0.0492493	0.0553369	0.0588053	0.317733	0.284157	0.0663842	0.0567858	0.0540569	0.0574915
_[Dimethyl (N-term)]SVMHEALHNR_	-3.69838	3.17669	9	0.0515523	0.0435177	0.0345323	0.0356755	0.0357241	0.0356055	0.0454584	0.0753389	0.642595
_[Dimethyl (N-term)]SVQLTEK[Dimethyl (K)]R_	-3.30797	3.55229	9	0.077132	0.0639414	0.0497863	0.0496123	0.0488823	0.0470864	0.0587385	0.0925804	0.51224
_[Dimethyl (N-term)]SVSAGSPHPAIAR_	5.8759	6.02944	3	0.0641006	0.159838	0.632304	0.0354261	0.0268641	0.017819	0.017861	0.0197621	0.026025
_[Dimethyl (N-term)]SVSGK[Dimethyl (K)]PQYMVLVPSLLHTETTEK[Dimethyl (K)]_	3.62112	-4.83334	5	0.0245893	0.0271833	0.0290657	0.112225	0.661236	0.0491396	0.0361447	0.0309342	0.0294822
_[Dimethyl (N-term)]SVSVAPGQTAR_	5.31717	-1.51118	4	0.0237618	0.0284115	0.033174	0.743771	0.0809108	0.0248005	0.0215089	0.0208273	0.0228339
_[Dimethyl (N-term)]SVTSYVLTQPPSVSVAPGQTAR_	0.930017	8.06958	1	0.661191	0.122571	0.0544004	0.0285084	0.0246818	0.01972	0.0214243	0.0261943	0.0413087
_[Dimethyl (N-term)]SWNSGSSGPGSTGNR_	2.82263	8.12689	1	0.363351	0.36141	0.0926074	0.0360397	0.0301036	0.0228	0.0240795	0.028321	0.0412873
_[Dimethyl (N-term)]SWNSGSSGTGSTGNQNPGSPR_	5.51833	6.76999	3	0.107735	0.342168	0.349091	0.0470922	0.0366733	0.0251711	0.0254899	0.0284993	0.0380801
_[Dimethyl (N-term)]SYELTQLPSVSVSPGQTAR_	6.00985	5.39277	3	0.02018	0.0433348	0.884858	0.013276	0.00982175	0.00632276	0.00628908	0.00690729	0.00901019
_[Dimethyl (N-term)]SYELTQPPSVSVSLGQMAR_	3.0075	8.21122	2	0.320583	0.390965	0.0992822	0.0376058	0.0313524	0.0236879	0.0249597	0.0292541	0.0423101
_[Dimethyl (N-term)]SYELTQPPSVSVSPGQTAR_	1.9269	8.31719	1	0.625043	0.168493	0.0600464	0.0273684	0.0232943	0.0181519	0.0194248	0.023237	0.0349413
_[Dimethyl (N-term)]SYELTQPSSVSVSPGQTAR_	4.18312	-4.69514	5	0.0318649	0.0355509	0.0384786	0.160835	0.556447	0.058074	0.0437693	0.0380775	0.0369023
_[Dimethyl (N-term)]SYGTGSETESPR_	2.83124	8.08809	2	0.35983	0.366975	0.0922689	0.0357565	0.0298449	0.0225768	0.0238382	0.0280333	0.0408768
_[Dimethyl (N-term)]SYK[Dimethyl (K)]MADEAGSEADHEGTHSTK[Dimethyl (K)]R_	0.779887	7.74655	1	0.644534	0.124707	0.0566699	0.0304224	0.0263564	0.0210381	0.0229166	0.028168	0.0451871
_[Dimethyl (N-term)]SYSC[Carbamidomethyl (C)]QVTHEGSTVEK[Dimethyl (K)]TVAPTEC[Carbamidomethyl (C)]S_	5.56331	-1.89882	4	0.027389	0.0325866	0.0379868	0.693957	0.101379	0.0299317	0.0256436	0.0245656	0.0265612
_[Dimethyl (N-term)]SYSK[Dimethyl (K)]QFTSSTSYNR_	2.58079	7.61023	1	0.412907	0.338494	0.0826004	0.0327716	0.0272826	0.0205182	0.0217127	0.0256658	0.0380473
_[Dimethyl (N-term)]SYSTTAVVTNPK[Dimethyl (K)]E_	1.20951	-5.5864	5	0.0460365	0.0489184	0.0499529	0.129401	0.326599	0.161104	0.0985029	0.0751286	0.0643566
_[Dimethyl (N-term)]SYTNYADSVK[Dimethyl (K)]GR_	-4.09245	3.00701	9	0.0397893	0.0338519	0.0271418	0.028498	0.0288497	0.0296287	0.0385609	0.0667754	0.706904
_[Dimethyl (N-term)]SYVLTQPPSVSVAPGQTAR_	-3.56385	3.44632	9	0.0639669	0.0533523	0.0418638	0.0422531	0.0419468	0.0411666	0.0519433	0.0838731	0.579634
_[Dimethyl (N-term)]TAK[Dimethyl (K)]DALSSVQESQVAQQAR_	3.43549	-3.41204	5	0.0304191	0.0339964	0.0364631	0.20079	0.535985	0.0506068	0.0399833	0.0358901	0.0358657
_[Dimethyl (N-term)]TATSEYQTFFNPR_	-3.21812	-7.70728	6	0.0212269	0.0214623	0.0209817	0.0357515	0.050857	0.661193	0.102127	0.0517378	0.034663
_[Dimethyl (N-term)]TAVPSTGASK[Dimethyl (K)]_	2.15037	-3.12756	5	0.0430244	0.0469494	0.0486439	0.185027	0.41989	0.0799773	0.0637334	0.0568866	0.0558679
_[Dimethyl (N-term)]TC[Carbamidomethyl (C)]PPC[Carbamidomethyl (C)]PAPELLGGPSVFLFPPK[Dimethyl (K)]PK[Dimethyl (K)]_	1.90434	6.55321	1	0.40606	0.260001	0.0989128	0.0456633	0.0380209	0.0283669	0.0302533	0.0363146	0.0564064
_[Dimethyl (N-term)]TDTSHHDQDHPTFNK[Dimethyl (K)]_	3.11804	-4.91198	5	0.0249306	0.0273415	0.0289314	0.103733	0.658084	0.0542475	0.0390088	0.032876	0.0308466
_[Dimethyl (N-term)]TEDTIFLR_	3.58589	-2.95824	5	0.0353982	0.0398835	0.0430717	0.288618	0.415203	0.0536821	0.0435404	0.0398691	0.0407344
_[Dimethyl (N-term)]TEGDGVYTLNDK[Dimethyl (K)]K[Dimethyl (K)]QWINK[Dimethyl (K)]_	-5.23991	-4.91252	7	0.0130587	0.0127895	0.0120262	0.0183158	0.0235733	0.071929	0.764394	0.0572319	0.0266811
_[Dimethyl (N-term)]TEGDGVYTLNNEK[Dimethyl (K)]QWINK[Dimethyl (K)]_	-5.35186	-5.14833	7	0.0172682	0.0169263	0.0159445	0.0242424	0.0312147	0.0991003	0.688062	0.0725478	0.0346936
_[Dimethyl (N-term)]TELRPGETLNVNFLLR_	1.22379	-0.308107	4	0.0837204	0.0896199	0.0874342	0.185456	0.172705	0.0896248	0.0873689	0.0928806	0.11119
_[Dimethyl (N-term)]TENGGWTVIQNR_	5.7136	6.60446	3	0.0996168	0.286706	0.415278	0.0471563	0.0364775	0.0248148	0.0250415	0.0278869	0.0370226
_[Dimethyl (N-term)]TESQDQSSLC[Carbamidomethyl (C)]K[Dimethyl (K)]QPPAWSIR_	2.34947	-3.2027	5	0.0398784	0.0436841	0.0455121	0.183185	0.453625	0.073275	0.0580858	0.0517966	0.0509575
_[Dimethyl (N-term)]TEVPSVPEHGR_	-3.66788	3.04518	9	0.0506819	0.0430113	0.0342723	0.0357752	0.0359143	0.0358547	0.0458896	0.0764669	0.642134
_[Dimethyl (N-term)]TFEEVSGNVSPGTR_	5.45604	-1.54723	4	0.0259441	0.0310681	0.0364143	0.721477	0.0871831	0.0270345	0.0234218	0.0226554	0.0248021
_[Dimethyl (N-term)]TFESELSDPVELLVAES_	5.11002	-1.93713	4	0.020388	0.0240564	0.0276231	0.761107	0.0850111	0.0230286	0.0196745	0.0188131	0.0202987
_[Dimethyl (N-term)]TFPGFFSPMLGEFVSETESR_	-3.62704	3.38622	9	0.0598005	0.0500233	0.0393706	0.0399638	0.0397754	0.0392488	0.0497077	0.0809151	0.601195
_[Dimethyl (N-term)]TFSSK[Dimethyl (K)]FQVDNNNR_	-3.58913	3.44157	9	0.0630227	0.0525824	0.0412821	0.0416968	0.0414195	0.0407186	0.0514293	0.0832196	0.584629
_[Dimethyl (N-term)]TGDEITYQC[Carbamidomethyl (C)]R_	5.0659	-2.32505	4	0.0264147	0.0309007	0.035166	0.667191	0.129631	0.0317665	0.0267566	0.0252857	0.0268875
_[Dimethyl (N-term)]TGEIVLTQSPATLSLSPGER_	5.56475	6.0371	3	0.0763132	0.207098	0.555219	0.0393856	0.0299617	0.0199562	0.0200754	0.0223193	0.0296714
_[Dimethyl (N-term)]TGEIVLTQSPGTLSLSPGER_	2.57645	-2.62712	5	0.0447804	0.0495193	0.0519157	0.236243	0.377501	0.0714444	0.0589414	0.0542872	0.0553675
_[Dimethyl (N-term)]TGK[Dimethyl (K)]EK[Dimethyl (K)]VTSGSTTTTR_	-5.39757	1.57288	9	0.0493314	0.0438548	0.0369237	0.0425209	0.0453157	0.0536046	0.077944	0.185472	0.465032
_[Dimethyl (N-term)]TGQWHSESGSFRPDSPGSGNAR_	2.822	6.72249	2	0.268951	0.424439	0.110051	0.0405402	0.033066	0.0240522	0.0252691	0.0296924	0.0439383
_[Dimethyl (N-term)]TGSTGNQNPGSPR_	3.7795	7.19042	2	0.124957	0.656268	0.0937643	0.0267457	0.0215876	0.0155405	0.0161325	0.0186147	0.0263895
_[Dimethyl (N-term)]THHGPEYMR_	-3.62059	-7.55741	6	0.020999	0.0211484	0.0205873	0.0344233	0.0481534	0.654063	0.112133	0.0535567	0.034936
_[Dimethyl (N-term)]THLAPYSDELR_	2.75255	-3.42141	5	0.03314	0.0365469	0.038489	0.17084	0.530794	0.0601441	0.047092	0.0418149	0.0411388
_[Dimethyl (N-term)]THLPEVFLSK[Dimethyl (K)]_	4.63119	6.26726	2	0.115238	0.436125	0.25947	0.0439995	0.0341617	0.0233337	0.0237951	0.0269141	0.036962
_[Dimethyl (N-term)]TK[Dimethyl (K)]ESSSHHPGIAEFPSR_	6.14138	5.35564	3	0.0211403	0.0442514	0.879131	0.0143455	0.0105881	0.00679626	0.00674781	0.0073944	0.00960564
_[Dimethyl (N-term)]TK[Dimethyl (K)]K[Dimethyl (K)]QELSEAEQATR_	5.31841	-1.31649	4	0.0293038	0.035206	0.0413173	0.692617	0.0930044	0.0296486	0.025879	0.0251984	0.0278259
_[Dimethyl (N-term)]TK[Dimethyl (K)]PDPDVTER_	-6.6287	-1.41209	8	0.0195764	0.0183038	0.0163437	0.0212462	0.0244705	0.038854	0.0794414	0.721805	0.0599588
_[Dimethyl (N-term)]TLEIPGNSDPNMIPDGDFNSYVR_	4.17043	7.74862	2	0.135853	0.600113	0.113894	0.032013	0.0259815	0.0188763	0.0195508	0.0224359	0.0312812
_[Dimethyl (N-term)]TLIEK[Dimethyl (K)]TNEER_	1.74149	8.18041	1	0.705151	0.128635	0.0472002	0.0220535	0.0188076	0.0146903	0.0157613	0.0189335	0.0287675
_[Dimethyl (N-term)]TLLSALVETR_	-4.17834	-5.82727	7	0.0293431	0.0291809	0.0279008	0.0453906	0.0616637	0.326597	0.329372	0.0960155	0.0545362
_[Dimethyl (N-term)]TLQK[Dimethyl (K)]K[Dimethyl (K)]IEEIAAK[Dimethyl (K)]_	-4.5832	-5.43901	7	0.0259888	0.0256903	0.0243972	0.0386984	0.0514307	0.20758	0.481156	0.0948533	0.0502058
_[Dimethyl (N-term)]TLSGIGTLDGFR_	6.11855	5.39036	3	0.0197275	0.0416788	0.887306	0.0132251	0.00977621	0.00628658	0.00624557	0.00684849	0.00890549
_[Dimethyl (N-term)]TLSLSPGER_	2.90317	-2.14508	5	0.0478707	0.053608	0.0568284	0.301127	0.306401	0.0670434	0.0568551	0.0537057	0.0565608
_[Dimethyl (N-term)]TMQALPYSTVGNSNNYLHLSVLR_	5.37313	-1.47645	4	0.0253721	0.0303922	0.0355872	0.728769	0.0844604	0.0262597	0.0228013	0.0220999	0.0242585
_[Dimethyl (N-term)]TMTIHNGMFFSTYDR_	3.06806	8.28756	2	0.31078	0.392672	0.102422	0.0386289	0.0322112	0.0243488	0.0256408	0.0300183	0.0432781
_[Dimethyl (N-term)]TNPDGSPAYR_	-5.98522	-3.99717	7	0.024891	0.0240559	0.0222957	0.032221	0.0398911	0.0926876	0.554149	0.154115	0.0556942
_[Dimethyl (N-term)]TNPEESWQVYSSAQDSEGR_	3.86027	-1.50363	4	0.0430372	0.0498523	0.0550215	0.490635	0.182657	0.0491154	0.0427393	0.0414728	0.045469
_[Dimethyl (N-term)]TPC[Carbamidomethyl (C)]TVSC[Carbamidomethyl (C)]NIPVVSGK[Dimethyl (K)]EC[Carbamidomethyl (C)]EEIIR_	6.19042	5.38658	3	0.0231395	0.0483456	0.867703	0.0157105	0.0116069	0.00745805	0.00740343	0.00810947	0.0105235
_[Dimethyl (N-term)]TPDVSSALDK[Dimethyl (K)]LK[Dimethyl (K)]_	2.84918	-2.61149	5	0.0427159	0.0475475	0.0502761	0.257553	0.37986	0.0658984	0.0543792	0.0502287	0.0515408
_[Dimethyl (N-term)]TPEVTC[Carbamidomethyl (C)]VVVDVSHEDPEVK[Dimethyl (K)]_	-5.50612	-4.77242	7	0.0123903	0.0120962	0.011339	0.0170114	0.0216605	0.0616067	0.780389	0.057782	0.0257252
_[Dimethyl (N-term)]TPGAAANLELIFVGPQHAGNYR_	-4.67893	-5.30308	7	0.0238674	0.0235523	0.0223209	0.0351708	0.0464716	0.175168	0.53647	0.0902878	0.0466907
_[Dimethyl (N-term)]TPLGDTTHTC[Carbamidomethyl (C)]PR_	5.45296	-1.29469	4	0.0325091	0.039172	0.0462227	0.66261	0.100158	0.0325658	0.0284442	0.0277075	0.0306108
_[Dimethyl (N-term)]TPLGPK[Dimethyl (K)]WPEPVFGR_	3.02253	-2.03308	4	0.0480769	0.0540714	0.0575768	0.32277	0.288222	0.0651054	0.05551	0.0527203	0.0559469
_[Dimethyl (N-term)]TQPPSASGTPGQR_	0.974185	7.24141	1	0.608691	0.142207	0.0627509	0.033201	0.0285228	0.0223906	0.0243111	0.0298237	0.0481015
_[Dimethyl (N-term)]TQPPSVSGAPGQR_	4.27395	6.73837	2	0.113175	0.584944	0.150994	0.0337235	0.0266933	0.0187059	0.0192341	0.0219532	0.0305765
_[Dimethyl (N-term)]TQQPQQDEM[Oxidation (M)]PSPTFLTQVK[Dimethyl (K)]_	2.3332	-3.46605	5	0.0372748	0.0407466	0.042442	0.165426	0.488527	0.0722102	0.0561201	0.0493536	0.0479002
_[Dimethyl (N-term)]TQTYTC[Carbamidomethyl (C)]NVDHK[Dimethyl (K)]PSNTK[Dimethyl (K)]VDK[Dimethyl (K)]TVER_	3.91017	-1.38872	4	0.0437019	0.0507944	0.0562498	0.496989	0.173977	0.048643	0.0425236	0.0414358	0.0456854
_[Dimethyl (N-term)]TQVNTQAEQLR_	2.86134	-2.33045	5	0.0460301	0.0513939	0.0543879	0.283361	0.333602	0.0671495	0.056352	0.052757	0.0549661
_[Dimethyl (N-term)]TRDNC[Carbamidomethyl (C)]C[Carbamidomethyl (C)]ILDER_	-3.69751	3.17204	9	0.0514843	0.0434685	0.0344984	0.0356535	0.0357053	0.0355892	0.045442	0.0753275	0.642831
_[Dimethyl (N-term)]TSAHGNVAEGETK[Dimethyl (K)]PDPDVTER_	0.653586	8.18806	1	0.573135	0.144715	0.06817	0.0369723	0.032217	0.0260229	0.0283931	0.0348973	0.0554778
_[Dimethyl (N-term)]TSSSSQDPESLQDR_	-3.20538	3.27452	9	0.0734143	0.0616481	0.0484409	0.0493563	0.0488187	0.0469779	0.058745	0.0930673	0.519531
_[Dimethyl (N-term)]TSYGTGSETESPR_	2.85723	8.115	2	0.353675	0.370332	0.0934343	0.036103	0.0301327	0.0227951	0.0240619	0.0282821	0.0411841
_[Dimethyl (N-term)]TTNIQGINLLFSSR_	3.42363	7.37962	2	0.172049	0.600066	0.0896259	0.0288337	0.0235175	0.0171795	0.0179405	0.0208508	0.029937
_[Dimethyl (N-term)]TTPEPC[Carbamidomethyl (C)]ELDDEDFR_	4.06071	7.12109	2	0.111027	0.655359	0.106763	0.0275932	0.0221273	0.0157906	0.0163227	0.0187325	0.0262846
_[Dimethyl (N-term)]TTPPVLDSDGSFFLYSK[Dimethyl (K)]LTVDK[Dimethyl (K)]SR_	6.04166	5.46679	3	0.0193066	0.0418342	0.88989	0.0125422	0.0093042	0.00600861	0.00597911	0.00656824	0.00856654
_[Dimethyl (N-term)]TTPWSLAR_	5.0335	7.04917	2	0.114331	0.476191	0.227463	0.0413788	0.0326494	0.0228079	0.0232751	0.0262615	0.0356425
_[Dimethyl (N-term)]TTTFAVTSILR_	5.35484	5.46074	3	0.0750041	0.179056	0.575112	0.042891	0.0320317	0.0208507	0.020913	0.023218	0.0309236
_[Dimethyl (N-term)]TVEK[Dimethyl (K)]TVAPTEC[Carbamidomethyl (C)]S_	3.54612	-1.66516	4	0.0461697	0.0529018	0.0575648	0.423497	0.219165	0.0556273	0.048148	0.0464548	0.0504719
_[Dimethyl (N-term)]TVGSLAGQPLQER_	2.47719	-2.88374	5	0.0424216	0.0467079	0.048827	0.210763	0.414466	0.0720461	0.0584368	0.0530698	0.0532622
_[Dimethyl (N-term)]TVQNEANK[Dimethyl (K)]YQISVNK[Dimethyl (K)]YR_	6.33458	5.37478	3	0.0352605	0.0720114	0.798012	0.0245627	0.0181263	0.0116281	0.0115242	0.0125962	0.0162787
_[Dimethyl (N-term)]TVSC[Carbamidomethyl (C)]NIPVVSGK[Dimethyl (K)]EC[Carbamidomethyl (C)]EEIIR_	6.28056	5.35881	3	0.0304619	0.0625445	0.825545	0.0211206	0.0155797	0.00999082	0.00990537	0.0108334	0.0140189
_[Dimethyl (N-term)]TVVELTGR_	3.83409	-2.59817	4	0.0372027	0.0423275	0.046184	0.389415	0.308952	0.0517569	0.0428185	0.0398439	0.0415001
_[Dimethyl (N-term)]TVVQPSVGAAAGPVVPPC[Carbamidomethyl (C)]PGR_	2.89578	8.25392	2	0.347561	0.364812	0.0970562	0.037625	0.0314483	0.0238515	0.0251734	0.0295645	0.0429079
_[Dimethyl (N-term)]TWNPGSSER_	5.43964	6.96408	2	0.114038	0.378443	0.303826	0.0471501	0.0369487	0.0255715	0.0259562	0.0290875	0.0389786
_[Dimethyl (N-term)]VAEGETK[Dimethyl (K)]PDPDVTER_	2.93119	-2.07533	4	0.0484394	0.0543247	0.057652	0.308705	0.296596	0.0667253	0.0567968	0.0538298	0.0569313
_[Dimethyl (N-term)]VC[Carbamidomethyl (C)]SQYAAYGEK[Dimethyl (K)]K[Dimethyl (K)]SR_	6.14678	5.25836	3	0.0267552	0.055041	0.846709	0.0186083	0.0136794	0.00873947	0.00866772	0.0094888	0.0123115
_[Dimethyl (N-term)]VDVIPVNLPGEHGQR_	3.44455	-3.35004	5	0.0311858	0.0348826	0.0374349	0.210606	0.52062	0.0513011	0.0406768	0.0366079	0.0366849
_[Dimethyl (N-term)]VEAIK[Dimethyl (K)]EQDGR_	2.75707	-2.69397	5	0.0424068	0.0470663	0.0496192	0.242613	0.3936	0.0671561	0.0551411	0.0506936	0.0517036
_[Dimethyl (N-term)]VELK[Dimethyl (K)]TPLGDTTHTC[Carbamidomethyl (C)]PR_	5.71337	6.39137	3	0.0898367	0.251155	0.474464	0.0443603	0.0340903	0.022997	0.0231665	0.0257627	0.034168
_[Dimethyl (N-term)]VEPYGENFNK[Dimethyl (K)]ALVQQMEQLR_	3.23433	-3.88207	5	0.0245537	0.0272132	0.028976	0.133013	0.646326	0.0451909	0.0346337	0.0304098	0.0296839
_[Dimethyl (N-term)]VEQAVETEPEPELR_	2.25181	-3.1728	5	0.0413392	0.045198	0.0469626	0.183777	0.438032	0.0765012	0.0607607	0.054185	0.0532434
_[Dimethyl (N-term)]VETEPEPELR_	2.4265	-2.89458	5	0.0427727	0.0470364	0.0490981	0.207916	0.412736	0.0732518	0.0593729	0.0538587	0.0539567
_[Dimethyl (N-term)]VEYGFQVK[Dimethyl (K)]VLR_	4.77079	6.02926	2	0.112035	0.364204	0.323019	0.0475947	0.0365942	0.0246818	0.025074	0.0282452	0.038551
_[Dimethyl (N-term)]VFDENESLLLEDNIR_	6.26465	5.35039	3	0.0292333	0.0600796	0.83258	0.0202584	0.0149397	0.00957775	0.00949656	0.0103878	0.013447
_[Dimethyl (N-term)]VFSNGADLSGVTEEAPLK[Dimethyl (K)]LSK[Dimethyl (K)]_	5.87629	5.28685	3	0.0327245	0.0700802	0.813451	0.0216117	0.0159363	0.0102207	0.01017	0.0111808	0.0146253
_[Dimethyl (N-term)]VFVTNPDGSPAYR_	-4.77584	-5.18298	7	0.0215338	0.0212141	0.0200665	0.0314099	0.04127	0.14671	0.590854	0.084324	0.0426176
_[Dimethyl (N-term)]VGAHAGEYGAEALER_	-6.2903	-2.33726	8	0.029531	0.0279901	0.0253536	0.0344852	0.0408215	0.0723834	0.184742	0.504696	0.0799975
_[Dimethyl (N-term)]VGFYESDVM[Oxidation (M)]GR_	-4.84678	-5.14081	7	0.0201657	0.0198482	0.0187571	0.0292357	0.0382869	0.132626	0.620643	0.0803257	0.0401119
_[Dimethyl (N-term)]VHLTPEEK[Dimethyl (K)]SAVTALWGK[Dimethyl (K)]_	-6.09816	-4.25018	7	0.0238134	0.0230478	0.0214132	0.0309742	0.0384364	0.0925061	0.582143	0.135634	0.052032
_[Dimethyl (N-term)]VHLTPEEK[Dimethyl (K)]TAVNALWGK[Dimethyl (K)]_	-4.81082	-4.71993	7	0.0185405	0.0181982	0.0171248	0.0265639	0.0345527	0.105476	0.661195	0.0802308	0.0381184
_[Dimethyl (N-term)]VK[Dimethyl (K)]DISEVVTPR_	5.55584	5.76287	3	0.0645231	0.162888	0.629352	0.0355237	0.026767	0.0176181	0.0176802	0.0196165	0.0260312
_[Dimethyl (N-term)]VK[Dimethyl (K)]DLATVYVDVLK[Dimethyl (K)]DSGR_	-0.137913	-6.14636	6	0.0462069	0.0481673	0.048273	0.10541	0.198755	0.26645	0.129192	0.0880732	0.0694713
_[Dimethyl (N-term)]VK[Dimethyl (K)]EQLSLLDR_	-4.79405	-5.31187	7	0.0228332	0.0225104	0.0213179	0.0333933	0.0439405	0.162338	0.561455	0.0874393	0.044773
_[Dimethyl (N-term)]VK[Dimethyl (K)]IDQTVEELR_	3.49107	-3.16963	5	0.0333203	0.0373787	0.0402051	0.242839	0.473636	0.0529092	0.0423934	0.0384525	0.0388652
_[Dimethyl (N-term)]VLLAAPPGHQLHR_	-5.05297	-4.87566	7	0.0145144	0.0142333	0.0133946	0.0205762	0.0266267	0.0826186	0.735661	0.0627442	0.0296313
_[Dimethyl (N-term)]VLLDQLGTTISFER_	3.36966	-5.10035	5	0.0274284	0.0301458	0.0320353	0.11382	0.626337	0.0587989	0.0422813	0.0356578	0.033496
_[Dimethyl (N-term)]VLSPADK[Dimethyl (K)]TNVK[Dimethyl (K)]_	-5.98699	-4.01846	7	0.0246529	0.0238301	0.0220918	0.0319398	0.0395587	0.0922534	0.559171	0.151455	0.0550472
_[Dimethyl (N-term)]VLTQPPSASGTPGQR_	-3.37211	3.48185	9	0.0720309	0.0599284	0.0468296	0.046992	0.0464332	0.0449787	0.0563253	0.0895038	0.536978
_[Dimethyl (N-term)]VLTQPPSVSVAPGQTAR_	-4.43804	1.06319	9	0.0540127	0.0487757	0.0414458	0.050097	0.0538284	0.0619651	0.0890117	0.195545	0.405318
_[Dimethyl (N-term)]VMLPVADQDQC[Carbamidomethyl (C)]IR_	6.0454	5.42784	3	0.0188044	0.0404323	0.89271	0.0123398	0.00913969	0.00589145	0.00585992	0.00643468	0.00838812
_[Dimethyl (N-term)]VMPIC[Carbamidomethyl (C)]LPSK[Dimethyl (K)]DYAEVGR_	0.597737	7.55637	1	0.578139	0.141358	0.0667768	0.0368923	0.0320474	0.0256544	0.0280359	0.0346503	0.0564457
_[Dimethyl (N-term)]VNDESTEGK[Dimethyl (K)]TSYR_	2.4455	-2.95451	5	0.041837	0.046007	0.048052	0.204007	0.423819	0.0723318	0.0583812	0.0528062	0.0527583
_[Dimethyl (N-term)]VNDNEEGFFSAR_	5.22686	7.18052	2	0.119492	0.437284	0.246028	0.0448656	0.0354422	0.0247978	0.0252709	0.0284443	0.038376
_[Dimethyl (N-term)]VNFQK[Dimethyl (K)]AINEK[Dimethyl (K)]LGQYASPTAK[Dimethyl (K)]R_	3.94313	-1.40119	4	0.0429587	0.0499619	0.0553972	0.504972	0.171609	0.0478189	0.0417728	0.0406815	0.0448276
_[Dimethyl (N-term)]VNPTVFFDIAVDGEPLGR_	-4.74095	2.44787	9	0.0359897	0.0312428	0.0256254	0.0280323	0.0290324	0.0316674	0.0430519	0.0832841	0.692074
_[Dimethyl (N-term)]VNVDEVGGEALGR_	-6.18768	-3.45709	7	0.0314753	0.0302213	0.0278007	0.0392998	0.0478729	0.100334	0.39972	0.24884	0.0744355
_[Dimethyl (N-term)]VPVAVQGEDTVQSLTQGDGVAK[Dimethyl (K)]_	3.17625	-4.77463	5	0.0228528	0.0251115	0.0266152	0.0988097	0.685162	0.0483809	0.0351379	0.0298003	0.0281292
_[Dimethyl (N-term)]VQAAVGTSAAPVPSDNH_	3.59106	-3.08164	5	0.0342793	0.0385691	0.0416255	0.268493	0.442697	0.0530469	0.0427471	0.0389535	0.0395887
_[Dimethyl (N-term)]VQLVESGGGLVK[Dimethyl (K)]PGGSLR_	5.37139	-1.59358	4	0.0232777	0.0278043	0.0324581	0.746972	0.0808023	0.0245408	0.0212267	0.0205057	0.0224125
_[Dimethyl (N-term)]VQLVESGGGLVQPGGSLR_	0.0831951	-5.88383	6	0.0470678	0.0492107	0.0494147	0.111457	0.219691	0.240065	0.125168	0.0876402	0.0702861
_[Dimethyl (N-term)]VQLVESGGGVVQPGR_	3.10882	-1.92842	4	0.0484482	0.0546792	0.0584258	0.340059	0.272161	0.0637582	0.0546337	0.0521384	0.055696
_[Dimethyl (N-term)]VQLVQSGAEVK[Dimethyl (K)]K[Dimethyl (K)]PGESLR_	-3.27251	3.24032	9	0.0697152	0.0586382	0.0461752	0.0472291	0.0468199	0.0452948	0.0568283	0.0906645	0.538635
_[Dimethyl (N-term)]VQLVQSGAEVR_	-3.43506	3.3615	9	0.0654923	0.0548022	0.0430524	0.0436777	0.0433287	0.0422565	0.0531852	0.0854396	0.568765
_[Dimethyl (N-term)]VQPYLDDFQK[Dimethyl (K)]K[Dimethyl (K)]WQEEMELYR_	-0.0817846	-5.56044	6	0.047284	0.0493238	0.049326	0.11085	0.214578	0.238057	0.128605	0.0900628	0.0719137
_[Dimethyl (N-term)]VSATVILHSGSDMVQAER_	-4.69615	-5.3154	7	0.0238076	0.0234917	0.0222635	0.0350539	0.0462963	0.174659	0.537826	0.0900495	0.0465528
_[Dimethyl (N-term)]VSNK[Dimethyl (K)]GLPAPIEK[Dimethyl (K)]_	-5.06537	-4.88069	7	0.0143978	0.014118	0.0132858	0.0203981	0.0263878	0.0818515	0.737906	0.0622663	0.0293891
_[Dimethyl (N-term)]VSPTDC[Carbamidomethyl (C)]SAVEPEAEK[Dimethyl (K)]ALDLINK[Dimethyl (K)]R_	4.38251	7.70129	2	0.130823	0.583504	0.128112	0.0339594	0.0274505	0.0198311	0.0204802	0.0234156	0.0324245
_[Dimethyl (N-term)]VTAAPQSVC[Carbamidomethyl (C)]ALR_	-5.81544	-0.879025	8	0.0251106	0.0233906	0.0207198	0.0270007	0.0308652	0.0454603	0.0849077	0.653115	0.0894297
_[Dimethyl (N-term)]VTFHNK[Dimethyl (K)]GAYPLSIEPIGVR_	3.67306	6.17084	2	0.161936	0.462205	0.167405	0.046411	0.03664	0.0254957	0.0263404	0.0303283	0.0432389
_[Dimethyl (N-term)]VTSAPMPEPQAPGR_	-5.92096	-4.12512	7	0.0226621	0.021937	0.0203688	0.0296046	0.0368065	0.0879557	0.597283	0.13331	0.0500721
_[Dimethyl (N-term)]VTSIQDWVQK[Dimethyl (K)]TIAEN_	5.5203	6.62128	3	0.10278	0.320758	0.380558	0.0462477	0.0358586	0.024472	0.0247527	0.0276493	0.0369228
_[Dimethyl (N-term)]VTVLGQPK[Dimethyl (K)]_	5.18258	-2.20149	4	0.0239756	0.0281705	0.0322477	0.708552	0.108567	0.0280719	0.023765	0.0225506	0.0240998
_[Dimethyl (N-term)]VVAGVANALAHK[Dimethyl (K)]YH_	-6.57171	-1.16846	8	0.0177742	0.016567	0.0147375	0.0190064	0.021769	0.0336679	0.0662346	0.753345	0.0568987
_[Dimethyl (N-term)]VVAQGVGIPEDSIFTMADR_	2.98239	-2.11839	4	0.0474628	0.0532745	0.0566355	0.312449	0.300558	0.065614	0.0556964	0.0526861	0.055624
_[Dimethyl (N-term)]VVQAGLTQPPSVSK[Dimethyl (K)]GLR_	-5.16891	2.84031	9	0.0464744	0.0399439	0.0325715	0.0347204	0.0358043	0.0393089	0.0532654	0.101473	0.616438
_[Dimethyl (N-term)]VVSVLTVLHQDWLNGK[Dimethyl (K)]EYK[Dimethyl (K)]_	-5.18285	-4.92926	7	0.0136455	0.0133721	0.0125809	0.0192192	0.024789	0.0766038	0.752787	0.0591912	0.0278113
_[Dimethyl (N-term)]VYAC[Carbamidomethyl (C)]EVTHQGLSSPVTK[Dimethyl (K)]SFNR_	1.79884	8.21656	1	0.683852	0.13938	0.0505872	0.0234485	0.0199833	0.0155948	0.016718	0.0200568	0.0303791
_[Dimethyl (N-term)]VYC[Carbamidomethyl (C)]DMNTENGGWTVIQNR_	6.14306	5.46044	3	0.021179	0.0451201	0.87912	0.0140189	0.0103904	0.00670205	0.00666142	0.00730661	0.00950143
_[Dimethyl (N-term)]VYIQDPK[Dimethyl (K)]GNR_	-4.70398	-5.30399	7	0.0236131	0.0232964	0.0220746	0.0347374	0.0458563	0.172055	0.54256	0.0895864	0.0462212
_[Dimethyl (N-term)]WK[Dimethyl (K)]NFPSPVDAAFR_	3.47589	-4.77142	5	0.0228566	0.0252285	0.0269043	0.103746	0.684389	0.0462653	0.0339657	0.0290266	0.0276184
_[Dimethyl (N-term)]WLQGSQELPR_	3.9518	-5.27874	5	0.0347249	0.0384057	0.0412263	0.147327	0.533051	0.0698107	0.0509458	0.043376	0.0411329
_[Dimethyl (N-term)]WNSGSSGPGSTGNR_	2.03859	7.94282	1	0.646424	0.170037	0.0549699	0.0243676	0.020603	0.0158695	0.016945	0.0202457	0.0305382
_[Dimethyl (N-term)]WNSGSSGTGSTGNQNPGSPR_	5.65425	6.26508	3	0.0846725	0.236027	0.50398	0.0423596	0.0324396	0.021788	0.0219396	0.0243988	0.032394
_[Dimethyl (N-term)]WQQDEPPQSPWDR_	-3.52267	-7.31594	6	0.0158666	0.0159798	0.0155431	0.0261696	0.0368217	0.734001	0.0879757	0.0410289	0.0266134
_[Dimethyl (N-term)]WVQTLSEQVQEELLSSQVTQELR_	-4.65736	-5.36914	7	0.0247129	0.0244019	0.0231451	0.0365398	0.0483712	0.187402	0.515211	0.0921344	0.0480818
_[Dimethyl (N-term)]WYVDGVEVHNAK[Dimethyl (K)]TK[Dimethyl (K)]PR_	1.27584	7.54093	1	0.722211	0.110174	0.0445392	0.0223382	0.0191086	0.0149383	0.0161377	0.0196295	0.0309234
_[Dimethyl (N-term)]YAASSYLSLTPEQWK[Dimethyl (K)]SHR_	4.82823	-2.45736	4	0.0298708	0.034716	0.0391374	0.60079	0.166586	0.0373042	0.031221	0.029355	0.0310199
_[Dimethyl (N-term)]YDPELTESSGSASHIDC[Carbamidomethyl (C)]R_	2.30471	6.691	1	0.36757	0.31694	0.101532	0.0426484	0.0352127	0.0260146	0.0275634	0.0327697	0.0497484
_[Dimethyl (N-term)]YEASILTHDSSIR_	5.94038	5.3076	3	0.0270432	0.0576775	0.845703	0.0179605	0.0132484	0.00849982	0.00845347	0.00928659	0.0121274
_[Dimethyl (N-term)]YELTQPLSVSVALGQTAR_	4.04835	-0.825334	4	0.0532344	0.0628224	0.0705222	0.453394	0.160143	0.0527933	0.0471555	0.0468599	0.0530749
_[Dimethyl (N-term)]YELTQPPSVSVSPGQTAR_	2.02535	8.09839	1	0.640861	0.169531	0.0563876	0.0251495	0.0213105	0.0164798	0.0176046	0.0210315	0.0316442
_[Dimethyl (N-term)]YELTQPSSVSVSPGQTAR_	2.841	8.10561	2	0.357733	0.367578	0.0928127	0.035946	0.0300059	0.0227031	0.0239695	0.0281823	0.041069
_[Dimethyl (N-term)]YESDVMGR_	-6.58806	-1.26914	8	0.0179363	0.0167404	0.0149152	0.0193041	0.0221629	0.034646	0.0692452	0.748664	0.0563855
_[Dimethyl (N-term)]YIDETVNSNIPTNLR_	6.1853	5.27468	3	0.027045	0.0555091	0.845009	0.0188491	0.0138629	0.00886093	0.00878611	0.0096146	0.0124635
_[Dimethyl (N-term)]YK[Dimethyl (K)]EENDDFASFR_	5.94945	5.25927	3	0.0296031	0.0624676	0.830974	0.019934	0.0146738	0.00939156	0.00933461	0.0102485	0.0133729
_[Dimethyl (N-term)]YK[Dimethyl (K)]HYDGSYSTFGER_	5.41065	5.55914	3	0.0709615	0.173212	0.595967	0.0399613	0.029935	0.0195601	0.0196244	0.0217866	0.0289921
_[Dimethyl (N-term)]YLQEIYNSNNQK[Dimethyl (K)]_	6.13215	5.27053	3	0.0254609	0.0525883	0.854198	0.0176141	0.0129562	0.00828325	0.0082176	0.00899898	0.0116824
_[Dimethyl (N-term)]YLQYTDETFR_	5.95909	5.39371	3	0.0227218	0.0491618	0.870427	0.0148152	0.0109649	0.00706245	0.00702883	0.00772561	0.0100926
_[Dimethyl (N-term)]YQC[Carbamidomethyl (C)]K[Dimethyl (K)]NYYK[Dimethyl (K)]LR_	4.47323	6.07918	2	0.122135	0.418963	0.257537	0.0469793	0.03637	0.0247308	0.0252356	0.0285901	0.0394589
_[Dimethyl (N-term)]YTTSYDPELTESSGSASHIDC[Carbamidomethyl (C)]R_	4.50326	6.4429	2	0.115728	0.493992	0.213768	0.0404501	0.0316364	0.0218171	0.0223169	0.0253268	0.0349645
_[Dimethyl (N-term)]YVGGQEHFAHLLILR_	-5.07161	-5.32939	7	0.021185	0.020839	0.0197014	0.0304391	0.039671	0.139133	0.603917	0.0833603	0.0417545
_[Dimethyl (N-term)]YVLTQPPSVSVAPGQTAR_	1.91501	8.32398	1	0.626063	0.167434	0.0599381	0.0273736	0.0233057	0.0181695	0.0194472	0.0232687	0.0350001
_[Dimethyl (N-term)]YVMLPVADQDQC[Carbamidomethyl (C)]IR_	5.68082	-1.80869	4	0.0311709	0.0372285	0.0436492	0.659202	0.109172	0.0333952	0.0287057	0.0275708	0.0299058
_[Dimethyl (N-term)]YVTSAPM[Oxidation (M)]PEPQAPGR_	4.01939	-4.84656	5	0.0300374	0.0333867	0.0359805	0.143075	0.586334	0.0569426	0.0424208	0.0366173	0.0352056
_[Dimethyl (N-term)]YYC[Carbamidomethyl (C)]FQGNQFLR_	3.36771	-3.63269	5	0.0276244	0.0307636	0.0329012	0.166693	0.590366	0.0480283	0.0374383	0.0332775	0.0329077
_[Dimethyl (N-term)]YYTYLIMNK[Dimethyl (K)]GR_	3.63892	-0.915702	4	0.0564442	0.0656806	0.0721913	0.404644	0.180157	0.0583684	0.0521665	0.0518162	0.0585319
1-Methylnicotinamide; LC-ESI-QTOF; MS2; CE	-4.7759	-5.22851	7	0.0220299	0.0217097	0.0205449	0.0321781	0.042312	0.152674	0.579584	0.0855182	0.043449
2-Deoxyuridine-5-monophosphate	5.53098	-1.98901	4	0.0271148	0.0321799	0.037396	0.692317	0.104187	0.0300875	0.0256979	0.0245549	0.0264654
2-Hydroxy-4-methylpentanoate	5.26449	-2.151	4	0.0236631	0.0278693	0.0320148	0.717355	0.102874	0.0273474	0.0232021	0.0220544	0.0236193
2-Naphthalenesulfonic acid; LC-ESI-ITFT; MS2; CE	1.40078	7.94915	1	0.766509	0.0950042	0.0374688	0.0183851	0.0157477	0.0123671	0.0133362	0.0161495	0.0250322
2-Oxobutyric acid	1.07129	7.47049	1	0.682003	0.119464	0.050976	0.0264112	0.0226828	0.0178299	0.0193275	0.0236296	0.0376766
2-Phenylacetamide	6.19108	5.79332	3	0.0454284	0.101264	0.741757	0.0280974	0.0210835	0.0137993	0.0137543	0.0151199	0.0196959
3-(1-Pyrazolyl)-alanine	5.00473	7.07931	2	0.114577	0.48524	0.219939	0.0408755	0.0322893	0.0225914	0.0230668	0.0260425	0.0353784
3-Indolepropionic acid	6.08616	4.92128	3	0.0564444	0.110323	0.673916	0.0423789	0.030713	0.0193065	0.0190892	0.0208454	0.0269843
3-Indoxyl sulfate; LC-ESI-QTOF; MS2; CE	4.66125	7.50043	2	0.123245	0.55515	0.155128	0.0365802	0.0293258	0.0209404	0.0215276	0.0244841	0.033619
3-Methylhistidine	5.39889	-1.54058	4	0.0246193	0.0294578	0.0344665	0.734901	0.0834345	0.0257038	0.0222723	0.0215478	0.0235965
3-Phenyllactic acid	5.59855	-1.70558	4	0.0286775	0.0342904	0.0402106	0.688697	0.0988371	0.0303875	0.0261998	0.0252327	0.027467
4-Aminophenol	1.67883	8.17098	1	0.717942	0.121285	0.0452323	0.0213314	0.018212	0.0142483	0.0153014	0.0184052	0.0280425
4-Hydroxyquinoline	-3.40023	3.47297	9	0.0706212	0.0587868	0.0459718	0.0461857	0.0456722	0.0443303	0.0555799	0.0885429	0.544309
4-Nitrophenol	-5.79727	-0.571113	8	0.0314327	0.0291367	0.0256675	0.03298	0.0373651	0.0532682	0.0952032	0.574426	0.120521
4-Pyridoxic acid; LC-ESI-QTOF; MS2; CE	5.28818	-1.45758	4	0.0246587	0.0295067	0.0344643	0.735634	0.0827834	0.0255574	0.0222046	0.0215344	0.0236569
5-Aminolevulinic acid; LC-ESI-QTOF; MS2; CE	6.10819	5.48742	3	0.0206751	0.0444952	0.882065	0.0135181	0.010032	0.00648091	0.0064458	0.0070754	0.00921235
5-O-Caffeoylquinic acid methyl ester	5.5963	-1.67613	4	0.0288037	0.0344641	0.0404425	0.688492	0.0983586	0.0303896	0.0262262	0.0252784	0.0275451
9-Trans-Palmitelaidic acid	0.174098	-5.28571	5	0.0481077	0.0503679	0.0504984	0.117964	0.239265	0.210265	0.122436	0.0886945	0.0724018
a-Linolenic acid (NMR)	-0.317631	-5.62189	6	0.0465937	0.0484447	0.0482936	0.105692	0.197002	0.257084	0.133625	0.0914367	0.0718287
Acetaminophen glucuronide	4.63961	6.86792	2	0.109439	0.54809	0.182678	0.0360757	0.0284824	0.0199062	0.0203879	0.0231345	0.0318067
Acetylcarnitine	3.66074	-4.73591	5	0.0242061	0.0267985	0.0286919	0.113836	0.664669	0.0475119	0.0351618	0.030214	0.0289107
Adenosine; LC-ESI-QTOF; MS2; CE	-5.28179	-4.95779	7	0.0135031	0.0132247	0.0124382	0.018919	0.0243367	0.0746378	0.756604	0.0588269	0.027509
ADMA	5.71412	6.14787	3	0.0764192	0.204064	0.556353	0.0397532	0.0303093	0.0202434	0.0203496	0.0225907	0.0299177
alpha-Methylhistidine	5.04212	7.10443	2	0.115558	0.477577	0.223771	0.0415307	0.0328132	0.0229642	0.023441	0.0264522	0.0358928
Arginine; LC-ESI-ITFT; MS2; CE 70.0 eV; [M+H]+	4.41261	7.67716	2	0.129351	0.582639	0.130199	0.0340874	0.0275282	0.0198606	0.0205004	0.0234253	0.0324091
Arginine; LC-ESI-ITFT; MS2; CE 75.0 eV; [M+H]+	4.33386	7.68506	2	0.12962	0.593283	0.123639	0.0330288	0.0267072	0.0193025	0.0199446	0.0228208	0.0316541
Arginine; LC-ESI-QTOF; MS2; CE	5.97868	5.76115	3	0.0406812	0.0941736	0.768061	0.0243746	0.0182936	0.0119804	0.0119648	0.0131897	0.0172811
Aspartic acid; LC-ESI-QTOF; MS2; CE	5.91523	5.04479	3	0.0489631	0.0994751	0.719551	0.0346697	0.025295	0.0160242	0.0158959	0.0174242	0.0227022
C10-LAS (TENTATIVE)	-4.99805	2.05605	9	0.0420691	0.0369416	0.0306703	0.0343958	0.0360801	0.0406787	0.0568179	0.118781	0.603565
C12-AS (TENTATIVE)	-4.42229	2.84289	9	0.0346483	0.0296805	0.0240035	0.0255438	0.0260917	0.0274929	0.0363986	0.0656894	0.730451
C12H18O3; PlaSMA ID-285	2.20562	-3.64091	5	0.0374725	0.0408132	0.0423808	0.156517	0.488208	0.0764361	0.0585247	0.0508747	0.048773
C6H13NO2; PlaSMA ID-48	6.13496	5.41327	3	0.0201307	0.0425957	0.885027	0.0134577	0.00995629	0.00640837	0.00636696	0.00698143	0.00907629
C8H8O3; PlaSMA ID-105	-6.21239	-4.32106	7	0.0252801	0.0244631	0.0227345	0.032779	0.0406176	0.0978763	0.560161	0.141201	0.0548865
Carboxyibuprofen	6.26131	5.3196	3	0.0298272	0.0610342	0.829056	0.020811	0.0153283	0.00981287	0.00972687	0.0106371	0.0137665
Carnitine	5.34467	-1.83865	4	0.0214192	0.0254295	0.0294854	0.758167	0.0815886	0.0234896	0.0201504	0.0193301	0.0209403
Cholic acid; LC-ESI-QTOF; MS2; CE	3.76054	-2.98799	5	0.0352418	0.0398289	0.0432242	0.30757	0.399363	0.0527344	0.0427679	0.0391828	0.0400874
Choline; LC-ESI-QTOF; MS2; CE	4.11602	-5.08188	5	0.0341243	0.0378907	0.0408475	0.153944	0.537292	0.0656415	0.0485772	0.0417397	0.0399434
Citrulline; LC-ESI-QTOF; MS2; CE	5.37212	-1.55471	4	0.023835	0.0284967	0.0332997	0.742356	0.0815922	0.0249752	0.0216302	0.0209185	0.0228961
CMPF	1.65624	-5.38987	5	0.0432124	0.0462457	0.047574	0.132202	0.387791	0.132136	0.0851444	0.0669117	0.0587827
CocamidopropylBetaine	-3.41809	3.38334	9	0.0668328	0.0558656	0.0438424	0.0443879	0.0439965	0.0428388	0.0538572	0.0863089	0.56207
CREATINE	2.8382	-4.55816	5	0.0244459	0.0267645	0.0281844	0.103739	0.662277	0.0528817	0.0384515	0.0325774	0.0306788
CREATININE	6.29693	5.4503	3	0.0321896	0.0668567	0.816019	0.0219029	0.0162146	0.0104411	0.0103599	0.0113375	0.0146786
Cystine	6.28885	5.627	3	0.0386307	0.082477	0.780007	0.0252154	0.0187952	0.0122013	0.0121293	0.0132962	0.0172479
Cystine; LC-ESI-QTOF; MS2; CE	5.09877	6.48135	2	0.106276	0.383384	0.322417	0.0440436	0.0341749	0.0233443	0.023704	0.026633	0.0360231
D-(+)-Galactose	5.13033	-2.18098	4	0.0233899	0.0274697	0.0314082	0.714937	0.106608	0.027397	0.0232049	0.022029	0.0235555
D-(+)-Pantothenic acid; LC-ESI-QTOF; MS2; CE	-4.88111	-4.70306	7	0.01726	0.0169286	0.0159194	0.0245964	0.0319048	0.0961837	0.685843	0.0757622	0.0356018
D-Alloisoleucine; LC-ESI-QTOF; MS2; CE	6.0179	5.45393	3	0.0195903	0.0425041	0.888278	0.0127141	0.00942845	0.00608656	0.00605744	0.00665583	0.00868559
D-ASPARTATE	3.97416	7.32261	2	0.116569	0.661988	0.0972634	0.0266796	0.0215234	0.0154924	0.0160514	0.0184623	0.0259702
Dehydroisoandrosterone sulfate	2.73947	7.66606	2	0.363136	0.381933	0.0868746	0.0334341	0.0277709	0.0208252	0.0219893	0.0259091	0.038128
DL-2-Hydroxyvaleric acid; LC-ESI-QTOF; MS2; CE	5.25168	-2.18378	4	0.0241848	0.0284587	0.0326573	0.709178	0.106769	0.0281121	0.023822	0.0226212	0.0241967
Dodecylbenzenesulfonic acid	-5.17937	1.80915	9	0.0460922	0.0407398	0.0340694	0.0387579	0.0409845	0.0472836	0.0673248	0.149403	0.535345
Ergothioneine	4.05972	-2.73521	4	0.0359887	0.0410507	0.0450479	0.403633	0.304866	0.0501498	0.0412715	0.0382673	0.0397254
Erucamide	5.25501	-1.51676	4	0.0231225	0.0276127	0.0321669	0.749402	0.0798006	0.0242346	0.0210134	0.020345	0.0223019
FA 18:1+3O; PlaSMA ID-738	5.51337	-1.36207	4	0.0319136	0.0384283	0.0453554	0.667011	0.0996119	0.0322175	0.0280799	0.0272997	0.0300829
FA 18:2+2O; PlaSMA ID-647	5.3862	-1.65421	4	0.0229564	0.0273884	0.0319401	0.748566	0.0811785	0.0244118	0.0210733	0.0203225	0.0221633
Glutamic acid	5.17594	-1.01199	4	0.039632	0.0478586	0.0563245	0.598467	0.11499	0.0384052	0.0338645	0.0332734	0.037185
Glutamic acid; LC-ESI-QTOF; MS2; CE	5.92819	5.18098	3	0.0368453	0.0767622	0.789466	0.0252263	0.0185117	0.0118052	0.0117265	0.0128689	0.0167877
Glutamine; LC-ESI-QTOF; MS2; CE	5.40267	-1.08457	4	0.0390087	0.0472199	0.0559537	0.605089	0.112592	0.0378712	0.0333008	0.0326311	0.0363338
Gly-Leu	5.11761	-2.39315	4	0.0280887	0.0328439	0.037388	0.644239	0.139301	0.0340029	0.0285776	0.0269572	0.0286009
Glyceryl trioctanoate	-6.81912	-1.18111	8	0.0240859	0.0224314	0.0199568	0.0255703	0.0292348	0.0453969	0.0888662	0.669028	0.0754294
Glycine-Betaine	5.32005	-1.98549	4	0.0218301	0.0258236	0.0298202	0.747403	0.0881484	0.024519	0.0209268	0.0199898	0.0215395
GLYCOCHENODEOXYCHOLIC ACID	6.17425	5.18481	3	0.0339232	0.0686873	0.805191	0.0241297	0.0176812	0.0112537	0.0111491	0.0121918	0.0157933
GLYCOCHOLATE	5.28209	-2.21075	4	0.0251871	0.0296364	0.0340208	0.69686	0.111355	0.029337	0.0248403	0.0235719	0.0251919
Heptadecanoic acid	-6.00695	-3.45447	7	0.0306287	0.029444	0.027105	0.038598	0.0471951	0.0996616	0.415332	0.239529	0.0725062
HIPPURATE	5.89746	5.3396	3	0.0285822	0.0617044	0.837072	0.0186913	0.0138102	0.00887769	0.00883649	0.00971651	0.0127092
His	6.06418	5.26257	3	0.0256571	0.053389	0.853218	0.0175914	0.0129406	0.00827492	0.00821466	0.00900395	0.0117104
Histidine	6.27551	5.21874	3	0.03657	0.0735209	0.789789	0.0261992	0.0192157	0.0122412	0.0121191	0.0132378	0.0171066
HydroxyButyric acid	5.21976	-2.14648	4	0.0230884	0.0271751	0.0311779	0.723055	0.10141	0.026743	0.0226882	0.021566	0.0230967
Hypoxanthine	-6.01299	0.658993	8	0.0493065	0.0446668	0.0384428	0.0461654	0.0505156	0.0653441	0.103279	0.339154	0.263126
Indole-3-acetaldehyde; LC-ESI-QTOF; MS2; CE	5.32583	-1.37733	4	0.0273393	0.0328007	0.0384428	0.710905	0.0885776	0.0279214	0.0243229	0.0236421	0.026048
Indolelactic acid	6.29785	5.62819	3	0.0393234	0.0838384	0.776066	0.0256995	0.0191561	0.0124354	0.012361	0.0135487	0.0175712
Inosine	5.55898	6.097	3	0.079469	0.21941	0.535021	0.0403934	0.0307926	0.0205634	0.0206987	0.0230246	0.0306269
Inosine; LC-ESI-QTOF; MS2; CE	5.50783	6.22339	3	0.0873274	0.252853	0.483034	0.0426169	0.0326413	0.0219287	0.0221106	0.0246374	0.03285
Irbesartan; LC-ESI-ITFT; MS2; CE	5.30045	-2.12308	4	0.0236516	0.0278882	0.0320898	0.719841	0.100833	0.0271564	0.0230663	0.0219453	0.0235286
Isoleucine; LC-ESI-QTOF; MS2; CE	5.87402	5.77419	3	0.045066	0.106871	0.742588	0.0263869	0.0198295	0.0130082	0.0130079	0.0143635	0.0188788
Itaconic acid (Not validated); PlaSMA ID-45	5.31026	-2.23813	4	0.0262456	0.0308784	0.0354562	0.683772	0.116262	0.0306379	0.025921	0.0245802	0.0262464
Ketoleucine	5.1016	-2.27884	4	0.0253999	0.0297581	0.0339312	0.684038	0.121171	0.030257	0.0255331	0.0241662	0.025745
Kynurenic acid; LC-ESI-QTOF; MS2; CE	5.92461	5.40342	3	0.0249614	0.0543819	0.857716	0.0161392	0.0119527	0.00770483	0.00767187	0.00843748	0.0110348
L-(-)-Phenylalanine	5.64444	5.54326	3	0.0506641	0.11885	0.711393	0.0300253	0.0224173	0.0145914	0.0145963	0.0161421	0.0213198
L-(+)-Arginine; LC-ESI-QTOF; MS2; CE	6.18012	5.54708	3	0.0270412	0.0580968	0.845829	0.0176486	0.0131222	0.00849528	0.00844792	0.00926844	0.0120503
L-5-Oxoproline	6.18362	5.33619	3	0.0237043	0.049163	0.864344	0.0162719	0.0119977	0.00769131	0.00763148	0.00835616	0.0108399
L-Glutamic acid; LC-ESI-QTOF; MS2; CE	5.99214	6.99892	3	0.113806	0.297157	0.360275	0.0537268	0.0419447	0.0288635	0.0291291	0.0323846	0.0427133
L-Leucine; LC-ESI-QTOF; MS2; CE	5.73978	5.23328	3	0.0468047	0.10072	0.733822	0.0306151	0.0225533	0.0144481	0.0143906	0.0158457	0.0208001
L-Norvaline; LC-ESI-QTOF; MS2; CE	5.29791	-1.33815	4	0.0282888	0.0339556	0.0397972	0.702005	0.0907932	0.0287506	0.0250776	0.0244038	0.0269279
L-PROLINE	5.33006	-1.58649	4	0.0226717	0.0270657	0.0315572	0.753077	0.0791289	0.0239286	0.020701	0.0200019	0.0218681
L-Tyrosine; LC-ESI-QTOF; MS2; CE	0.758532	7.55467	1	0.623562	0.131078	0.0599238	0.0324002	0.0280433	0.0223216	0.0243263	0.0299501	0.048395
Lactic acid	5.11856	-2.18654	4	0.0234922	0.0275813	0.0315209	0.713025	0.107648	0.027562	0.0233387	0.0221515	0.0236807
Lidocaine; LC-ESI-ITFT; MS2; CE	-6.54415	-1.19525	8	0.0171532	0.0159961	0.0142359	0.0183942	0.0210871	0.0326918	0.0646243	0.761043	0.0547739
Linoleic acid	-4.66533	-5.35057	7	0.0244595	0.024147	0.0228977	0.0361263	0.0477952	0.183666	0.521662	0.0915823	0.0476638
LPC 16:0; PlaSMA ID-1486	3.60029	-4.85694	5	0.024648	0.0272344	0.0291047	0.111531	0.660859	0.0495501	0.0363782	0.0310955	0.0295994
LPC 16:0; PlaSMA ID-2660	5.15084	-1.69433	4	0.0204942	0.0243279	0.0281202	0.770015	0.077132	0.0222244	0.019152	0.0184469	0.0200874
LPC 18:1; PlaSMA ID-2760	3.86301	-4.52823	5	0.0263325	0.0292963	0.0315364	0.134735	0.629353	0.0489595	0.0368292	0.0319968	0.0309616
LPC 18:2; PlaSMA ID-1554	3.04013	-4.98883	5	0.0267157	0.0292486	0.0308944	0.108114	0.634304	0.0594546	0.0424348	0.0355923	0.033241
LPC 18:2; PlaSMA ID-2753	3.47892	-4.78246	5	0.0229728	0.0253555	0.02704	0.104044	0.682944	0.0465471	0.0341567	0.0291815	0.0277581
LPE 16:0; PlaSMA ID-1224	0.098273	-5.44329	5	0.0477572	0.0499451	0.0500553	0.11521	0.230314	0.221343	0.124466	0.0889261	0.0719838
LPE 18:1; PlaSMA ID-1334	-0.302297	-5.96707	6	0.0458769	0.0477187	0.0476706	0.103247	0.191573	0.272186	0.132325	0.0894243	0.0699788
LPE 18:2; PlaSMA ID-1316	0.165644	-5.97296	6	0.0471475	0.0493471	0.049632	0.112393	0.223498	0.237528	0.123668	0.0868769	0.0699094
LPE 18:2; PlaSMA ID-2592	3.43266	-4.92681	5	0.0245635	0.0270597	0.028812	0.106837	0.66321	0.0510458	0.0371203	0.0315292	0.0298219
Lysine; LC-ESI-QTOF; MS2; CE	5.80441	5.07166	3	0.0521801	0.107733	0.702224	0.0360335	0.0263461	0.0167312	0.016623	0.0182567	0.023873
Maleic acid	5.36464	-1.46058	4	0.0256014	0.0306741	0.0359215	0.726774	0.0848746	0.0264423	0.0229718	0.0222752	0.0244654
Methionine	6.14926	5.33258	3	0.0222304	0.0462994	0.872828	0.0151892	0.0111999	0.00718063	0.00712711	0.00780747	0.0101375
Methionine; LC-ESI-QTOF; MS2; CE	6.27418	5.84075	3	0.0523137	0.115448	0.70308	0.0325015	0.0244193	0.0160044	0.0159456	0.0175151	0.0227726
Morphine_3_Glucuronide; LC-ESI-QTOF; MS2; CE	-3.79643	3.17982	9	0.0490665	0.0414269	0.0329109	0.0340233	0.0341293	0.0342269	0.0438497	0.0732331	0.657134
Myristic acid	2.13521	-5.6064	5	0.0414423	0.0446172	0.0462977	0.132915	0.423779	0.117768	0.0771215	0.0614002	0.0546589
N-Acetyl-DL-serine	5.95363	5.83909	3	0.0475179	0.112213	0.728811	0.027834	0.0209532	0.0137729	0.0137691	0.0151941	0.0199348
N-Acetylcytidine	5.53113	6.7893	3	0.108262	0.342281	0.347407	0.0473103	0.0368589	0.0253124	0.0256331	0.028657	0.0382785
N,N-Dimethylglycine; LC-ESI-QTOF; MS2; CE	5.50104	-1.89652	4	0.0254214	0.0302182	0.0351615	0.714485	0.0953706	0.0278708	0.0238744	0.02287	0.0247282
N4-Acetylsulfamethoxazole; LC-ESI-ITFT; MS2; CE	3.36192	-3.57062	5	0.0283659	0.031606	0.033807	0.174022	0.577313	0.0488605	0.0382186	0.034052	0.033755
NCGC00094872-09_C17H19NO3_(2E,4E)-5-(1,3-Benzodioxol-5-yl)-1-(1-piperidinyl)-2,4-pentadien-1-one	1.46917	-5.81615	5	0.0457441	0.0487531	0.0500246	0.130825	0.339058	0.155007	0.094978	0.0728312	0.0627778
NCGC00385123-01_C22H30O6_7b,9-Dihydroxy-3-(hydroxymethyl)-1,1,6,8-tetramethyl-5-oxo-1,1a,1b,4,4a,5,7a,7b,8,9-decahydro-9aH-cyclopropa[3,4]benzo[1,2-e]azulen-9a-yl acetate	4.03338	-2.65506	4	0.0361352	0.0412449	0.0452606	0.41488	0.293433	0.0498155	0.0411433	0.0382533	0.0398339
NCGC00385962-01_C16H24O3_	4.41344	7.61249	2	0.125284	0.591988	0.129046	0.0332813	0.0268389	0.0193234	0.0199387	0.0227788	0.0315216
Nicotinamide	-5.50935	1.59781	9	0.0501724	0.0445742	0.0375313	0.0430996	0.0459345	0.0545657	0.0795019	0.190323	0.454298
Norleucine	5.33137	-1.5599	4	0.0230726	0.0275623	0.0321589	0.749698	0.0797421	0.0242485	0.0209964	0.0203027	0.0222186
Oleic acid	5.30205	-1.34723	4	0.0280196	0.0336274	0.0394091	0.704537	0.0901627	0.0285126	0.0248626	0.0241881	0.0266807
Ondansetron	-4.62051	2.55183	9	0.0344172	0.0297763	0.0243275	0.0264288	0.0272606	0.0293961	0.0396249	0.0749195	0.713849
Oxypurinol; LC-ESI-QTOF; MS2; CE	5.46045	6.12968	3	0.0852268	0.244205	0.49688	0.0420264	0.032107	0.0214998	0.0216726	0.0241511	0.0322309
Palmitic acid (NMR)	5.29136	-1.35289	4	0.0277206	0.0332574	0.0389545	0.70727	0.0895429	0.0282491	0.0246283	0.0239567	0.0264204
Pantothenate	0.0543985	-5.64059	6	0.0473495	0.0494876	0.0496129	0.11275	0.222975	0.232374	0.125601	0.088607	0.0712421
Paracetamol; LC-ESI-ITFT; MS2; CE	4.91313	6.73016	2	0.110308	0.466855	0.244583	0.0409615	0.0320928	0.0222036	0.0226404	0.0255535	0.0348018
ParaXanthine; LC-ESI-QTOF; MS2; CE	5.11094	-1.39031	4	0.0263619	0.0314914	0.0366073	0.716988	0.088989	0.0272809	0.0237567	0.0230893	0.0254361
Phenylacetylglutamine	5.30561	-2.01796	4	0.0219966	0.0259964	0.0299851	0.743831	0.0901816	0.0248503	0.0211848	0.0202167	0.0217578
Phenylalanine	6.05788	6.7764	3	0.105081	0.268677	0.406783	0.0521984	0.0404762	0.0276057	0.0277928	0.0308292	0.0405565
Phenylalanine; LC-ESI-QTOF; MS2; CE	6.22187	5.20878	3	0.0340059	0.0687211	0.804665	0.0242227	0.0177629	0.0113147	0.0112069	0.0122495	0.0158513
Phosphoric acid	5.35657	-1.34848	4	0.0287587	0.0345474	0.0405656	0.697673	0.0917434	0.0291915	0.0254532	0.02476	0.0273071
Pipecolic acid	1.99758	-5.26244	5	0.0400991	0.0431542	0.0446652	0.131297	0.44133	0.111902	0.074483	0.0596962	0.0533735
Piperacillin; LC-ESI-QTOF; MS2; CE	5.27346	6.35869	3	0.0997374	0.324176	0.388445	0.0445464	0.0343592	0.0232905	0.0235759	0.0263929	0.0354776
Proline; LC-ESI-ITFT; MS2; CE 85.0 eV; [M+H]+	6.4521	5.58105	3	0.0490764	0.101279	0.720107	0.0332349	0.024714	0.0159919	0.0158636	0.0173436	0.022389
Propionylcarnitine	0.0582038	-5.68202	6	0.0472883	0.0494261	0.0495644	0.112491	0.222376	0.233818	0.125541	0.0884323	0.0710627
Pseudouridine	6.08479	5.19842	3	0.0310777	0.0637646	0.821904	0.0217249	0.0159364	0.0101572	0.010074	0.0110318	0.014329
Salicylic acid	6.20218	5.12627	3	0.0402035	0.0803521	0.768608	0.0291399	0.0212963	0.0135131	0.0133751	0.0146117	0.0189004
Serine	6.01986	5.85103	3	0.0476948	0.11125	0.728171	0.0282181	0.0212411	0.01396	0.0139477	0.0153777	0.020139
Sinomenine	6.2345	5.28635	3	0.0293182	0.0598952	0.831899	0.0205336	0.0151053	0.00965677	0.00957144	0.0104678	0.0135526
sn-Glycero-3-phosphocholine; LC-ESI-QTOF; MS2; CE	-5.62902	-4.53286	7	0.0149453	0.014549	0.0135928	0.0201871	0.0254983	0.0678464	0.736389	0.0752633	0.0317289
Stearic acid	-6.69194	-1.16548	8	0.0207332	0.0193145	0.01718	0.0220776	0.025259	0.0391119	0.0766879	0.713857	0.0657789
Sulfamethoxazole; LC-ESI-ITFT; MS2; CE	3.06758	-4.12059	5	0.0227669	0.0251071	0.0266051	0.111447	0.679069	0.04451	0.0334964	0.0290346	0.027964
Taurine	0.170838	-5.61336	5	0.0475287	0.0497567	0.0499653	0.115091	0.232391	0.223568	0.123008	0.0876694	0.0710223
TAURINE	0.124724	-5.69565	6	0.0473624	0.0495495	0.0497416	0.113611	0.227042	0.22988	0.124124	0.0878396	0.0708509
Theobromine	1.96908	7.86749	1	0.67081	0.156268	0.0513196	0.0229844	0.0194423	0.0149797	0.0160097	0.0191593	0.029027
Threonine	6.06849	5.27768	3	0.0244973	0.0510862	0.859882	0.0167448	0.0123252	0.0078868	0.00783027	0.00858332	0.0111638
Threonine; LC-ESI-ITFT; MS2; CE 90.0 eV; [M-H]-	5.33985	-1.99634	4	0.0222923	0.0263728	0.0304658	0.74212	0.0899318	0.025049	0.0213729	0.0204103	0.0219849
Threonine; LC-ESI-QTOF; MS2; CE	6.13467	5.56799	3	0.0262028	0.0569264	0.850662	0.0168868	0.0125691	0.00814818	0.00810839	0.00890339	0.0115928
trans-Aconitic acid; LC-ESI-QTOF; MS2; CE	-5.05785	1.95822	9	0.0435947	0.0383829	0.0319575	0.0360509	0.0379339	0.0431276	0.0606646	0.129573	0.578715
Tri(butoxyethyl)phosphate	3.80387	-1.2133	4	0.0483544	0.0562243	0.0620948	0.461428	0.177465	0.0524373	0.0462157	0.0453478	0.0504329
Tridecanoic acid	0.298102	-5.38091	5	0.0479203	0.0502628	0.0505184	0.119232	0.24761	0.206529	0.119583	0.0869782	0.0713665
Trigonelline; LC-ESI-QTOF; MS2; CE	3.19072	-4.66173	5	0.0218319	0.0240166	0.0254724	0.096993	0.697973	0.0454088	0.0332084	0.0282862	0.0268098
Triphenylphosphine oxide	4.25252	-2.74587	4	0.0354469	0.0405746	0.04478	0.434125	0.280632	0.0486057	0.0400367	0.0371597	0.0386397
Tryptophan; LC-ESI-ITFT; MS2; HCD; CE 85.0 eV; [M-H]-	5.45552	-1.55372	4	0.0258257	0.0309211	0.0362353	0.722491	0.0869884	0.0269389	0.023334	0.0225664	0.0246989
Tryptophan; LC-ESI-QTOF; MS2; CE	5.33984	-1.31111	4	0.0297952	0.0358152	0.0420711	0.688082	0.0940515	0.0300881	0.0262671	0.0255794	0.0282507
Tyr	5.97029	5.24917	3	0.0293148	0.0615775	0.832532	0.0198594	0.0146104	0.0093446	0.00928478	0.0101896	0.0132865
Tyrosine	2.16521	7.52611	1	0.557386	0.226024	0.0670562	0.0288369	0.0241858	0.0183708	0.0195606	0.0233259	0.0352533
Tyrosine; LC-ESI-QTOF; MS2; CE	5.30036	-1.33224	4	0.0285242	0.0342448	0.040146	0.699818	0.0913164	0.0289588	0.0252641	0.0245893	0.0271385
Unknown (carbon number 5); PlaSMA ID-102	2.30558	6.70724	1	0.369761	0.316785	0.100894	0.0423504	0.034975	0.025851	0.0273914	0.0325651	0.0494276
Unknown (carbon number 6); PlaSMA ID-10	5.97624	5.5439	3	0.024876	0.0552719	0.858225	0.0156812	0.0116733	0.0075703	0.00754445	0.00830154	0.0108559
Unknown (carbon number 7); PlaSMA ID-110	5.28294	-1.41908	4	0.025624	0.0306875	0.0358719	0.726708	0.0849058	0.0264023	0.022968	0.0222995	0.0245326
Unknown (carbon number 7); PlaSMA ID-99	-5.71543	1.08715	9	0.0514035	0.0461865	0.0393629	0.0464252	0.0501958	0.0621884	0.0943167	0.26206	0.347861
Unknown (carbon number 9); PlaSMA ID-161	-5.99759	-3.60621	7	0.029281	0.0281924	0.0260037	0.0371958	0.0456481	0.0989616	0.453434	0.213097	0.0681861
Uracil	1.85497	6.34315	1	0.37331	0.261079	0.106734	0.050411	0.041908	0.0311308	0.0332073	0.0399062	0.0623138
URIDINE	-0.357489	-5.55643	6	0.0466596	0.0484837	0.0482857	0.105463	0.195485	0.256575	0.134683	0.0921161	0.0722494
Urocanic acid	6.19265	5.31178	3	0.0252161	0.0520229	0.855597	0.0174372	0.0128435	0.0082234	0.00815655	0.00892788	0.0115756
Valine; LC-ESI-QTOF; MS2; CE	5.31677	-1.41609	4	0.02606	0.0312309	0.0365541	0.722769	0.0857516	0.0267922	0.0233095	0.0226322	0.0249001
CE 18:2; [M+NH4]+	2.77039	-2.343	5	0.0466542	0.0519669	0.0548266	0.273373	0.336278	0.0688763	0.0577874	0.0540464	0.0561908
Cer-AP t39:1+O; Cer-AP t19:0/20:1+O; [M-H]-	2.34285	-4.9907	5	0.0347524	0.0376481	0.0392235	0.124955	0.521181	0.0871909	0.0603342	0.0495048	0.0452106
Cer-AP t41:0+O; Cer-AP t19:0/22:0+O; [M-H]-	1.58899	-5.39918	5	0.0436654	0.0466827	0.0479666	0.132079	0.379109	0.135737	0.0869841	0.0681196	0.0596562
Cer-AP t41:2+O; Cer-AP t26:1/15:1+O; [M-H]-	1.7191	-5.36776	5	0.0427157	0.0457603	0.0471265	0.132264	0.396948	0.128395	0.083248	0.0656649	0.0578765
Cer-AS d42:2+O; Cer-AS d18:2/24:0+O; [M+CH3COO]-	2.97981	-4.93128	5	0.0264058	0.0288956	0.0304899	0.107015	0.637993	0.0588849	0.0420644	0.0352908	0.0329607
Cer-HS d41:1+O; Cer-HS d18:1/23:0+O; [M+CH3COO]-	1.10236	-5.19317	5	0.0460129	0.0488622	0.0497486	0.13095	0.331126	0.154795	0.0979292	0.0755196	0.0650565
Cer-NDS d40:0; Cer-NDS d18:0/22:0; [M+CH3COO]-	0.98321	-5.69501	5	0.0469044	0.0496672	0.0505417	0.126614	0.299474	0.176927	0.104824	0.0786115	0.0664359
Cer-NDS d41:0; Cer-NDS d18:0/23:0; [M+CH3COO]-	2.07817	-4.87374	5	0.0372602	0.0402224	0.0416874	0.12968	0.484497	0.0964712	0.0665239	0.0543289	0.0493291
Cer-NDS d42:0; Cer-NDS d18:0/24:0; [M+CH3COO]-	1.65965	-5.37851	5	0.043147	0.04618	0.0475086	0.13222	0.388966	0.131614	0.0849113	0.0667686	0.0586843
Cer-NDS d42:1; Cer-NDS d18:0/24:1; [M+CH3COO]-	1.08582	-5.74857	5	0.046732	0.0495503	0.050515	0.127484	0.306704	0.17292	0.102901	0.0774737	0.0657203
Cer-NDS d43:0; Cer-NDS d18:0/25:0; [M+CH3COO]-	3.62479	-3.68006	5	0.028475	0.0318399	0.0342666	0.182379	0.569976	0.0483318	0.0377433	0.0336246	0.0333641
Cer-NDS d43:0; Cer-NDS d19:0/24:0; [M+CH3COO]-	5.16261	-2.36249	4	0.0275972	0.032312	0.036852	0.654393	0.133462	0.0331494	0.027899	0.0263459	0.0279895
Cer-NP t41:1; Cer-NP t17:0/24:1; [M+CH3COO]-	0.949883	7.74288	1	0.690996	0.112926	0.0494523	0.0259383	0.0223884	0.0177674	0.0192991	0.0236294	0.037604
Cer-NP t42:0; Cer-NP t18:0/24:0; [M+CH3COO]-	3.28228	-5.18077	5	0.0289882	0.0318009	0.0337273	0.11692	0.605862	0.0636067	0.0453891	0.0380922	0.0356144
Cer-NS d34:1; Cer-NS d18:1/16:0; [M+CH3COO]-	0.930565	7.70669	1	0.68429	0.114834	0.0504979	0.0265743	0.0229402	0.0182045	0.0197805	0.0242343	0.0386445
Cer-NS d39:1; Cer-NS d18:1/21:0; [M+CH3COO]-	1.17404	-5.85314	5	0.0467281	0.0495941	0.0506455	0.128004	0.309647	0.171417	0.101882	0.0768079	0.0652745
Cer-NS d40:1; Cer-NS d18:1/22:0; [M-H]-	2.16821	-3.64408	5	0.0379697	0.0413233	0.0428708	0.156754	0.482177	0.0779276	0.0596248	0.0517798	0.0495732
Cer-NS d40:1; Cer-NS d18:1/22:0; [M+CH3COO]-	0.886533	-5.68003	5	0.0471019	0.0498096	0.0506043	0.125554	0.291094	0.181934	0.106962	0.0798007	0.0671402
Cer-NS d41:1; Cer-NS d18:1/23:0; [M+CH3COO]-	2.57247	-2.75214	5	0.0432241	0.0477449	0.0500504	0.225967	0.397826	0.07072	0.0578664	0.0529584	0.0536423
Cer-NS d41:2; Cer-NS d18:2/23:0; [M+CH3COO]-	3.3751	-4.67602	5	0.0217734	0.0240166	0.0255695	0.0995144	0.698293	0.0441576	0.0324702	0.0277697	0.0264358
Cer-NS d42:1; Cer-NS d18:1/24:0; [M+CH3COO]-	2.11091	-5.23692	5	0.0389558	0.0419998	0.0435619	0.13032	0.459465	0.105872	0.071075	0.0572778	0.0514733
Cer-NS d42:2; Cer-NS d18:2/24:0; [M-H]-	5.722	5.50652	3	0.0431179	0.0990375	0.754484	0.0261808	0.0195038	0.0126614	0.0126496	0.0139678	0.0183978
Cer-NS d42:2; Cer-NS d18:2/24:0; [M+CH3COO]-	2.48852	-4.80206	5	0.0313932	0.0341238	0.0356599	0.119233	0.568118	0.0746241	0.0526794	0.0437562	0.040412
Cer-NS d42:3; Cer-NS d18:2/24:1; [M+CH3COO]-	6.31825	5.29549	3	0.0356957	0.0722073	0.795121	0.0252703	0.01859	0.0118825	0.0117684	0.0128565	0.0166085
Cer-NS d43:1; Cer-NS d19:1/24:0; [M+CH3COO]-	5.67727	-1.86591	4	0.0310975	0.0370899	0.0434188	0.657367	0.111002	0.0336056	0.0288336	0.027651	0.029934
Cer-NS d44:1; Cer-NS d18:1/26:0; [M+CH3COO]-	5.03868	-1.17864	4	0.03357	0.0402524	0.0469049	0.649417	0.105668	0.0336693	0.0295346	0.0288896	0.0320941
Cer-NS d44:2; Cer-NS d18:2/26:0; [M+CH3COO]-	5.58539	6.8751	2	0.110764	0.342598	0.339679	0.0483359	0.0377303	0.0259748	0.0263049	0.0293984	0.0392152
Cholesterol; [M-H2O+H]+	0.895542	7.92704	1	0.67165	0.118239	0.0525807	0.0277164	0.0239861	0.0191357	0.0208025	0.0254749	0.0404145
CholesterolSulfate	3.00202	-4.39477	5	0.0221968	0.024397	0.0257932	0.100738	0.691046	0.0456924	0.0337459	0.0288936	0.0274977
DAG 36:2; DAG 18:0-18:2; [M+NH4]+	5.47393	6.21279	3	0.0881206	0.257201	0.477198	0.0427628	0.0327539	0.022005	0.0221944	0.0247421	0.0330223
DGCC 43:2; [M+H]+	0.882271	7.90865	1	0.669477	0.118685	0.0529028	0.0279419	0.0241845	0.0192958	0.0209813	0.0257043	0.0408266
DGCC 43:3; [M+H]+	1.11609	7.53925	1	0.702937	0.11303	0.0476257	0.0244752	0.0210115	0.0165142	0.0178881	0.0218399	0.034679
DGCC 43:4; [M+H]+	3.01516	7.06899	2	0.241668	0.493832	0.0977731	0.0343649	0.0280908	0.0205439	0.0215526	0.025239	0.0369349
DGCC 45:3; [M+H]+	2.09675	6.52915	1	0.376836	0.286413	0.103713	0.045984	0.0380767	0.0281936	0.0299623	0.035794	0.0550285
FA 10:0; [M-H]-	-6.00505	-4.26353	7	0.02227	0.0215706	0.0200526	0.0291288	0.036239	0.0881656	0.608327	0.125659	0.0485875
FA 12:0; [M-H]-	6.23435	5.32972	3	0.0273245	0.0562123	0.843497	0.0189384	0.0139565	0.00894077	0.00886587	0.00970017	0.0125647
FA 13:0; [M-H]-	2.38704	7.94266	1	0.506246	0.260562	0.0739042	0.0308237	0.0258847	0.0197413	0.0209697	0.0248777	0.0369908
FA 14:0; [M-H]-	1.40247	7.82522	1	0.767554	0.0950358	0.0372342	0.0182664	0.0156263	0.0122394	0.0131971	0.0159886	0.0248586
FA 14:1; [M-H]-	4.17504	-1.29318	4	0.0408563	0.0479013	0.0537172	0.544749	0.151192	0.0439028	0.038471	0.0375852	0.0416256
FA 15:0; [M-H]-	4.06591	7.77003	2	0.140449	0.602294	0.108879	0.0314685	0.0255904	0.0186442	0.0193382	0.0222327	0.0311042
FA 16:0; [M-H]-	1.4087	7.9927	1	0.763305	0.0963119	0.0380093	0.0186302	0.015962	0.0125436	0.0135251	0.0163725	0.0253409
FA 16:1; [M-H]-	2.82948	-4.59014	5	0.0247493	0.0270866	0.0285163	0.104203	0.658355	0.0538676	0.039076	0.0330577	0.0310882
FA 16:2; [M-H]-	2.83496	-4.55921	5	0.0244956	0.0268173	0.028238	0.10386	0.661612	0.0530246	0.0385486	0.0326554	0.0307482
FA 17:0; [M-H]-	4.83786	7.15369	2	0.114189	0.527221	0.189034	0.0380806	0.0302034	0.0212482	0.0217501	0.0246312	0.0336424
FA 17:1; [M-H]-	4.47665	7.53991	2	0.122178	0.588823	0.134663	0.0336074	0.0270344	0.0193955	0.0199892	0.0228071	0.0315027
FA 18:0; [M-H]-	1.17524	7.95368	1	0.733613	0.102486	0.0428147	0.0217087	0.0186821	0.0147776	0.0159926	0.0194611	0.0304641
FA 18:1; [M-H]-	3.68085	7.08856	2	0.134316	0.637779	0.0965898	0.0280684	0.0226463	0.0162862	0.0169207	0.0195546	0.0278394
FA 18:2; [M-H]-	2.61988	6.97808	2	0.332279	0.383028	0.0973935	0.0377866	0.0311098	0.0229522	0.0242195	0.0285982	0.0426333
FA 18:3; [M-H]-	-4.4786	-5.48764	7	0.0271583	0.0268798	0.0255588	0.0407893	0.0544735	0.229207	0.446745	0.0970619	0.0521268
FA 18:4; [M-H]-	0.219914	-5.71789	5	0.0474444	0.0497009	0.0499714	0.115158	0.233758	0.224381	0.122111	0.0869654	0.0705106
FA 19:0; [M-H]-	3.12593	7.34646	2	0.228789	0.525318	0.0915624	0.0317044	0.0259912	0.0191131	0.0200428	0.0234288	0.0340503
FA 19:1; [M-H]-	4.06453	7.7469	2	0.138475	0.607174	0.107932	0.0310773	0.0252609	0.0183916	0.0190744	0.0219289	0.0306846
FA 2:0; [M-H]-	1.14566	7.78386	1	0.734655	0.101728	0.0425663	0.0217012	0.0186589	0.0147237	0.0159416	0.0194279	0.0305976
FA 20:0; [M-H]-	1.45628	8.07629	1	0.752776	0.101339	0.0397442	0.0193524	0.0165787	0.0130315	0.0140413	0.0169742	0.0261632
FA 20:1; [M-H]-	3.96867	6.5022	2	0.132937	0.544446	0.15297	0.0377721	0.0298863	0.0209051	0.0215527	0.0247123	0.0348197
FA 20:2; [M-H]-	2.79085	-2.65395	5	0.0426402	0.0473798	0.0500043	0.248842	0.387037	0.0667519	0.0549443	0.0506247	0.0517758
FA 20:3; [M-H]-	0.0975209	-5.98136	6	0.047006	0.0491541	0.0493903	0.111065	0.218434	0.242685	0.124982	0.0873095	0.0699739
FA 20:4; [M-H]-	4.8427	5.86771	3	0.108812	0.323053	0.362594	0.0493396	0.0376887	0.0252089	0.0255491	0.0287098	0.0390447
FA 20:5; [M-H]-	4.55627	5.93777	2	0.120509	0.379508	0.29	0.0495708	0.0381467	0.0257387	0.0262031	0.0296119	0.040711
FA 22:0; [M-H]-	2.25877	-4.46791	5	0.0335308	0.0363814	0.0378426	0.127653	0.53853	0.0786521	0.056438	0.0472009	0.0437707
FA 22:1; [M-H]-	2.44914	-2.95652	5	0.0417765	0.0459435	0.0479908	0.203979	0.424418	0.0722231	0.0582852	0.0527163	0.0526676
FA 22:4; [M-H]-	1.72486	-5.6717	5	0.0440739	0.0471646	0.0485946	0.132417	0.374607	0.138025	0.0873549	0.0681597	0.0596022
FA 22:5; [M-H]-	4.48951	6.65113	2	0.111829	0.540845	0.184815	0.0368337	0.0289815	0.0201524	0.0206491	0.0234668	0.0324267
FA 22:6; [M-H]-	4.8273	6.39038	2	0.110464	0.424565	0.279208	0.0432851	0.0336247	0.0229944	0.0234118	0.0264101	0.0360373
FA 23:0; [M-H]-	-3.36816	-7.18359	6	0.0127573	0.0128601	0.0125135	0.0212639	0.0301582	0.785582	0.0705075	0.0329321	0.0214258
FA 24:0; [M-H]-	5.47147	-1.49547	4	0.0273539	0.0328058	0.0385235	0.708711	0.0900338	0.028253	0.0245189	0.0237507	0.0260491
FA 24:1; [M-H]-	3.77088	-3.2531	5	0.0333539	0.0375776	0.0407127	0.262414	0.456212	0.052053	0.0416545	0.0377845	0.0382375
FA 25:0; [M-H]-	-4.33737	0.852316	9	0.0557545	0.0506504	0.0432718	0.053203	0.0575286	0.0666563	0.0963528	0.211453	0.36513
FA 26:0; [M-H]-	3.56764	-5.09173	5	0.0279908	0.030851	0.0329112	0.119331	0.618971	0.0581916	0.0421905	0.0357745	0.0337876
FA 26:1; [M-H]-	5.52134	-1.46847	4	0.0294291	0.0353474	0.0416079	0.688757	0.0951043	0.0301938	0.0262273	0.0254239	0.0279091
FA 26:5; [M-H]-	3.50858	7.31185	2	0.156358	0.620422	0.0897181	0.0280359	0.0227998	0.0165852	0.0172934	0.0200632	0.0287234
FA 28:4; [M-H]-	1.59652	-5.82162	5	0.0453047	0.0483688	0.0497358	0.131759	0.350698	0.148993	0.0922621	0.0711883	0.0616911
FA 8:0; [M-H]-	-4.64676	-5.36151	7	0.0247409	0.0244306	0.0231723	0.0365999	0.0484645	0.187672	0.514525	0.0922454	0.0481491
FA 9:0; [M-H]-	2.45389	6.50311	2	0.318301	0.342749	0.112542	0.045906	0.0376377	0.0275056	0.0290456	0.034401	0.0519116
FAHFA 18:2; FAHFA 2:0/16:2; [M-H]-	5.41013	7.08963	2	0.117713	0.394049	0.282598	0.0472725	0.0371821	0.0258609	0.0262824	0.029486	0.0395567
FAHFA 20:2; FAHFA 2:0/18:2; [M-H]-	0.730802	8.12495	1	0.601158	0.13774	0.0637838	0.034282	0.0298131	0.023996	0.0261513	0.0321019	0.0509742
FAHFA 20:3; FAHFA 2:0/18:3; [M-H]-	3.6102	-3.2464	5	0.0327579	0.0367989	0.0396947	0.243686	0.477965	0.0519826	0.0415331	0.0376116	0.0379701
FAHFA 22:2; FAHFA 2:0/20:2; [M-H]-	3.07827	7.19676	2	0.232047	0.515063	0.094091	0.0327037	0.0267616	0.0196153	0.0205705	0.0240631	0.0350846
FAHFA 22:3; FAHFA 2:0/20:3; [M-H]-	2.30852	7.83586	1	0.534573	0.243297	0.069794	0.0294173	0.024705	0.0188332	0.0200235	0.0237965	0.03556
FAHFA 22:4; FAHFA 2:0/20:4; [M-H]-	-6.10714	-3.55019	7	0.0303653	0.0291983	0.0268999	0.0382466	0.0467664	0.0998918	0.428873	0.228637	0.0711217
FAHFA 28:4; FAHFA 2:0/26:4; [M-H]-	3.19264	7.27163	2	0.209715	0.547704	0.0919235	0.031147	0.0254647	0.0186504	0.019532	0.0227986	0.033064
LNAPE 34:1; LNAPE 18:1/n-16:0; [M-H]-	-2.31945	-6.51605	6	0.0259587	0.0263817	0.0258048	0.0470056	0.071039	0.575791	0.121526	0.0633131	0.0431794
LNAPE 40:6; LNAPE 22:5/n-18:1; [M-H]-	1.68461	7.34209	1	0.649957	0.154878	0.0556497	0.0261583	0.0221227	0.0169833	0.0182176	0.021965	0.0340684
LPA 16:0; [M-H]-	5.38027	-2.04008	4	0.0237497	0.0280888	0.0324569	0.724532	0.0963371	0.0267965	0.0228335	0.0217798	0.0234254
LPA 16:1; [M-H]-	2.79594	-4.4466	5	0.0246955	0.027041	0.0284561	0.106112	0.65823	0.0528754	0.0386743	0.0328734	0.0310424
LPA 18:0; [M-H]-	6.11305	5.47104	3	0.0202251	0.0433696	0.884605	0.0132865	0.00985345	0.00636047	0.00632463	0.00694087	0.00903447
LPA 18:1; [M-H]-	3.49204	-5.10631	5	0.0278564	0.030667	0.0326652	0.117278	0.620859	0.0586663	0.0423798	0.0358496	0.0337788
LPA 18:2; [M-H]-	3.59001	-4.95906	5	0.0259531	0.0286466	0.0305922	0.114428	0.644663	0.0529202	0.0386455	0.0329201	0.0312314
LPA 2:0; [M-H]-	3.66762	7.23915	2	0.135582	0.645754	0.0912357	0.0270566	0.0219059	0.0158367	0.0164699	0.0190468	0.0271117
LPA 21:0; [M-H]-	3.27631	-4.72383	5	0.022046	0.0242714	0.0257828	0.0980285	0.695462	0.045659	0.0333739	0.0284267	0.0269496
LPC 14:0; [M+CH3COO]-	3.33601	-4.61168	5	0.0213743	0.0235754	0.0250858	0.0985393	0.703103	0.0432143	0.0318467	0.0272713	0.0259903
LPC 15:0; [M+CH3COO]-	3.60566	-4.86716	5	0.0248196	0.0274236	0.0293085	0.112107	0.658668	0.0499211	0.0366391	0.0313124	0.0298005
LPC 15:1-SN1; [M+H]+	3.50042	-5.12603	5	0.0282624	0.0311125	0.0331421	0.11859	0.615647	0.0595878	0.0430189	0.0363763	0.0342628
LPC 16:0; [M+CH3COO]-	5.2766	-2.06082	4	0.0222131	0.0262159	0.0301834	0.738799	0.0931645	0.0253044	0.0215375	0.0205264	0.0220554
LPC 16:0; [M+Na]+	6.14252	5.36793	3	0.0208707	0.0437719	0.880697	0.0141231	0.0104291	0.00669801	0.00665104	0.00728908	0.00946975
LPC 16:0e; [M+CH3COO]-	5.91804	5.32824	3	0.0274922	0.0590514	0.843225	0.0180944	0.0133608	0.00858232	0.00853951	0.00938606	0.0122681
LPC 16:1; [M+CH3COO]-	2.67608	-4.46434	5	0.0266322	0.0291003	0.0305426	0.111145	0.632241	0.0582702	0.0424058	0.0359037	0.0337592
LPC 16:1e; [M+CH3COO]-	6.1571	5.34118	3	0.0222025	0.0462582	0.872996	0.0151578	0.0111801	0.0071704	0.00711701	0.00779616	0.0101215
LPC 17:0; [M+CH3COO]-	6.21831	5.30316	3	0.0272753	0.0559954	0.843715	0.0189773	0.0139712	0.00893997	0.00886407	0.00969798	0.0125639
LPC 18:0; [M+CH3COO]-	6.02573	5.44364	3	0.0192484	0.0416319	0.890212	0.0125403	0.00929533	0.0059973	0.00596746	0.0065556	0.00855197
LPC 18:1; [M+CH3COO]-	3.2957	-5.21365	5	0.0296051	0.0324755	0.0344473	0.118817	0.597919	0.0650815	0.046391	0.038908	0.036356
LPC 18:1e; [M+CH3COO]-	6.41151	5.5705	3	0.045454	0.0942998	0.740749	0.0306548	0.0227893	0.0147435	0.0146297	0.0160019	0.0206775
LPC 18:2; [M+CH3COO]-	3.27751	-4.61938	5	0.0213761	0.0235548	0.0250323	0.0973689	0.703434	0.043635	0.0320813	0.0274259	0.0260913
LPC 18:3-SN1; [M+H]+	2.93281	-4.98011	5	0.0276	0.0301706	0.0318014	0.109967	0.621964	0.0624269	0.0443808	0.0371205	0.0345682
LPC 18:3; [M+CH3COO]-	3.0236	-4.79259	5	0.0242098	0.0265373	0.028037	0.101588	0.666934	0.0526083	0.0379538	0.0320373	0.0300939
LPC 20:0; [M+CH3COO]-	6.00668	5.51385	3	0.0219647	0.0482812	0.874795	0.0140222	0.0104238	0.00674861	0.00672127	0.00739045	0.00965313
LPC 20:1; [M+CH3COO]-	6.27737	5.2203	3	0.0365916	0.0735647	0.789668	0.0262121	0.0192263	0.0122487	0.0121265	0.0132457	0.0171163
LPC 20:2; [M+CH3COO]-	3.707	-4.89211	5	0.026197	0.0289805	0.0310311	0.119132	0.640132	0.052104	0.0383313	0.0328117	0.0312803
LPC 20:3; [M+CH3COO]-	3.37879	-4.97894	5	0.0252693	0.0278037	0.0295662	0.107806	0.654244	0.0532861	0.0385678	0.0326589	0.030798
LPC 20:4; [M+CH3COO]-	5.33315	-1.85041	4	0.021244	0.0252101	0.0292123	0.75948	0.0814721	0.0233553	0.0200265	0.0192046	0.0207951
LPC 20:5; [M+CH3COO]-	2.85786	-4.42849	5	0.0238027	0.0260934	0.0274972	0.104013	0.670067	0.0503376	0.0369336	0.0314671	0.0297881
LPC 22:5; [M+CH3COO]-	3.62613	-5.10324	5	0.0286151	0.0315613	0.0337048	0.122513	0.610801	0.059064	0.0428964	0.0364141	0.0344307
LPC 22:6; [M+CH3COO]-	6.07114	5.70509	3	0.0354181	0.0796906	0.798294	0.0218668	0.0163669	0.0106822	0.0106518	0.0117209	0.0153083
LPE 16:0; [M-H]-	3.87849	-4.89009	5	0.0283921	0.0314841	0.0338267	0.131761	0.60996	0.0551355	0.0408048	0.0350687	0.0335678
LPE 16:1; [M-H]-	1.11013	-5.19408	5	0.045975	0.0488276	0.0497205	0.131001	0.331988	0.154407	0.0977246	0.0753896	0.0649675
LPE 16:1e; [M-H]-	3.70954	-5.07203	5	0.0288233	0.0318357	0.0340577	0.125489	0.607614	0.0585662	0.0427306	0.0363819	0.034502
LPE 18:0; [M-H]-	4.14697	-4.78643	5	0.0316725	0.0352859	0.038139	0.155209	0.562151	0.0586318	0.0439699	0.0381228	0.0368181
LPE 18:1; [M-H]-	0.569946	-5.95312	5	0.0475595	0.0500513	0.050643	0.119481	0.254452	0.209799	0.11554	0.0836361	0.0688368
LPE 18:1e; [M-H]-	4.09378	-4.78053	5	0.0307252	0.034208	0.0369364	0.150112	0.574992	0.0572274	0.0428565	0.0371231	0.035819
LPE 18:2; [M-H]-	1.51218	-5.37887	5	0.0440625	0.047057	0.0482835	0.131942	0.371183	0.138951	0.0887246	0.0692861	0.0605094
LPE 20:3; [M-H]-	3.10211	-4.83582	5	0.0240163	0.0263478	0.0278778	0.101241	0.669899	0.0518565	0.0374281	0.0316129	0.02972
LPE 20:4; [M-H]-	3.81526	-4.86597	5	0.0272702	0.0302205	0.0324332	0.126456	0.624824	0.0532591	0.0393751	0.0338163	0.0323454
LPE 20:5; [M-H]-	2.75019	-4.58547	5	0.0258984	0.028309	0.0297534	0.107405	0.642753	0.0570456	0.0412801	0.0348525	0.0327031
LPE 22:5; [M-H]-	2.83559	-4.50804	5	0.0242767	0.0265879	0.0279998	0.103963	0.664255	0.0521435	0.0380346	0.0322849	0.0304551
LPE 22:6; [M-H]-	6.23644	5.32392	3	0.0276827	0.05688	0.841419	0.0192197	0.0141603	0.00906869	0.00899196	0.0098373	0.0127408
MGDG 33:1; MGDG 16:0-17:1; [M+CH3COO]-	3.30036	-3.86821	5	0.0247507	0.0274668	0.0292948	0.136996	0.641604	0.0450601	0.0346083	0.0304417	0.0297771
OxPE 36:1e+3O; OxPE 18:0e/18:1+3O; [M-H]-	0.630563	8.05352	1	0.583952	0.140734	0.0662528	0.036087	0.0314311	0.0253502	0.0276737	0.0340622	0.0544565
OxPE 36:2+3O; OxPE 18:1-18:1+3O; [M-H]-	-0.360663	-6.099	6	0.0454224	0.0472126	0.0471592	0.101101	0.185342	0.282624	0.132903	0.0889667	0.0692707
OxPE 36:2e+3O; OxPE 18:1e/18:1+3O; [M-H]-	-1.32822	-6.57284	6	0.0377151	0.0387604	0.0383446	0.0748546	0.122129	0.410633	0.136202	0.0816588	0.0597022
PC 29:0; [M+H]+	0.8431	-5.76685	5	0.0472569	0.0499348	0.0507099	0.124506	0.283826	0.187233	0.10856	0.0805137	0.0674604
PC 31:1; [M+H]+	-3.25301	-7.07734	6	0.0120637	0.0121692	0.0118443	0.0202708	0.0289282	0.796925	0.0664123	0.0311017	0.0202843
PC 31:2; [M+H]+	-2.42701	-6.60399	6	0.0236623	0.0240269	0.02349	0.0424425	0.0636568	0.612166	0.113084	0.0580811	0.0393903
PC 31:3e; [M+H]+	0.0278329	-6.07068	6	0.0467709	0.0488615	0.0490666	0.109161	0.211504	0.251013	0.12634	0.0875149	0.0697681
PC 32:0; [M+H]+	-3.44283	3.38229	9	0.0658202	0.0550265	0.0432006	0.0437571	0.0433944	0.0423216	0.0532557	0.0855112	0.567713
PC 32:0; PC 16:0-16:0; [M+CH3COO]-	-3.8789	3.12306	9	0.0458961	0.0388485	0.0309528	0.0321645	0.032355	0.0326707	0.0420482	0.0709565	0.674108
PC 32:0e; [M+H]+	5.13515	-2.35389	4	0.0272373	0.0318817	0.0363378	0.658179	0.132387	0.0327381	0.0275569	0.0260266	0.0276553
PC 32:0e; PC 16:0e/16:0; [M+CH3COO]-	2.48951	8.206	1	0.462582	0.279486	0.0820562	0.0340195	0.0286181	0.0219056	0.0232482	0.0275146	0.0405707
PC 32:1; PC 16:0-16:1; [M+CH3COO]-	0.156579	-6.1913	6	0.0470332	0.0492156	0.0495394	0.110908	0.217457	0.245611	0.124197	0.0866017	0.0694372
PC 32:2; PC 14:0-18:2; [M+CH3COO]-	0.656666	-5.801	5	0.0474842	0.0500419	0.0506742	0.121715	0.266522	0.199445	0.112918	0.082656	0.0685435
PC 33:0; PC 16:0-17:0; [M+CH3COO]-	1.63603	8.21474	1	0.70995	0.122971	0.0466553	0.0221593	0.0189433	0.0148528	0.0159614	0.0192127	0.0292938
PC 33:1; PC 15:0-18:1; [M+CH3COO]-	0.614397	7.76073	1	0.59382	0.137077	0.0644249	0.0353379	0.030728	0.0246727	0.02695	0.0332501	0.0537397
PC 33:1; PC 15:0-18:1; [M+H]+	-1.3143	-6.53454	6	0.0379401	0.0389953	0.0385746	0.075451	0.123348	0.406664	0.136781	0.0821468	0.060099
PC 33:2; PC 15:0-18:2; [M+H]+	-2.0531	-6.36097	6	0.0306641	0.0312403	0.0306105	0.0569029	0.0877117	0.503985	0.13499	0.0731675	0.0507273
PC 33:2; PC 16:1-17:1; [M+CH3COO]-	0.537581	7.58152	1	0.56307	0.144438	0.0690044	0.0383968	0.0334049	0.02681	0.0293285	0.0362944	0.0592529
PC 33:3; PC 15:1-18:2; [M+H]+	-4.93802	-4.69935	7	0.0162723	0.0159515	0.0149941	0.0230974	0.0299004	0.0894928	0.704583	0.0720852	0.033623
PC 33:4; [M+H]+	-5.78956	-1.2096	8	0.0225061	0.0210747	0.018777	0.0248621	0.0287048	0.0438315	0.0862852	0.679195	0.0747633
PC 34:0; [M+H]+	4.3301	-1.45943	4	0.0354955	0.0416318	0.0468711	0.594744	0.139486	0.0389158	0.033854	0.0328713	0.0361299
PC 34:1; PC 16:0-18:1; [M+CH3COO]-	-5.76051	-0.792824	8	0.0276459	0.0257247	0.0227539	0.0295826	0.0337432	0.0491466	0.090444	0.62026	0.100699
PC 34:1e; PC 16:0e/18:1; [M+CH3COO]-	3.79474	7.68418	2	0.148977	0.614365	0.0967673	0.0293949	0.0239641	0.0175157	0.0182245	0.0210484	0.0297429
PC 34:2; [M+H]+	0.776777	7.73837	1	0.64344	0.124995	0.0568363	0.0305292	0.0264491	0.0211112	0.0229975	0.0282709	0.045371
PC 34:2; PC 16:0-18:2; [M+CH3COO]-	0.91248	-5.88231	5	0.0472846	0.050001	0.0508512	0.124798	0.285236	0.186884	0.107851	0.0799982	0.0670963
PC 34:2; PC 16:1-18:1; [M+CH3COO]-	-4.93358	0.917899	9	0.0518377	0.0468583	0.0399937	0.0483249	0.0523315	0.0628693	0.0935645	0.234937	0.369284
PC 34:3; PC 16:0-18:3; [M+CH3COO]-	0.851675	-5.68734	5	0.047176	0.0498626	0.0506307	0.125077	0.287619	0.184175	0.107822	0.0802499	0.0673879
PC 34:4; PC 14:0-20:4; [M+CH3COO]-	1.16318	-5.24513	5	0.0457436	0.0486155	0.0495587	0.130994	0.336325	0.153089	0.0966825	0.0746184	0.0643721
PC 35:1; [M+H]+	2.86615	-4.59884	5	0.0243165	0.0266269	0.0280535	0.102958	0.664259	0.0526877	0.0382474	0.0323781	0.030473
PC 35:1; PC 17:0-18:1; [M+CH3COO]-	1.48604	8.08761	1	0.751209	0.10266	0.039986	0.0193867	0.0166	0.0130395	0.0140436	0.0169655	0.0261094
PC 35:2; [M+H]+	-0.385442	-6.00443	6	0.0454876	0.0472629	0.0471698	0.101238	0.185524	0.280512	0.133633	0.0895156	0.0696562
PC 35:2; PC 17:0-18:2; [M+CH3COO]-	1.37859	7.99568	1	0.760345	0.0967743	0.0385037	0.0189567	0.0162522	0.0127844	0.0137912	0.0167052	0.0258878
PC 35:2; PC 17:0-18:2; [M+H]+	2.98746	-5.24189	5	0.0313286	0.0342105	0.0360735	0.119907	0.573311	0.0726341	0.0509944	0.0423491	0.0391914
PC 35:3; [M+H]+	-2.81418	-7.33554	6	0.0175519	0.0177925	0.017415	0.0304622	0.0443856	0.717928	0.0832345	0.0425022	0.0287286
PC 35:3; PC 17:1-18:2; [M+H]+	0.612043	7.55061	1	0.58166	0.140633	0.0662545	0.0365405	0.0317304	0.0253851	0.0277349	0.0342678	0.0557929
PC 35:4; PC 15:0-20:4; [M+H]+	0.975986	7.72924	1	0.696788	0.111519	0.0485429	0.0253738	0.0218862	0.0173491	0.0188367	0.0230511	0.036653
PC 35:4; PC 17:1-18:3; [M+CH3COO]-	1.94752	7.33371	1	0.587941	0.196953	0.0642917	0.0288018	0.0242101	0.0184235	0.0196765	0.0235828	0.0361199
PC 35:5; [M+H]+	-5.9017	-4.26138	7	0.0208401	0.0202002	0.0187876	0.0274116	0.0341901	0.0839279	0.632332	0.116855	0.0454549
PC 35:5; PC 15:1-20:4; [M+CH3COO]-	0.019813	-6.03352	6	0.0467808	0.0488672	0.0490583	0.109242	0.211797	0.250259	0.126468	0.08765	0.0698783
PC 35:5; PC 15:1-20:4; [M+H]+	-0.339977	-6.00739	6	0.0456621	0.0474726	0.0474098	0.102172	0.188373	0.276969	0.132855	0.0893571	0.0697297
PC 36:1; [M+H]+	5.69272	6.67016	3	0.102521	0.299448	0.396574	0.0476919	0.0369711	0.025221	0.0254706	0.0283854	0.0377177
PC 36:1; PC 18:0-18:1; [M+CH3COO]-	2.45862	7.63728	1	0.46045	0.299454	0.0779923	0.0317461	0.0265052	0.0200172	0.0212233	0.02515	0.0374618
PC 36:2; PC 18:0-18:2; [M+CH3COO]-	2.59371	7.59453	1	0.406799	0.343704	0.0831456	0.0328811	0.02736	0.0205602	0.0217518	0.0257053	0.0380932
PC 36:3; PC 18:1-18:2; [M+CH3COO]-	-1.05337	-6.43308	6	0.0405064	0.0417544	0.0414092	0.0828502	0.13909	0.367593	0.137865	0.0853987	0.0635318
PC 36:4; PC 16:0-20:4; [M+CH3COO]-	2.90158	7.51328	2	0.300034	0.444989	0.0901723	0.0332458	0.0274573	0.0204125	0.0214906	0.0252384	0.0369605
PC 36:4; PC 18:1-18:3; [M+CH3COO]-	1.55278	-5.32266	5	0.0436471	0.0466504	0.0478963	0.132219	0.37932	0.135198	0.0870237	0.0682438	0.0598009
PC 36:4; PC 18:1-18:3; [M+H]+	0.744772	7.64529	1	0.629256	0.128875	0.0590101	0.0318961	0.0276338	0.0220432	0.0240272	0.0295755	0.0476827
PC 36:4e; PC 16:0e/20:4; [M+CH3COO]-	3.32142	7.7333	2	0.219111	0.528675	0.0946864	0.0322818	0.0265547	0.0196531	0.0205846	0.0239829	0.0344699
PC 36:5; PC 16:1-20:4; [M+H]+	1.22135	7.40171	1	0.684828	0.122899	0.0506016	0.0256635	0.0219511	0.0171407	0.0185323	0.0225835	0.0358009
PC 36:6; [M+H]+	-0.115978	-6.14085	6	0.0462859	0.0482634	0.0483829	0.105887	0.20031	0.264524	0.128832	0.0880041	0.069511
PC 37:1; [M+H]+	4.88421	7.21422	2	0.116316	0.517691	0.192211	0.0389931	0.0309557	0.0218057	0.022317	0.0252608	0.0344501
PC 37:4; [M+H]+	1.81073	7.66976	1	0.699873	0.137639	0.0471776	0.0216621	0.0183401	0.0141328	0.0151371	0.0181851	0.0278533
PC 37:4; PC 17:0-20:4; [M+CH3COO]-	2.63065	7.4231	1	0.376347	0.36805	0.0863684	0.0336916	0.0279375	0.0208735	0.0220586	0.0260482	0.0386248
PC 37:4; PC 18:2-19:2; [M+CH3COO]-	1.85768	8.2977	1	0.647213	0.156357	0.0565777	0.0260442	0.0221909	0.0173186	0.0185514	0.022224	0.0335229
PC 37:5; [M+CH3COO]-	2.13248	7.95823	1	0.608886	0.192585	0.0603373	0.0263323	0.0222273	0.0170805	0.0182128	0.0217178	0.0326216
PC 37:5; [M+Na]+	0.203888	-5.7964	5	0.0473476	0.0495866	0.0498621	0.114296	0.230646	0.228415	0.122597	0.0869334	0.0703165
PC 37:5; PC 17:1-20:4; [M+H]+	1.56931	7.03531	1	0.566068	0.182781	0.0701161	0.0338743	0.0286247	0.0218956	0.0235204	0.0284546	0.0446657
PC 37:6; [M+H]+	5.28409	-1.41766	4	0.0256729	0.0307478	0.0359452	0.726262	0.0850071	0.0264451	0.0230063	0.0223376	0.0245758
PC 37:6; PC 15:1-22:5; [M+CH3COO]-	3.09544	7.1254	2	0.225525	0.518763	0.0958245	0.0330447	0.0269946	0.0197331	0.0206821	0.0241821	0.0352517
PC 37:6; PC 17:2-20:4; [M+H]+	2.33872	7.22664	1	0.445853	0.297723	0.0825434	0.0341807	0.0284357	0.0213138	0.0226127	0.0268695	0.0404683
PC 37:7e; [M+H]+	1.68662	8.19905	1	0.708897	0.125106	0.0467261	0.0220208	0.0188034	0.0147164	0.0158026	0.019003	0.0289253
PC 38:2; [M+H]+	4.97834	7.21608	2	0.11767	0.495827	0.205857	0.0406728	0.0322526	0.0226844	0.0231904	0.0262097	0.0356368
PC 38:2; PC 18:0-20:2; [M+CH3COO]-	3.89969	7.71889	2	0.144315	0.613032	0.10059	0.0299602	0.0244009	0.0178126	0.0185108	0.0213409	0.0300376
PC 38:2; PC 18:1-20:1; [M+CH3COO]-	2.94573	7.63323	2	0.297744	0.446154	0.0906689	0.0333316	0.0275605	0.0205346	0.0216147	0.0253635	0.0370286
PC 38:3; PC 18:0-20:3; [M+CH3COO]-	2.58887	7.86188	1	0.428216	0.321555	0.0822923	0.0329449	0.0275272	0.0208352	0.0220616	0.0260703	0.0384978
PC 38:4; PC 16:0-22:4; [M+CH3COO]-	4.17638	6.88441	2	0.111744	0.61904	0.129521	0.030871	0.0245674	0.0173441	0.0178746	0.0204512	0.0285861
PC 38:4; PC 18:0-20:4; [M+CH3COO]-	3.27503	7.2957	2	0.194299	0.568744	0.09111	0.0302648	0.0247146	0.0180754	0.0189091	0.0220366	0.0318461
PC 38:5; PC 16:0-22:5; [M+CH3COO]-	2.28192	7.4683	1	0.505253	0.262074	0.0736633	0.0309388	0.0258629	0.0195463	0.0207709	0.0247086	0.0371821
PC 38:6; PC 16:1-22:5; [M+CH3COO]-	1.54174	-5.45671	5	0.0441394	0.0471473	0.0484082	0.13183	0.369937	0.13989	0.0888848	0.0692966	0.0604666
PC 38:7; PC 18:2-20:5; [M+CH3COO]-	1.00241	-5.98148	5	0.0473178	0.050087	0.051025	0.125501	0.288508	0.184845	0.106711	0.0793201	0.0666845
PC 38:8e; [M+H]+	3.08499	-4.15501	5	0.0224347	0.0247409	0.0262248	0.109412	0.683998	0.0439871	0.0330473	0.0286171	0.0275384
PC 38:9e; [M+H]+	5.35431	-1.3647	4	0.0281854	0.0338436	0.0397188	0.702995	0.0904695	0.0286868	0.025	0.024308	0.0267927
PC 39:3; [M+H]+	5.69959	6.64107	3	0.10128	0.294225	0.40439	0.0474521	0.0367511	0.0250407	0.0252808	0.0281658	0.0374141
PC 39:4; [M+H]+	3.04507	7.47935	2	0.258262	0.491112	0.0911786	0.0324624	0.0267191	0.0197682	0.0207658	0.0243168	0.035415
PC 39:6; [M+H]+	3.19393	7.26273	2	0.209066	0.548188	0.0920596	0.0311652	0.0254746	0.0186518	0.0195323	0.0227982	0.0330638
PC 39:6e; [M+H]+	-3.16765	-6.77865	6	0.0152762	0.0154057	0.0149739	0.0258077	0.0370286	0.737917	0.0875078	0.0401046	0.0259789
PC 39:7; [M+CH3COO]-	3.26948	7.39506	2	0.200841	0.561815	0.0905464	0.0303458	0.0248305	0.0182181	0.0190684	0.0222285	0.0321061
PC 39:7; [M+H]+	3.6625	7.48947	2	0.146275	0.63212	0.0902776	0.0276144	0.0224751	0.0163792	0.0170566	0.0197391	0.0280629
PC 40:10e; [M+H]+	-4.10525	2.97012	9	0.0390195	0.0332433	0.0266884	0.0281019	0.0284794	0.0293069	0.0382046	0.0664177	0.710538
PC 40:11e; [M+H]+	3.61883	7.51886	2	0.153374	0.622034	0.0905202	0.0281	0.0229012	0.0167219	0.0174265	0.0201846	0.0287376
PC 40:2; [M+H]+	3.60457	-2.95591	5	0.0354053	0.0399075	0.0431219	0.291464	0.412591	0.0535654	0.0434574	0.0398041	0.0406839
PC 40:5; PC 18:0-22:5; [M+CH3COO]-	3.45769	7.40205	2	0.16788	0.605711	0.0894647	0.0285874	0.0233121	0.0170269	0.0177744	0.0206452	0.0295978
PC 40:8; PC 18:2-22:6; [M+CH3COO]-	5.21856	-1.70889	4	0.0204457	0.0242919	0.028134	0.771277	0.0763084	0.0221358	0.019068	0.0183586	0.0199809
PE 34:1e; PE 16:0e/18:1; [M-H]-	-1.07725	-6.44117	6	0.0402901	0.0415201	0.0411667	0.0821929	0.137641	0.370921	0.137857	0.0851571	0.0632543
PE 34:2e; PE 16:1e/18:1; [M-H]-	-0.380421	-6.36045	6	0.044998	0.046764	0.0467601	0.0990926	0.179396	0.294506	0.132394	0.0878858	0.0682038
PE 34:3e; PE 16:1e/18:2; [M-H]-	1.34845	-5.77827	5	0.0460294	0.0489808	0.0501544	0.129912	0.32995	0.159893	0.0972301	0.0741881	0.063662
PE 36:1e; PE 18:0e/18:1; [M-H]-	-1.14085	-6.51456	6	0.0395882	0.0407704	0.0404093	0.080128	0.133148	0.382521	0.137166	0.0840689	0.0622013
PE 36:2; PE 18:1-18:1; [M-H]-	4.10722	-4.81302	5	0.031168	0.034696	0.037465	0.151072	0.569886	0.0581785	0.0435264	0.0376782	0.0363298
PE 36:2e; PE 18:0e/18:2; [M-H]-	-0.198353	-6.19357	6	0.0459443	0.0478563	0.0479318	0.103891	0.193878	0.273015	0.130118	0.0881312	0.0692344
PE 36:2e; PE 18:1e/18:1; [M-H]-	1.29564	-5.22721	5	0.0450124	0.0479373	0.0489806	0.131883	0.352588	0.145573	0.0929539	0.0722857	0.0627865
PE 36:3; PE 18:1-18:2; [M-H]-	-4.43378	-4.91279	7	0.0254062	0.0250591	0.0236957	0.0376328	0.0498351	0.168892	0.518856	0.099782	0.0508406
PE 36:4; PE 18:2-18:2; [M-H]-	1.70182	7.2988	1	0.634373	0.162366	0.0581476	0.0272655	0.0230381	0.0176574	0.0189338	0.0228216	0.0353973
PE 36:4e; PE 18:2e/18:2; [M-H]-	0.680211	-5.76446	5	0.0474536	0.0500287	0.0506731	0.122285	0.269742	0.196813	0.112197	0.082367	0.0684404
PE 36:5; PE 16:1-20:4; [M-H]-	0.262686	-6.41229	6	0.0473117	0.049566	0.0500107	0.111764	0.218942	0.244508	0.122896	0.0859072	0.0690937
PE 36:5e; PE 16:1e/20:4; [M-H]-	-4.18873	0.800653	9	0.0572301	0.0521159	0.0445846	0.0552178	0.0597496	0.0686851	0.0986417	0.209653	0.354123
PE 38:4e; PE 18:1e/20:3; [M-H]-	2.75395	-2.70681	5	0.0422711	0.0469068	0.0494456	0.241198	0.3958	0.0671309	0.055076	0.0506008	0.051571
PE 38:5; PE 16:0-22:5; [M-H]-	2.45203	7.02987	1	0.382327	0.338798	0.0921454	0.0371981	0.030771	0.022855	0.0241872	0.0286674	0.0430512
PE 38:5; PE 18:1-20:4; [M-H]-	-6.44913	-1.96039	8	0.0253497	0.023894	0.0215172	0.0287178	0.0335995	0.0567512	0.130263	0.607834	0.0720731
PE 38:5e; PE 18:1e/20:4; [M-H]-	3.92337	-1.31693	4	0.0445979	0.0519238	0.0575808	0.494767	0.17101	0.0489322	0.0429017	0.0419137	0.0463736
PG 40:0; PG 20:0-20:0; [M-H]-	1.80796	7.40222	1	0.641945	0.164412	0.056407	0.0259197	0.0218753	0.0167504	0.0179331	0.0215584	0.0331992
PI 32:1; PI 16:0-16:1; [M-H]-	1.13426	-5.73608	5	0.0465791	0.0494232	0.0504239	0.128046	0.311856	0.169879	0.101678	0.076798	0.0653165
PI 34:2; PI 16:0-18:2; [M-H]-	3.11109	-4.98071	5	0.02605	0.0285513	0.0302009	0.106771	0.643419	0.0572606	0.0410061	0.0344723	0.0322688
PI 36:2; PI 18:0-18:2; [M-H]-	3.2171	-4.95713	5	0.0251131	0.0275721	0.0292288	0.10513	0.656065	0.0541276	0.0389768	0.0328876	0.0308994
PI 36:3; PI 18:1-18:2; [M-H]-	5.54929	-1.34797	4	0.0333073	0.0401449	0.0474589	0.653835	0.102838	0.0334936	0.0292055	0.0284038	0.0313127
PI 36:5; PI 16:1-20:4; [M-H]-	1.11992	-5.75589	5	0.0466567	0.0494932	0.050486	0.127813	0.309546	0.171285	0.102187	0.0770646	0.0654688
PI 38:3; PI 18:0-20:3; [M-H]-	2.70893	7.47877	2	0.356223	0.38828	0.0873773	0.0335713	0.0278178	0.0207703	0.0219277	0.0258521	0.0381801
PI 38:5; PI 18:1-20:4; [M-H]-	5.59294	6.19059	3	0.0827484	0.231443	0.514459	0.0414942	0.031719	0.0212556	0.0214047	0.0238137	0.0316622
PI 40:6; PI 20:3-20:3; [M-H]-	4.06396	7.16264	2	0.110999	0.657676	0.105288	0.0273723	0.02197	0.0156992	0.0162315	0.0186294	0.0261339
PI-Cer d41:5+1O; [M-H]-	1.02117	7.84756	1	0.708393	0.108334	0.0467556	0.0242468	0.0209145	0.0165918	0.0180007	0.0219916	0.0347722
SHexCer d21:0+1O; [M-H]-	3.44873	-4.9346	5	0.0247357	0.0272539	0.0290271	0.107637	0.660955	0.0513322	0.0373361	0.0317175	0.0300053
SHexCer d23:2+1O; [M-H]-	5.56578	-1.87448	4	0.0273667	0.0325793	0.0380037	0.695288	0.10043	0.029795	0.0255469	0.0244895	0.0265014
SHexCer d25:3+1O; [M-H]-	3.80317	-4.72193	5	0.0259614	0.0288043	0.0309317	0.124866	0.639693	0.0498832	0.0371129	0.0320063	0.0307407
SHexCer d26:2; [M-H]-	6.11327	5.47777	3	0.0204579	0.0439185	0.883287	0.0134183	0.00995385	0.00642728	0.00639149	0.00701465	0.00913106
SHexCer d34:1; [M-H]-	3.32496	-3.82742	5	0.0252547	0.0280492	0.0299394	0.142318	0.632604	0.0455375	0.035075	0.0309155	0.0303061
SHexCer d37:0+1O; [M-H]-	0.299647	-6.06642	6	0.0473376	0.0496317	0.0500365	0.114251	0.230742	0.231369	0.121314	0.0858297	0.0694877
SHexCer d41:3; [M-H]-	1.30307	8.07193	1	0.737519	0.103669	0.0422663	0.021042	0.0180809	0.014278	0.0154211	0.0187032	0.0290206
SHexCer d43:4+1O; [M-H]-	0.804681	7.80112	1	0.651839	0.122865	0.0555659	0.0297017	0.0257288	0.0205404	0.0223645	0.0274646	0.0439295
SHexCer d44:4+1O; [M-H]-	1.81266	8.16004	1	0.694771	0.13577	0.0486737	0.0224865	0.0191461	0.0149173	0.0159875	0.0191786	0.029069
SM d28:1; SM d18:1/10:0; [M+CH3COO]-	3.02194	-4.91623	5	0.0257777	0.0282292	0.029813	0.105506	0.646497	0.0569819	0.0408099	0.0342972	0.0320874
SM d30:1; SM d8:0/22:1; [M+CH3COO]-	3.05886	-4.43987	5	0.0217702	0.0239417	0.0253401	0.0990206	0.697053	0.0447359	0.0330051	0.0282498	0.0268837
SM d32:2; SM d18:2/14:0; [M+CH3COO]-	5.36425	-1.99503	4	0.0227609	0.0269386	0.0311436	0.737375	0.0912363	0.0255323	0.0217883	0.0208088	0.0224163
SM d37:1; SM d19:1/18:0; [M+CH3COO]-	2.81421	8.11836	1	0.365434	0.360265	0.0922203	0.0359231	0.0300068	0.0227266	0.0240042	0.0282371	0.0411829
SM d38:1; SM d21:0/17:1; [M+CH3COO]-	3.97119	7.79565	2	0.147263	0.597673	0.106021	0.0314471	0.0256229	0.0187193	0.0194421	0.0223901	0.0314212
SM d40:1; SM d18:1/22:0; [M+CH3COO]-	5.03089	7.08623	2	0.115021	0.479335	0.223545	0.0413227	0.0326379	0.022831	0.0233053	0.0263014	0.0357006
SM d42:1; SM d18:0/24:1; [M+CH3COO]-	3.71678	7.6473	2	0.152982	0.613997	0.0943791	0.0290628	0.0237065	0.0173384	0.0180557	0.0208813	0.0295968
SM d42:2; SM d18:2/24:0; [M+CH3COO]-	3.87794	7.1469	2	0.118336	0.659277	0.0976447	0.0268668	0.0216264	0.0155104	0.0160754	0.0185124	0.0261511
SM d50:13; [M+H]+	2.26518	7.29038	1	0.480577	0.273388	0.078003	0.0328144	0.02737	0.0205976	0.0218828	0.0260437	0.0393241
SM t33:2; [M+H]+	2.36858	-3.44668	5	0.0370233	0.0405061	0.0422297	0.166636	0.490944	0.0711076	0.0553616	0.0487671	0.0474246
SM t35:1; [M+CH3COO]-	1.27982	8.25854	1	0.684028	0.122795	0.0511155	0.0255537	0.022006	0.0174534	0.0188579	0.022862	0.0353291
SM t36:2; [M+CH3COO]-	1.83102	6.6902	1	0.443412	0.243611	0.0915356	0.0426183	0.0356216	0.0267512	0.02858	0.0343685	0.0535022
SM t36:2; [M+H]+	4.90938	-1.41354	4	0.027471	0.032667	0.0376651	0.70021	0.0967683	0.0288539	0.0251111	0.0243954	0.026858
SM t39:2; [M+CH3COO]-	2.26304	7.20281	1	0.465044	0.280398	0.0808182	0.0340058	0.0283285	0.0212694	0.0225914	0.0268892	0.0406548
SM t40:4; [M+H]+	4.89469	7.1716	2	0.115305	0.514838	0.196144	0.0390676	0.0309774	0.0217847	0.0222865	0.0252173	0.0343794
TAG 47:0; TAG 15:0-16:0-16:0; [M+NH4]+	4.09655	-4.80727	5	0.0309456	0.0344455	0.0371881	0.150093	0.572764	0.0578033	0.0432417	0.0374297	0.0360882
TAG 49:0; TAG 16:0-16:0-17:0; [M+NH4]+	4.19341	-4.71567	5	0.0321237	0.035837	0.0387904	0.161305	0.553584	0.0586158	0.0441528	0.0383959	0.0371957
TAG 49:1; TAG 15:0-16:0-18:1; [M+NH4]+	4.19582	-4.68281	5	0.0320462	0.0357639	0.0387225	0.162517	0.553495	0.0582238	0.0439219	0.0382336	0.0370768
TAG 49:2; TAG 15:0-16:0-18:2; [M+NH4]+	3.97135	-4.92184	5	0.0300635	0.0333695	0.0359108	0.139681	0.587902	0.0578746	0.0429059	0.0369161	0.0353768
TAG 51:1; TAG 16:0-17:0-18:1; [M+NH4]+	5.82693	5.96657	3	0.0609069	0.151896	0.65037	0.0337959	0.0255826	0.0169328	0.0169721	0.0187832	0.0247603
TAG 51:2; TAG 16:0-17:1-18:1; [M+NH4]+	4.40928	6.75866	2	0.110577	0.573209	0.162833	0.0344616	0.027229	0.0190411	0.0195459	0.0222569	0.0308471
TAG 51:3; TAG 16:0-18:1-17:2; [M+NH4]+	3.07808	7.12679	2	0.229384	0.513938	0.0958418	0.0332054	0.0271364	0.0198471	0.0208071	0.024337	0.0355034
TAG 51:3; TAG 17:1-17:1-17:1; [M+Na]+	2.31341	7.10643	1	0.432739	0.300181	0.0857659	0.0357054	0.0296669	0.0221795	0.0235316	0.0279772	0.0422532
TAG 52:0; TAG 16:0-18:0-18:0; [M+NH4]+	4.37039	6.20623	2	0.123905	0.457347	0.226048	0.044433	0.0345975	0.0237016	0.0242446	0.0275423	0.0381814
TAG 52:3; TAG 16:0-18:1-18:2; [M+Na]+	0.799343	7.75624	1	0.650383	0.123226	0.0557707	0.029856	0.0258567	0.0206293	0.0224638	0.0275975	0.0442169
TAG 53:2; TAG 17:0-18:1-18:1; [M+NH4]+	3.22169	7.27434	2	0.203809	0.555554	0.0916923	0.0308401	0.0252006	0.0184443	0.0193082	0.0225245	0.032627
TAG 54:0; TAG 14:0-16:0-24:0; [M+NH4]+	4.76585	6.05787	2	0.112205	0.37052	0.317754	0.0472192	0.0363418	0.0245437	0.0249413	0.0281039	0.0383712
TAG 54:1; TAG 18:0-18:0-18:1; [M+NH4]+	5.38943	6.13758	3	0.0886301	0.259829	0.473759	0.042896	0.0328068	0.0219982	0.0221952	0.0247629	0.0331233
TAG 54:5; TAG 18:1-18:2-18:2; [M+Na]+	0.6992	7.59652	1	0.611696	0.13341	0.0617022	0.0335957	0.0291255	0.0232492	0.0253623	0.0312619	0.0505968
TAG 54:8; TAG 18:2-18:3-18:3; [M+NH4]+	-5.61501	1.20898	9	0.0513039	0.0459817	0.03907	0.0458331	0.0493763	0.0603938	0.0905343	0.240499	0.377008
TAG 54:9; TAG 16:2-18:2-20:5; [M+NH4]+	0.887089	-5.89783	5	0.0473389	0.0500395	0.0508722	0.12439	0.28242	0.188838	0.108515	0.0803233	0.067263
TAG 54:9; TAG 18:2-18:3-18:4; [M+NH4]+	2.58428	-2.73082	5	0.0433905	0.0479502	0.0502835	0.228381	0.394785	0.0705975	0.0578462	0.0530028	0.0537626
TAG 56:1; TAG 16:0-22:0-18:1; [M+NH4]+	5.59696	6.26221	3	0.0861689	0.244618	0.492744	0.0425693	0.0326156	0.02192	0.0220864	0.0245832	0.0326952
TAG 56:10; TAG 16:0-20:5-20:5; [M+NH4]+	1.35866	-5.39218	5	0.0449536	0.0478975	0.0490141	0.131273	0.352542	0.14721	0.0928401	0.071917	0.0623526
TAG 56:11; TAG 18:3-18:3-20:5; [M+NH4]+	1.35701	-5.34171	5	0.0448557	0.0477992	0.0489065	0.131504	0.354841	0.145763	0.0923774	0.0717027	0.0622501
