# Supplementary material for: Multi-omic profiling of the leukemic microenvironment shows bone marrow interstitial fluid is distinct from peripheral blood plasma
Source: Exp Hematol Oncol. 2022 Sep 15;11:56. doi: 10.1186/s40164-022-00310-0 (PMC9476264; doi:10.1186/s40164-022-00310-0)
Supplement: Supplementary file 3 — Additional file 3: Table S3. Results of statistical analysis comparing BMIF.Dx and PB.Dx using proteomics data set. [file 40164_2022_310_MOESM3_ESM.xls]

## Sheet: Nierves2022_suppTable_addFile_3
Table S3 | Results of statistical analysis comparing BMIF.Dx and PB.Dx using proteomics data set
GeneID	PG.ProteinGroups	coefficient	p_values	adj_p_values	significance	confidence
IGLV4-69	A0A075B6H9	0.123611	0.739946	0.794089	not significant	NA
IGLV8-61	A0A075B6I0	-0.049129	0.836627	0.873002	not significant	NA
IGLV10-54	A0A075B6I4	-0.774637	0.395183	0.464714	not significant	NA
IGLV7-46	A0A075B6I9	0.0406734	0.817413	0.858418	not significant	NA
IGLV2-18	A0A075B6J9	0.950516	0.00198471	0.00640987	not significant	NA
IGLV3-16	A0A075B6K0	0.243715	0.278717	0.344643	not significant	NA
IGLV3-12	A0A075B6K2	0.545564	0.000767266	0.00355365	not significant	NA
IGLV3-10	A0A075B6K4	-0.267974	0.653328	0.711252	not significant	NA
IGLV3-9	A0A075B6K5	0.898658	0.000922643	0.00398901	not significant	NA
IGKV2-28	A0A075B6P5;P01615	0.969509	0.000920789	0.00398901	not significant	NA
IGHV3-64	A0A075B6Q5	1.13485	1.48729e-05	0.000237966	BMIF-enriched	robust
IGHV4-4	A0A075B6R2	0.460721	0.0156796	0.0291752	not significant	NA
IGKV2D-24	A0A075B6R9;A0A0C4DH68	0.565272	0.000122115	0.00102364	not significant	NA
IGKV2D-29	A0A075B6S2;A2NJV5	0.530995	0.00165817	0.00578218	not significant	NA
IGKV1-27	A0A075B6S5	1.22231	0.00733193	0.0164036	BMIF-enriched	robust
IGKV2D-30	A0A075B6S6;P06310	0.548911	0.000584061	0.00285591	not significant	NA
IGLV5-45	A0A087WSX0	0.617911	0.0279897	0.0476728	not significant	NA
IGKV3D-15	A0A087WSY6	0.632503	0.000333594	0.00200156	not significant	NA
IGKV1D-8	A0A087WSZ0	1.34841	0.00340551	0.00894581	BMIF-enriched	robust
IGKV2-40	A0A087WW87;P01614	-0.345079	0.000143189	0.00116314	not significant	NA
LOC102723996	A0A087X1L8;O75144	0.317024	0.0549864	0.0831886	not significant	NA
IGKV3D-11	A0A0A0MRZ8;P04433	0.430883	0.00607329	0.014003	not significant	NA
IGHV3-49	A0A0A0MS15	0.781617	0.00135558	0.00507623	not significant	NA
IGKV6D-21	A0A0A0MT36	0.510611	0.00170104	0.00587027	not significant	NA
IGKJ1	A0A0A0MT89	0.723414	0.00136611	0.00507961	not significant	NA
IGLV1-36	A0A0B4J1U3	0.45504	0.00303586	0.00831237	not significant	NA
IGHV6-1	A0A0B4J1U7	0.132953	0.459043	0.529202	not significant	NA
IGHV3-15	A0A0B4J1V0	0.47222	0.00301118	0.00831237	not significant	NA
IGHV2-26	A0A0B4J1V2	0.71828	2.98735e-05	0.000374743	not significant	NA
IGHV3-74	A0A0B4J1X5	0.189964	0.309864	0.376978	not significant	NA
IGLV9-49	A0A0B4J1Y8	0.703242	0.000192135	0.00135263	not significant	NA
IGHV3-72	A0A0B4J1Y9	0.133965	0.780718	0.824438	not significant	NA
IGKV1D-13	A0A0B4J2D9;P0DP09	1.53541	0.000244533	0.00155559	BMIF-enriched	robust
IGKV6-21	A0A0C4DH24	0.683454	0.00126613	0.00487968	not significant	NA
IGKV3D-20	A0A0C4DH25	0.487068	0.000656958	0.00309709	not significant	NA
IGHV1-3	A0A0C4DH29	0.555259	0.00329266	0.00869263	not significant	NA
IGHV1-18	A0A0C4DH31	0.140193	0.466811	0.536986	not significant	NA
IGHV1-24	A0A0C4DH33	0.767339	0.000979034	0.00413544	not significant	NA
IGHV4-28	A0A0C4DH34	0.39782	0.101067	0.141547	not significant	NA
IGHV5-51	A0A0C4DH38	0.398479	0.0796506	0.113052	not significant	NA
IGHV1-58	A0A0C4DH39	0.291493	0.0693252	0.0997377	not significant	NA
IGHV2-70D	A0A0C4DH43	0.546978	0.00748161	0.0166679	not significant	NA
IGKV1-8	A0A0C4DH67	0.777541	0.00110319	0.00441277	not significant	NA
IGKV1-12	A0A0C4DH73;P01611	0.328634	0.168375	0.219512	not significant	NA
IGLV5-39	A0A0G2JS06	0.805408	0.00531575	0.0126429	not significant	NA
IGHV3-64D	A0A0J9YX35	0.90092	0.000227506	0.0014899	not significant	NA
IGHV5-10-1	A0A0J9YXX1	0.169145	0.485253	0.549706	not significant	NA
UBE2L5	A0A1B0GUS4;P68036	6.1625	0.018374	0.0333383	BMIF-enriched	robust
SCO2	A0A1W2PQK0;P19971	1.40169	1.73077e-08	7.02958e-07	BMIF-enriched	non-robust
HNRNPA1P48	A0A2R8Y4L2;P09651;Q32P51	5.6341	0.0156927	0.0291752	BMIF-enriched	robust
IGLC7	A0M8Q6	0.767914	0.0342852	0.0558721	not significant	NA
PALM3	A6NDB9	1.17749	0.00490072	0.0118154	BMIF-enriched	robust
ANXA2P2	A6NMY6;P07355	2.0697	4.25802e-10	3.74706e-08	BMIF-enriched	robust
IGLL5	B9A064	0.545555	0.000408253	0.00226903	not significant	NA
ZNF587B	E7ETH6	3.5052	6.10402e-05	0.000608099	BMIF-enriched	robust
MASP2	O00187	0.785884	0.000168954	0.00125377	not significant	NA
QSOX1	O00391	0.885882	0.0010718	0.00438691	not significant	NA
HMGN4	O00479;P05204	2.26191	2.18642e-10	2.30886e-08	BMIF-enriched	non-robust
NR5A2	O00482	1.42983	4.84934e-09	2.56045e-07	BMIF-enriched	non-robust
CHL1	O00533	2.13068	6.27437e-09	3.0117e-07	BMIF-enriched	robust
PDXK	O00764	-0.668134	0.718004	0.776856	not significant	NA
APOL1	O14791	0.629876	0.000405115	0.00226903	not significant	NA
KRT86	O43790;P78385;P78386;Q14533	0.707283	0.000433529	0.00237177	not significant	NA
CD5L	O43866	0.658012	0.00220513	0.00690831	not significant	NA
PLIN1	O60240	2.17911	0.381569	0.454782	not significant	NA
AQR	O60306	-1.81844	0.0347832	0.0563359	not significant	NA
HIST1H2BK	O60814;P06899;P23527;P33778;P57053;P58876;P62807;Q16778;Q5QNW6;Q8N257;Q93079;Q99877;Q99879;Q99880	-0.998028	7.39788e-05	0.000685277	not significant	NA
PDCD6	O75340	1.33208	0.00773082	0.017079	BMIF-enriched	robust
SH3BGRL	O75368	1.3571	0.527956	0.585632	not significant	NA
FCN3	O75636	1.11191	0.000222305	0.00148579	BMIF-enriched	robust
IDH1	O75874	3.56207	0.185002	0.237667	not significant	NA
ATRN	O75882	0.451639	0.00275249	0.00785576	not significant	NA
APOM	O95445	0.590235	0.000808988	0.00368229	not significant	NA
VNN1	O95497	-1.6334	0.448451	0.519259	not significant	NA
ADH1B	P00325	0.494893	0.839752	0.874534	not significant	NA
LDHA	P00338	1.80861	0.00816087	0.0178794	BMIF-enriched	robust
GSR	P00390	1.0954	0.00989868	0.0211599	BMIF-enriched	robust
CP	P00450	0.340202	0.232819	0.291992	not significant	NA
F13A1	P00488	0.38518	0.311339	0.377901	not significant	NA
PNP	P00491	-1.30023	0.487536	0.55004	not significant	NA
HPRT1	P00492	-0.382216	0.00223291	0.00693516	not significant	NA
PGK1	P00558	0.83621	0.0035636	0.00926886	not significant	NA
AK1	P00568	2.21671	0.00904877	0.0195809	BMIF-enriched	robust
F2	P00734	0.760731	0.00047851	0.0025781	not significant	NA
C1R	P00736	0.647954	0.000211606	0.00145056	not significant	NA
HP	P00738	0.474411	0.0108042	0.0224592	not significant	NA
HPR	P00739	0.458514	0.0209756	0.0372899	not significant	NA
F9	P00740	1.06066	0.00534824	0.0126631	BMIF-enriched	robust
F10	P00742	1.15399	0.000961025	0.00409211	BMIF-enriched	robust
CFD	P00746	0.707667	0.00328577	0.00869263	not significant	NA
PLG	P00747	0.516064	0.00573131	0.01339	not significant	NA
F12	P00748	0.58325	0.0026521	0.00766779	not significant	NA
CFB	P00751	0.173685	0.511788	0.571298	not significant	NA
CA1	P00915	1.35111	0.0392714	0.0628343	not significant	NA
CA2	P00918	1.86587	0.0140444	0.0267375	BMIF-enriched	robust
SERPINC1	P01008	0.506965	0.00150691	0.00541256	not significant	NA
SERPINA1	P01009	0.514506	0.0006351	0.00302101	not significant	NA
SERPINA3	P01011	0.733073	0.00181271	0.00613531	not significant	NA
AGT	P01019	0.872086	0.00257677	0.0076639	not significant	NA
A2M	P01023	0.545356	0.00129482	0.00495411	not significant	NA
C3	P01024	0.614827	7.1955e-05	0.000678432	not significant	NA
C5	P01031	0.936394	4.32078e-05	0.000475285	not significant	NA
CST3	P01034	0.957656	0.00105606	0.00435625	not significant	NA
KNG1	P01042	0.555477	0.000615658	0.00295516	not significant	NA
JCHAIN	P01591	0.415909	0.061992	0.0916856	not significant	NA
IGKV1D-33	P01593;P01594	0.0615974	0.821632	0.859053	not significant	NA
IGKV1-39	P01597;P04432	0.969127	2.3337e-05	0.000333025	not significant	NA
IGKV1-17	P01599	0.551677	0.00174933	0.00599772	not significant	NA
IGKV1D-16	P01601	1.07608	0.000384222	0.00218139	BMIF-enriched	robust
IGKV1-5	P01602	0.641216	0.00114723	0.00452042	not significant	NA
IGKV3-20	P01619	0.385961	0.0100918	0.021322	not significant	NA
IGKV3-15	P01624	0.595456	0.00389272	0.00983425	not significant	NA
IGLV1-47	P01700	0.636142	0.000585019	0.00285591	not significant	NA
IGLV1-51	P01701	1.08442	5.06513e-05	0.000523667	BMIF-enriched	robust
IGLV1-40	P01703	0.256301	0.2548	0.316551	not significant	NA
IGLV2-14	P01704	0.768901	0.012339	0.0242194	not significant	NA
IGLV2-23	P01705	-0.467153	0.131175	0.177136	not significant	NA
IGLV2-11	P01706	-0.135871	0.771632	0.819453	not significant	NA
IGLV2-8	P01709	0.304999	0.283713	0.349185	not significant	NA
IGLV3-19	P01714	0.455259	0.00102655	0.00428868	not significant	NA
IGLV3-25	P01717	0.546784	0.00110031	0.00441277	not significant	NA
IGLV3-27	P01718	0.626303	0.0211107	0.0374043	not significant	NA
IGLV6-57	P01721	0.529957	0.0266365	0.0456626	not significant	NA
IGHV1-69	P01742	0.663403	0.0023203	0.00716444	not significant	NA
IGHV1-46	P01743	0.138716	0.652071	0.711252	not significant	NA
IGHV3-30	P01768;P0DP03	0.728223	0.000214287	0.00145056	not significant	NA
IGHV3-7	P01780	0.49912	0.00123234	0.00481981	not significant	NA
IGHV3-9	P01782;P0DP04	-0.151794	0.554725	0.612578	not significant	NA
IGHV2-70	P01814	0.0732523	0.757371	0.807862	not significant	NA
IGHV2-5	P01817	0.567651	0.0453224	0.071221	not significant	NA
PIGR	P01833	0.595456	0.0232915	0.0405871	not significant	NA
IGKC	P01834	0.379519	0.0114511	0.023077	not significant	NA
IGHG1	P01857	0.629383	0.00197338	0.00640987	not significant	NA
IGHG2	P01859	0.636907	2.86227e-05	0.000374743	not significant	NA
IGHG3	P01860	-0.187327	0.312265	0.378156	not significant	NA
IGHG4	P01861	0.781595	3.05188e-05	0.000374743	not significant	NA
IGHM	P01871	0.616566	0.00265759	0.00766779	not significant	NA
IGHA1	P01876	0.569883	0.0114095	0.023077	not significant	NA
IGHA2	P01877	0.414179	0.00772978	0.017079	not significant	NA
IGHD	P01880	0.125592	0.756393	0.807862	not significant	NA
HLA-A	P01891	2.09784	0.000185032	0.00132023	BMIF-enriched	robust
HLA-H	P01893	0.532951	0.148658	0.19821	not significant	NA
HLA-DRA	P01903;P01906	-0.361599	0.0125869	0.0245236	not significant	NA
HBD	P02042	1.05809	0.0437631	0.0691584	not significant	NA
KRT14	P02533	1.28262	0.281928	0.347799	not significant	NA
SPTA1	P02549	-1.4015	6.8463e-08	1.90255e-06	PB-enriched	non-robust
APOA1	P02647	0.590865	0.0118219	0.0235546	not significant	NA
APOE	P02649	0.855772	0.00473721	0.0115798	not significant	NA
APOA2	P02652	0.382907	0.0490922	0.0762482	not significant	NA
APOC1	P02654	0.716545	0.0236692	0.0409749	not significant	NA
APOC2	P02655	0.530494	0.0612319	0.0908158	not significant	NA
APOC3	P02656	0.432996	0.301222	0.369872	not significant	NA
FGA	P02671	0.070045	0.817773	0.858418	not significant	NA
FGB	P02675	-0.177652	0.525486	0.584119	not significant	NA
FGG	P02679	0.104052	0.668206	0.724461	not significant	NA
SLC4A1	P02730	-0.139253	0.846345	0.877937	not significant	NA
CRP	P02741	0.755748	0.000169252	0.00125377	not significant	NA
APCS	P02743	0.862408	1.87369e-06	4.02462e-05	not significant	NA
C1QA	P02745	0.534472	0.0140777	0.0267375	not significant	NA
C1QB	P02746	0.849175	0.000297229	0.00182485	not significant	NA
C1QC	P02747	0.980967	1.9056e-06	4.02462e-05	not significant	NA
C9	P02748	0.143766	0.772893	0.819453	not significant	NA
APOH	P02749	0.631951	0.00317411	0.00853668	not significant	NA
LRG1	P02750	0.331147	0.226792	0.286474	not significant	NA
FN1	P02751	0.613776	0.0715671	0.102405	not significant	NA
RBP4	P02753	0.594135	0.069201	0.0997377	not significant	NA
AMBP	P02760	0.0388032	0.820519	0.859053	not significant	NA
ORM1	P02763	0.883468	0.0100719	0.021322	not significant	NA
AHSG	P02765	0.348447	0.0507474	0.0783469	not significant	NA
TTR	P02766	0.83586	0.0115997	0.0232876	not significant	NA
ALB	P02768	0.602538	0.0167543	0.030931	not significant	NA
AFP	P02771	2.53929	0.339219	0.407991	not significant	NA
GC	P02774	0.562926	0.000885334	0.00398901	not significant	NA
PPBP	P02775	0.901874	0.0313382	0.0523625	not significant	NA
PF4	P02776;P10720	0.694379	0.160791	0.211715	not significant	NA
TFRC	P02786	0.129997	0.9065	0.932297	not significant	NA
TF	P02787	0.669359	3.16901e-05	0.000380281	not significant	NA
LTF	P02788	3.01115	0.306262	0.373457	not significant	NA
HPX	P02790	0.412844	0.01264	0.0245365	not significant	NA
FTL	P02792	1.12014	3.49066e-05	0.000400667	BMIF-enriched	robust
FTH1	P02794	0.111329	0.952282	0.961386	not significant	NA
ANG	P03950	0.482853	0.000283826	0.00176622	not significant	NA
F11	P03951	0.708538	0.000122139	0.00102364	not significant	NA
KLKB1	P03952	0.636212	0.000284335	0.00176622	not significant	NA
C4BPA	P04003	0.566741	0.0017855	0.00608224	not significant	NA
VTN	P04004	0.621254	0.00468552	0.0115373	not significant	NA
CAT	P04040	0.273897	0.720949	0.778448	not significant	NA
PROC	P04070	1.01146	0.0117215	0.0234431	BMIF-enriched	robust
ALDOA	P04075	1.75596	0.00807064	0.0177554	BMIF-enriched	robust
CSTB	P04080	0.28082	0.430587	0.501876	not significant	NA
ANXA1	P04083	0.143166	0.948312	0.961053	not significant	NA
APOB	P04114	0.611312	0.0302675	0.0508957	not significant	NA
SOD2	P04179	-0.0250934	0.729575	0.784553	not significant	NA
LCAT	P04180	0.629265	0.000228565	0.0014899	not significant	NA
HRG	P04196	0.282883	0.0182272	0.0331861	not significant	NA
IGLV7-43	P04211	0.507389	0.00302335	0.00831237	not significant	NA
A1BG	P04217	0.65954	6.39345e-05	0.000613772	not significant	NA
KRT1	P04264	1.45044	0.0470885	0.0737766	not significant	NA
S100B	P04271	1.49118	0.479359	0.544304	not significant	NA
VWF	P04275	0.988856	0.0543985	0.0825357	not significant	NA
SHBG	P04278	0.640427	0.0199109	0.0360033	not significant	NA
GAPDH	P04406	3.46473	0.000370324	0.0021487	BMIF-enriched	robust
IGKV1-16	P04430	0.0466501	0.901525	0.929697	not significant	NA
NTRK1	P04629	1.87739	8.35401e-10	5.51364e-08	BMIF-enriched	non-robust
HSPB1	P04792	8.22944	0.00194575	0.0063811	BMIF-enriched	robust
HIST1H2AE	P04908;P0C0S8;P20671;Q7L7L0;Q93077;Q96KK5;Q99878;Q9BTM1	0.542107	0.145543	0.195539	not significant	NA
ALDOB	P05062	2.23908	0.0490992	0.0762482	not significant	NA
APOD	P05090	0.825999	0.00109643	0.00441277	not significant	NA
S100A8	P05109	-0.0112992	0.960079	0.966796	not significant	NA
SERPINA5	P05154	0.563316	0.00199094	0.00640987	not significant	NA
SERPING1	P05155	0.686509	0.000239072	0.00153939	not significant	NA
CFI	P05156	0.930514	0.000379921	0.00218041	not significant	NA
F13B	P05160	0.0981021	0.486198	0.549706	not significant	NA
MPO	P05164	-0.0197234	0.991492	0.991492	not significant	NA
ICAM1	P05362	0.411642	0.00221118	0.00690831	not significant	NA
RPLP2	P05387	3.21132	0.17876	0.231337	not significant	NA
CLEC3B	P05452	0.448289	0.0132771	0.025585	not significant	NA
SERPINA7	P05543	0.723936	0.00652545	0.0147663	not significant	NA
SERPIND1	P05546	0.633663	0.0028698	0.00810297	not significant	NA
BCHE	P06276	0.476348	0.0120012	0.023822	not significant	NA
IGKV4-1	P06312	1.02559	1.97207e-05	0.000289238	BMIF-enriched	robust
IGHV4-34	P06331	0.393313	0.110224	0.151954	not significant	NA
GSN	P06396	0.60386	0.00623772	0.0143196	not significant	NA
PTMA	P06454	2.46044	1.3854e-08	6.09576e-07	BMIF-enriched	robust
C2	P06681	0.411266	0.00889302	0.0193231	not significant	NA
S100A9	P06702	1.48743	0.0510518	0.078587	not significant	NA
APOA4	P06727	0.529762	0.0680832	0.0984875	not significant	NA
ENO1	P06733	1.6424	0.00215147	0.00680226	BMIF-enriched	robust
GPI	P06744	-0.178618	0.242776	0.302325	not significant	NA
DBI	P07108	5.51243	0.0288674	0.0488525	BMIF-enriched	robust
LDHB	P07195	1.1812	0.0103885	0.0217663	BMIF-enriched	robust
PROS1	P07225	0.682428	0.000541864	0.0027248	not significant	NA
CSF1R	P07333	1.01634	0.0113134	0.023077	BMIF-enriched	robust
C8A	P07357	0.491939	0.00538707	0.0126981	not significant	NA
C8B	P07358	0.52433	0.0332004	0.05461	not significant	NA
GP1BA	P07359	0.656813	0.00292968	0.00822804	not significant	NA
C8G	P07360	0.630726	0.00302118	0.00831237	not significant	NA
TUBB	P07437	0.190968	0.779711	0.824438	not significant	NA
PRSS1	P07477;P07478;Q8NHM4	0.516883	0.0662657	0.0964212	not significant	NA
PFN1	P07737	0.934813	0.000435723	0.00237177	not significant	NA
BPGM	P07738	-0.171774	0.950746	0.961386	not significant	NA
HSP90AA1	P07900	0.582277	0.0337847	0.0553255	not significant	NA
THBS1	P07996	2.40017	0.000536949	0.0027248	BMIF-enriched	robust
ANXA6	P08133	3.97643	0.0583924	0.0868938	not significant	NA
SERPINA6	P08185	0.389106	0.0319791	0.0530974	not significant	NA
SLC3A2	P08195	1.6884	0.472611	0.540766	not significant	NA
HSP90AB1	P08238	-0.0226692	0.86151	0.890171	not significant	NA
SOD3	P08294	-0.740093	0.7286	0.784553	not significant	NA
HMBS	P08397	1.53621	0.419985	0.49169	not significant	NA
MME	P08473	7.27924	0.00382835	0.00971811	BMIF-enriched	robust
LPA	P08519	0.747931	1.0611e-05	0.000186753	not significant	NA
CD14	P08571	0.464657	0.062321	0.0918683	not significant	NA
CFH	P08603	0.623387	0.000927884	0.00398901	not significant	NA
VIM	P08670	6.74333	0.00311551	0.00843583	BMIF-enriched	robust
SERPINF2	P08697	0.449415	0.00353554	0.00924142	not significant	NA
F7	P08709	0.510105	0.0436347	0.0691584	not significant	NA
ANXA5	P08758	5.15056	0.0229712	0.0401616	BMIF-enriched	robust
KRT16	P08779	-0.248207	0.924146	0.94324	not significant	NA
DBH	P09172	0.240079	0.237917	0.297679	not significant	NA
GSTP1	P09211	4.64702	0.069747	0.100072	not significant	NA
C1S	P09871	0.599119	0.00307101	0.00835821	not significant	NA
LTA4H	P09960	-2.47947	0.306263	0.373457	not significant	NA
C4A	P0C0L4	0.611877	0.00303842	0.00831237	not significant	NA
C4B_2	P0C0L5	0.360633	0.0802512	0.1136	not significant	NA
H2AFZ	P0C0S5;Q71UI9	-2.69356	2.3269e-08	8.19069e-07	PB-enriched	non-robust
UBB	P0CG47;P0CG48;P62979;P62987	2.47929	0.00103156	0.00428868	BMIF-enriched	robust
SAA1	P0DJI8	0.454536	0.00601937	0.0139396	not significant	NA
SAA2	P0DJI9	0.554162	0.00376549	0.00960472	not significant	NA
HSPA1A	P0DMV8;P0DMV9	3.28363	0.183946	0.236887	not significant	NA
IGLC3	P0DOY3	0.513175	0.00156616	0.00558737	not significant	NA
IGHV1-8	P0DP01	0.490152	0.0125412	0.0245236	not significant	NA
HIST1H1E	P10412;P16402;P16403;P22492;Q02539	5.7104	0.0314938	0.0524566	not significant	NA
TXN	P10599	5.04037	0.0664768	0.0964278	not significant	NA
C7	P10643	0.771474	0.000572896	0.00285367	not significant	NA
HSPD1	P10809	4.10784	3.27771e-05	0.000384585	BMIF-enriched	robust
CLU	P10909	0.552433	1.96411e-05	0.000289238	not significant	NA
HSPA5	P11021	0.737813	0.000923058	0.00398901	not significant	NA
HSPA8	P11142	-1.08937	0.0133397	0.0256121	PB-enriched	robust
MBL2	P11226	0.657314	0.000914783	0.00398901	not significant	NA
SPTB	P11277	1.57409	0.450585	0.520588	not significant	NA
DMD	P11532	-1.14423	7.41e-08	1.9365e-06	PB-enriched	non-robust
CETP	P11597	0.438711	0.0159978	0.029638	not significant	NA
COL6A3	P12111	2.08822	0.394576	0.464714	not significant	NA
F5	P12259	0.59479	0.00243226	0.00729678	not significant	NA
ACTN1	P12814	1.89467	2.62464e-08	8.66132e-07	BMIF-enriched	robust
XRCC6	P12956	4.24718	0.0270642	0.0462455	BMIF-enriched	robust
LAMP2	P13473	0.686125	0.0054538	0.0127983	not significant	NA
NCAM1	P13591	0.331166	0.179962	0.232322	not significant	NA
ICAM2	P13598	0.658317	0.110512	0.151954	not significant	NA
KRT10	P13645	1.35484	0.0568757	0.0858011	not significant	NA
KRT5	P13647	6.86309	0.022917	0.0401616	BMIF-enriched	robust
C6	P13671	0.412446	0.0135546	0.0259305	not significant	NA
ALAD	P13716	4.52363	0.0662896	0.0964212	not significant	NA
LCP1	P13796	1.16143	0.00417003	0.010435	BMIF-enriched	robust
SELL	P14151	0.683602	0.118321	0.16143	not significant	NA
MIF	P14174	9.06419	0.000929257	0.00398901	BMIF-enriched	robust
CD99	P14209	2.42088	1.01021e-05	0.000186753	BMIF-enriched	robust
FDPS	P14324	0.860188	0.657857	0.714709	not significant	NA
PKM	P14618	2.84038	0.00881232	0.0192269	BMIF-enriched	robust
HSP90B1	P14625	1.69498	0.498241	0.558538	not significant	NA
MMP9	P14780	1.36304	0.489565	0.551152	not significant	NA
FABP4	P15090	4.3415	0.230324	0.289694	not significant	NA
GLUL	P15104	2.257	0.348263	0.416968	not significant	NA
ANPEP	P15144	2.38517	0.0143375	0.0271333	BMIF-enriched	robust
PVR	P15151	0.986043	0.0172521	0.031739	not significant	NA
CPN1	P15169	0.379727	0.0584229	0.0868938	not significant	NA
EZR	P15311	3.42211	1.03867e-05	0.000186753	BMIF-enriched	robust
IGLL1	P15814	0.587541	0.00194518	0.0063811	not significant	NA
CD44	P16070	0.893654	0.00125697	0.00487968	not significant	NA
DPEP1	P16444	1.91189	0.393118	0.464354	not significant	NA
FAH	P16930	3.65957	0.148342	0.19821	not significant	NA
ENG	P17813	0.489687	1.22542e-05	0.000208716	not significant	NA
IGFBP3	P17936	0.517106	0.00240474	0.00725545	not significant	NA
VCL	P18206	0.800476	0.0944853	0.132682	not significant	NA
LBP	P18428	0.475686	0.0243316	0.0418763	not significant	NA
PGAM1	P18669	5.51793	2.43286e-12	6.42276e-10	BMIF-enriched	robust
VCAM1	P19320	0.748237	0.00509656	0.0121764	not significant	NA
ORM2	P19652	0.755433	0.00373899	0.00960472	not significant	NA
ITIH2	P19823	0.631791	9.05117e-06	0.000177001	not significant	NA
ITIH1	P19827	0.55928	0.000515645	0.00270776	not significant	NA
PZP	P20742	0.509941	0.00077784	0.0035713	not significant	NA
C4BPB	P20851	0.461303	9.99476e-05	0.000879539	not significant	NA
FLNA	P21333	4.56136	0.104082	0.14462	not significant	NA
GPD1	P21695	1.9487	0.443633	0.515943	not significant	NA
TNXB	P22105	0.998288	7.65884e-06	0.000155533	not significant	NA
GPX3	P22352	1.00216	0.00946989	0.0203256	BMIF-enriched	robust
NME2	P22392	5.75555	0.0388453	0.0627227	not significant	NA
HNRNPA2B1	P22626	8.52189	0.00139353	0.00509335	BMIF-enriched	robust
CPN2	P22792	0.685534	6.22159e-05	0.000608333	not significant	NA
PROZ	P22891	0.862622	0.00239466	0.00725545	not significant	NA
IGHV1-2	P23083	0.268808	0.121812	0.165339	not significant	NA
FBLN1	P23142	0.450805	0.0109641	0.0227021	not significant	NA
PTPRG	P23470	0.876876	0.00163095	0.00577947	not significant	NA
CFL1	P23528	7.92753	0.00209683	0.00666942	BMIF-enriched	robust
TNC	P24821	1.02464	3.05112e-05	0.000374743	BMIF-enriched	robust
AZGP1	P25311	0.894884	0.00654415	0.0147663	not significant	NA
PSMA2	P25787	-0.682137	2.90637e-05	0.000374743	not significant	NA
MSN	P26038	2.65115	0.00262986	0.00766779	BMIF-enriched	robust
HMGB2	P26583	5.89114	0.0323776	0.0534231	not significant	NA
MST1	P26927	0.698305	0.0058941	0.0137096	not significant	NA
PON1	P27169	0.685779	0.00667252	0.0149919	not significant	NA
YWHAQ	P27348	2.12333	0.00508561	0.0121764	BMIF-enriched	robust
CFP	P27918	-0.0896852	0.32404	0.390623	not significant	NA
LAP3	P28838	-0.215149	0.907577	0.932297	not significant	NA
TKT	P29401	1.71239	0.0202791	0.0364197	BMIF-enriched	robust
SERPINA4	P29622	1.04287	0.00479326	0.0116629	BMIF-enriched	robust
MARCKS	P29966	5.02529	0.0202063	0.0364128	BMIF-enriched	robust
PRDX6	P30041	1.48889	0.017489	0.0320631	BMIF-enriched	robust
BLVRB	P30043	1.4955	0.0322228	0.0533343	not significant	NA
PEBP1	P30086	6.51437	0.0027783	0.0078868	BMIF-enriched	robust
SRI	P30626	1.90728	0.366799	0.438167	not significant	NA
YWHAB	P31946	3.6779	0.106338	0.147366	not significant	NA
S100A11	P31949	4.8589	0.0646932	0.0946206	not significant	NA
PRDX2	P32119	0.927599	0.117792	0.161124	not significant	NA
CDH5	P33151	0.540733	0.000363004	0.00212962	not significant	NA
MAN1A1	P33908	0.728129	0.00260451	0.00766779	not significant	NA
RNASE4	P34096	0.964132	0.000357755	0.00212241	not significant	NA
KRT9	P35527	1.96347	0.0205498	0.0367806	BMIF-enriched	robust
SAA4	P35542	0.546996	0.00139874	0.00509335	not significant	NA
MYH9	P35579	1.39993	1.92017e-08	7.24178e-07	BMIF-enriched	non-robust
IGFALS	P35858	0.708464	0.000196242	0.00136337	not significant	NA
KRT2	P35908	1.11031	0.041745	0.0663896	not significant	NA
FLT4	P35916	0.722686	7.41523e-07	1.70228e-05	not significant	NA
PGM1	P36871	-0.207153	0.910635	0.933622	not significant	NA
FLT3	P36888	0.801664	0.0152788	0.0286072	not significant	NA
SERPINF1	P36955	0.681067	0.000179585	0.00129891	not significant	NA
CFHR2	P36980	-0.0216519	0.927162	0.94324	not significant	NA
TAGLN2	P37802	1.69979	4.0834e-08	1.26826e-06	BMIF-enriched	non-robust
SNCA	P37840	1.58165	0.506161	0.566214	not significant	NA
IL6ST	P40189	-2.1753	0.305041	0.373457	not significant	NA
GP5	P40197	1.08233	0.621511	0.679416	not significant	NA
CCT6A	P40227	1.96982	0.313592	0.378893	not significant	NA
MDH1	P40925	5.7333	0.0145696	0.0274741	BMIF-enriched	robust
BTD	P43251	0.705225	0.0501806	0.0776991	not significant	NA
AFM	P43652	0.651082	0.00135043	0.00507623	not significant	NA
RPS10	P46783	4.34169	0.0536658	0.0823707	not significant	NA
ME1	P48163	1.50062	0.428419	0.500454	not significant	NA
MASP1	P48740	0.463733	0.010136	0.021322	not significant	NA
CD97	P48960	3.04639	8.53652e-11	1.12682e-08	BMIF-enriched	non-robust
FASN	P49327	0.848203	2.84924e-05	0.000374743	not significant	NA
COMP	P49747	1.62488	5.15732e-05	0.000523667	BMIF-enriched	robust
SELENOP	P49908	0.885471	0.0037507	0.00960472	not significant	NA
CAMP	P49913	1.20368	0.000156149	0.00123542	BMIF-enriched	robust
GDI2	P50395	3.11652	0.00274278	0.00785576	BMIF-enriched	robust
LUM	P51884	0.637979	0.0037057	0.00959122	not significant	NA
PGD	P52209	-0.200104	0.0579988	0.0867748	not significant	NA
ARHGDIB	P52566	4.72685	0.0842261	0.118907	not significant	NA
ACLY	P53396	6.6945	8.64531e-13	4.56472e-10	BMIF-enriched	robust
LIMK2	P53671	0.364987	0.0624635	0.0918683	not significant	NA
MAPK12	P53778	0.817545	0.0147852	0.0277815	not significant	NA
APOC4	P55056	1.10202	0.0105504	0.0220182	BMIF-enriched	robust
PLTP	P55058	0.90344	0.00405417	0.0101933	not significant	NA
VCP	P55072	8.23312	0.00263009	0.00766779	BMIF-enriched	robust
NAP1L1	P55209	4.97651	0.0212121	0.0374581	BMIF-enriched	robust
TCL1A	P56279	1.54763	5.02734e-08	1.47469e-06	BMIF-enriched	robust
TPI1	P60174	1.30678	0.171871	0.222967	not significant	NA
ACTB	P60709;P63261	2.315	0.00459306	0.0113856	BMIF-enriched	robust
CDC42	P60953	4.86621	0.0481716	0.0752504	not significant	NA
ACTR3	P61158;Q9C0K3;Q9P1U1	0.0286082	0.748233	0.801353	not significant	NA
RAP1B	P61224;P62834	5.12255	0.0542612	0.0825357	not significant	NA
LYZ	P61626	0.854179	0.000312945	0.00189925	not significant	NA
B2M	P61769	0.857024	0.0282452	0.0479532	not significant	NA
HNRNPK	P61978	7.29638	0.00234628	0.00720253	BMIF-enriched	robust
YWHAE	P62258	-0.0280402	0.922784	0.94324	not significant	NA
TMSB4X	P62328;P63313	7.46124	0.00326783	0.00869263	BMIF-enriched	robust
ACTA2	P62736;P63267	1.14066	0.057165	0.0859918	not significant	NA
HIST4H4	P62805	0.7212	0.275207	0.341102	not significant	NA
RAN	P62826	7.72636	0.00183244	0.00614633	BMIF-enriched	robust
PPIA	P62937	4.83259	0.000541787	0.0027248	BMIF-enriched	robust
YWHAZ	P63104	0.494867	0.0206654	0.0368626	not significant	NA
EIF5A	P63241;Q6IS14	4.853	4.63867e-09	2.56045e-07	BMIF-enriched	robust
YBX1	P67809	1.63527	0.447906	0.519259	not significant	NA
EEF1A1	P68104;Q5VTE0	3.16654	8.62751e-05	0.000772089	BMIF-enriched	robust
TUBA1B	P68363;Q9BQE3	2.26821	1.41298e-05	0.000233141	BMIF-enriched	robust
HIST1H3J	P68431	1.21822	0.00134278	0.00507623	BMIF-enriched	non-robust
HBB	P68871	1.27498	0.0580142	0.0867748	not significant	NA
HBG1	P69891	1.06853	0.143685	0.193535	not significant	NA
HBG2	P69892	1.30347	0.0538397	0.0823982	not significant	NA
HBA2	P69905	1.19863	0.0717775	0.102428	not significant	NA
GSTO1	P78417	1.34991	0.0308935	0.0517835	not significant	NA
ADARB1	P78563	1.10161	0.00052309	0.00270776	BMIF-enriched	robust
GPLD1	P80108	0.636282	4.77972e-05	0.000504738	not significant	NA
S100A12	P80511	-0.465771	0.802143	0.845372	not significant	NA
IGLV3-21	P80748	0.640828	0.00236132	0.00720681	not significant	NA
DCD	P81605	1.14119	0.0781315	0.111195	not significant	NA
HSPG2	P98160	0.325759	0.0121557	0.0240383	not significant	NA
FABP5	Q01469	6.53704	0.0101159	0.021322	BMIF-enriched	robust
CAP1	Q01518	2.39878	0.206221	0.263006	not significant	NA
CFHR3	Q02985	0.863735	0.000701331	0.00327702	not significant	NA
ACY1	Q03154	0.11898	0.961303	0.966796	not significant	NA
CFHR1	Q03591	0.298474	0.0438789	0.0691584	not significant	NA
GBE1	Q04446	-0.326886	0.859295	0.889623	not significant	NA
HGFAC	Q04756	0.8739	0.00318509	0.00853668	not significant	NA
ITIH3	Q06033	0.366478	0.124954	0.169168	not significant	NA
PSME1	Q06323	5.03598	0.0543582	0.0825357	not significant	NA
PRDX1	Q06830	2.06884	0.00166457	0.00578218	BMIF-enriched	robust
LGALS3BP	Q08380	0.412361	0.0243485	0.0418763	not significant	NA
LRMP	Q12912	1.47482	0.00909101	0.019592	BMIF-enriched	robust
PLA2G7	Q13093	1.30326	7.70198e-08	1.9365e-06	BMIF-enriched	non-robust
SPP2	Q13103	0.816593	0.0114051	0.023077	not significant	NA
MMRN1	Q13201	0.178446	0.945657	0.960205	not significant	NA
SELENBP1	Q13228	3.67972	0.153515	0.203148	not significant	NA
ALCAM	Q13740	0.240546	0.0123134	0.0242194	not significant	NA
APOF	Q13790	-0.0111348	0.926695	0.94324	not significant	NA
ENPP2	Q13822	0.176147	0.16672	0.217892	not significant	NA
BLMH	Q13867	-0.33599	0.000170969	0.00125377	not significant	NA
HNRNPD	Q14103	0.803098	0.211688	0.269328	not significant	NA
DSG2	Q14126	0.857238	0.0392387	0.0628343	not significant	NA
GALE	Q14376	-0.351589	0.220013	0.278578	not significant	NA
SPARCL1	Q14515	0.184352	0.10691	0.147771	not significant	NA
HABP2	Q14520	0.336685	0.151407	0.200862	not significant	NA
ITIH4	Q14624	0.635592	0.00138786	0.00509335	not significant	NA
LTBP1	Q14766	0.285745	0.580095	0.636778	not significant	NA
CASP8	Q14790	-2.33299	0.00203964	0.00652683	PB-enriched	robust
KPNB1	Q14974	-0.0210792	0.844557	0.877808	not significant	NA
NUMA1	Q14980	-1.63408	0.0347368	0.0563359	not significant	NA
KRT72	Q14CN4;Q3SY84;Q7RTS7;Q86Y46	0.364459	0.0113125	0.023077	not significant	NA
POSTN	Q15063	0.143633	0.468604	0.537875	not significant	NA
PON3	Q15166	1.08409	4.29563e-05	0.000475285	BMIF-enriched	robust
FCN2	Q15485	0.721743	0.000521572	0.00270776	not significant	NA
TGFBI	Q15582	0.598102	0.00258366	0.0076639	not significant	NA
ADIRF	Q15847	1.9468	0.411004	0.482245	not significant	NA
ADIPOQ	Q15848	0.707344	0.0178543	0.0326197	not significant	NA
ECM1	Q16610	0.513496	0.00651607	0.0147663	not significant	NA
TAZ	Q16635	0.573741	0.16042	0.211715	not significant	NA
HIST2H2AC	Q16777;Q6FI13	0.925535	0.0234594	0.0407453	not significant	NA
GEN1	Q17RS7	-1.05735	0.0128682	0.024888	PB-enriched	robust
ATG2A	Q2TAZ0	2.40516	4.23521e-07	1.01645e-05	BMIF-enriched	robust
HLA-B	Q31612	2.63291	0.241973	0.302037	not significant	NA
TMEM177	Q53S58	0.717588	0.00190242	0.00631747	not significant	NA
L1TD1	Q5T7N2	0.504998	0.000516114	0.00270776	not significant	NA
ARFGEF3	Q5TH69	0.391153	0.033845	0.0553255	not significant	NA
SFMBT2	Q5VUG0	1.22567	0.000135391	0.00111697	BMIF-enriched	robust
TMEM198	Q66K66	0.619993	0.219496	0.278578	not significant	NA
HBM	Q6B0K9	1.29885	0.555729	0.612578	not significant	NA
VASN	Q6EMK4	0.90397	0.087126	0.122673	not significant	NA
ATAD2	Q6PL18	0.31459	0.151182	0.200862	not significant	NA
PI16	Q6UXB8	1.27854	0.147482	0.19764	not significant	NA
HIST2H3D	Q71DI3	0.713106	0.00489451	0.0118154	not significant	NA
SUPT6H	Q7KZ85	-0.62862	0.384483	0.456256	not significant	NA
RASGRP2	Q7LDG7	-3.21677	7.57198e-10	5.51364e-08	PB-enriched	robust
SERPINA11	Q86U17	0.304921	0.168868	0.219611	not significant	NA
HRNR	Q86YZ3	4.00686	7.54138e-12	1.32728e-09	BMIF-enriched	robust
MGA	Q8IWI9	-0.239796	0.187341	0.240087	not significant	NA
LILRA3	Q8N6C8	0.342302	0.0110563	0.0228036	not significant	NA
PCSK9	Q8NBP7	0.881669	0.0299505	0.0505236	not significant	NA
CFHR4	Q92496	0.786238	4.42349e-05	0.000476654	not significant	NA
GGH	Q92820	0.804728	0.0229396	0.0401616	not significant	NA
OSTF1	Q92882	3.24919	0.102242	0.142814	not significant	NA
PRG4	Q92954	0.689119	0.0399738	0.0637649	not significant	NA
HLA-C	Q95604	-0.399542	0.514026	0.572586	not significant	NA
CCDC126	Q96EE4	0.350492	0.113392	0.155509	not significant	NA
MED30	Q96HR3	-2.57842	0.00469796	0.0115373	PB-enriched	robust
REEP6	Q96HR9	0.612772	0.75949	0.80849	not significant	NA
CPB2	Q96IY4	0.667469	0.00164993	0.00578218	not significant	NA
CNDP1	Q96KN2	0.792447	0.478203	0.544162	not significant	NA
ZFR	Q96KR1	-0.710958	0.0390764	0.0628343	not significant	NA
PGLYRP2	Q96PD5	0.668228	0.00183924	0.00614633	not significant	NA
PLIN4	Q96Q06	2.08646	0.384534	0.456256	not significant	NA
IWS1	Q96ST2	0.132251	0.610893	0.669194	not significant	NA
PARK7	Q99497	1.14605	0.102629	0.142976	not significant	NA
CCT7	Q99832	2.98303	0.196736	0.251517	not significant	NA
COLEC11	Q9BWP8	0.953963	0.00111603	0.00443056	not significant	NA
CDHR2	Q9BYE9	-0.0220397	0.990605	0.991492	not significant	NA
CARD9	Q9H257	0.802167	0.000118152	0.00102269	not significant	NA
DDX31	Q9H8H2	0.328767	0.230438	0.289694	not significant	NA
APMAP	Q9HDC9	0.74064	0.0113336	0.023077	not significant	NA
IL1RAP	Q9NPH3	0.803338	8.23882e-05	0.000750017	not significant	NA
ACSS2	Q9NR19	1.41168	0.474194	0.540766	not significant	NA
MXRA5	Q9NR99	0.383091	0.345967	0.41516	not significant	NA
AHSP	Q9NZD4	4.7221	0.0639435	0.0937839	not significant	NA
EHD2	Q9NZN4	1.3765	0.495124	0.556225	not significant	NA
C1RL	Q9NZP8	0.628038	0.00449761	0.0112016	not significant	NA
CALML5	Q9NZT1	-0.0433373	0.981676	0.985408	not significant	NA
ABRACL	Q9P1F3	7.95184	0.00143882	0.00520339	BMIF-enriched	robust
CLIP2	Q9UDT6	0.495712	0.0064729	0.0147663	not significant	NA
MARCO	Q9UEW3	-0.491297	0.555185	0.612578	not significant	NA
FETUB	Q9UGM5	0.213759	0.566526	0.623179	not significant	NA
PCYOX1	Q9UHG3	0.111269	0.474102	0.540766	not significant	NA
SERPINA10	Q9UK55	0.723549	0.000589573	0.00285591	not significant	NA
PSME2	Q9UL46	-1.11884	1.66911e-05	0.000259204	PB-enriched	non-robust
PROCR	Q9UNN8	1.02302	0.00015768	0.00123542	BMIF-enriched	robust
MINPP1	Q9UNW1	3.65873	0.162244	0.213097	not significant	NA
TLN1	Q9Y490	-1.13849	0.166564	0.217892	not significant	NA
ANGPTL3	Q9Y5C1	0.40129	0.119659	0.162835	not significant	NA
LYVE1	Q9Y5Y7	0.814963	0.000162097	0.00124039	not significant	NA
FCGBP	Q9Y6R7	0.902623	0.000159107	0.00123542	not significant	NA
COLEC10	Q9Y6Z7	-1.77347	0.388355	0.459756	not significant	NA
