# Supplementary material for: Multi-omic profiling of the leukemic microenvironment shows bone marrow interstitial fluid is distinct from peripheral blood plasma
Source: Exp Hematol Oncol. 2022 Sep 15;11:56. doi: 10.1186/s40164-022-00310-0 (PMC9476264; doi:10.1186/s40164-022-00310-0)
Supplement: Supplementary file 4 — Additional file 4: Table S4. Results of statistical analysis comparing BMIF.D29 and PB.D29 using proteomics data set. [file 40164_2022_310_MOESM4_ESM.xls]

## Sheet: Nierves2022_supplementTable_add
Table S4 | Results of statistical analysis comparing BMIF.D29 and PB.D29 using proteomics data set
GeneID	PG.ProteinGroups	coefficient	p_values	adj_p_values	significance	confidence
IGLV4-69	A0A075B6H9	0.389997	0.555979	0.623263	not significant	NA
IGLV8-61	A0A075B6I0	-0.179913	0.635743	0.699317	not significant	NA
IGLV10-54	A0A075B6I4	0.157362	0.472024	0.546554	not significant	NA
IGLV7-46	A0A075B6I9	0.478761	0.00220229	0.0090179	not significant	NA
IGLV2-18	A0A075B6J9	0.608033	0.000289778	0.00239327	not significant	NA
IGLV3-16	A0A075B6K0	0.416398	0.128304	0.185627	not significant	NA
IGLV3-12	A0A075B6K2	0.183423	0.0766222	0.12372	not significant	NA
IGLV3-10	A0A075B6K4	0.978759	0.00438547	0.0143822	not significant	NA
IGLV3-9	A0A075B6K5	0.865605	0.000380875	0.00283242	not significant	NA
IGKV2-28	A0A075B6P5;P01615	0.621477	0.00922993	0.0242458	not significant	NA
IGHV3-64	A0A075B6Q5	0.5741	0.108034	0.162051	not significant	NA
IGHV4-4	A0A075B6R2	0.386493	0.0303722	0.0585274	not significant	NA
IGKV2D-24	A0A075B6R9;A0A0C4DH68	0.509926	0.000840094	0.00476322	not significant	NA
IGKV2D-29	A0A075B6S2;A2NJV5	0.424797	0.000733554	0.00448131	not significant	NA
IGKV1-27	A0A075B6S5	0.75287	0.0221306	0.0456444	not significant	NA
IGKV2D-30	A0A075B6S6;P06310	0.253108	0.112602	0.167949	not significant	NA
IGLV5-45	A0A087WSX0	0.778132	0.000808209	0.00468939	not significant	NA
IGKV3D-15	A0A087WSY6	0.529539	5.76e-05	0.000742198	not significant	NA
IGKV1D-8	A0A087WSZ0	1.00197	0.0492067	0.0846291	not significant	NA
IGKV2-40	A0A087WW87;P01614	-0.576861	0.832421	0.872061	not significant	NA
LOC102723996	A0A087X1L8;O75144	0.406736	0.0163206	0.036984	not significant	NA
IGKV3D-11	A0A0A0MRZ8;P04433	0.866997	0.00103249	0.00555939	not significant	NA
IGHV3-49	A0A0A0MS15	0.790294	0.00383557	0.0130657	not significant	NA
IGKV6D-21	A0A0A0MT36	0.281341	0.179713	0.246464	not significant	NA
IGKJ1	A0A0A0MT89	0.484334	0.00306697	0.0111363	not significant	NA
IGLV1-36	A0A0B4J1U3	0.421417	0.00618672	0.0181477	not significant	NA
IGHV6-1	A0A0B4J1U7	0.0739651	0.595648	0.663507	not significant	NA
IGHV3-15	A0A0B4J1V0	0.254532	0.115006	0.170571	not significant	NA
IGHV2-26	A0A0B4J1V2	0.487378	0.00835777	0.0227705	not significant	NA
IGHV3-74	A0A0B4J1X5	0.177656	0.0578394	0.0979068	not significant	NA
IGLV9-49	A0A0B4J1Y8	0.360573	0.0229626	0.0466317	not significant	NA
IGHV3-72	A0A0B4J1Y9	0.44344	0.0340962	0.0633901	not significant	NA
IGKV1D-13	A0A0B4J2D9;P0DP09	0.602432	0.0018394	0.00804007	not significant	NA
IGKV6-21	A0A0C4DH24	0.586371	0.00217053	0.0090179	not significant	NA
IGKV3D-20	A0A0C4DH25	0.42476	0.0392798	0.0712706	not significant	NA
IGHV1-3	A0A0C4DH29	0.318955	0.238961	0.308488	not significant	NA
IGHV1-18	A0A0C4DH31	0.608871	0.0201805	0.0427923	not significant	NA
IGHV1-24	A0A0C4DH33	0.439812	0.0227098	0.0464759	not significant	NA
IGHV4-28	A0A0C4DH34	0.417343	0.0233935	0.0469649	not significant	NA
IGHV5-51	A0A0C4DH38	0.499064	0.00867598	0.0232287	not significant	NA
IGHV1-58	A0A0C4DH39	0.533645	0.000308795	0.00243349	not significant	NA
IGHV2-70D	A0A0C4DH43	0.317226	0.109369	0.163588	not significant	NA
IGKV1-8	A0A0C4DH67	0.743818	0.000272679	0.00236024	not significant	NA
IGKV1-12	A0A0C4DH73;P01611	0.580904	0.00206201	0.00882047	not significant	NA
IGLV5-39	A0A0G2JS06	0.65103	0.000580046	0.00387676	not significant	NA
IGHV3-64D	A0A0J9YX35	0.578528	0.00307935	0.0111363	not significant	NA
IGHV5-10-1	A0A0J9YXX1	0.385037	0.087539	0.135943	not significant	NA
UBE2L5	A0A1B0GUS4;P68036	7.47305	0.00374964	0.0128559	BMIF-enriched	robust
SCO2	A0A1W2PQK0;P19971	1.35851	5.27e-08	1.64e-06	BMIF-enriched	robust
HNRNPA1P48	A0A2R8Y4L2;P09651;Q32P51	5.42859	0.0216026	0.0449061	BMIF-enriched	robust
IGLC7	A0M8Q6	0.784425	0.0637071	0.106112	not significant	NA
PALM3	A6NDB9	-0.0463005	0.831881	0.872061	not significant	NA
ANXA2P2	A6NMY6;P07355	1.3776	0.1666	0.231486	not significant	NA
IGLL5	B9A064	0.590732	0.00135561	0.00669977	not significant	NA
ZNF587B	E7ETH6	3.30266	1.18e-07	3.42e-06	BMIF-enriched	robust
MASP2	O00187	0.537486	0.00184252	0.00804007	not significant	NA
QSOX1	O00391	0.343868	0.0728699	0.118751	not significant	NA
HMGN4	O00479;P05204	1.99089	0.34365	0.420017	not significant	NA
NR5A2	O00482	1.09438	4.56e-08	1.51e-06	BMIF-enriched	non-robust
CHL1	O00533	-0.287852	0.488254	0.560431	not significant	NA
PDXK	O00764	1.1992	0.574864	0.643068	not significant	NA
APOL1	O14791	0.327074	0.00836644	0.0227705	not significant	NA
KRT86	O43790;P78385;P78386;Q14533	0.159635	0.454545	0.529801	not significant	NA
CD5L	O43866	0.717559	0.000477275	0.00336001	not significant	NA
PLIN1	O60240	5.97717	0.00913605	0.0241394	BMIF-enriched	robust
AQR	O60306	-3.28183	1.77e-11	3.7e-09	PB-enriched	robust
HIST1H2BK	O60814;P06899;P23527;P33778;P57053;P58876;P62807;Q16778;Q5QNW6;Q8N257;Q93079;Q99877;Q99879;Q99880	1.58419	0.00292456	0.0108744	BMIF-enriched	robust
PDCD6	O75340	3.16768	0.137273	0.196957	not significant	NA
SH3BGRL	O75368	-0.496084	0.794844	0.852363	not significant	NA
FCN3	O75636	0.945981	0.000127063	0.00129018	not significant	NA
IDH1	O75874	5.69997	1.58e-12	8.37e-10	BMIF-enriched	robust
ATRN	O75882	-0.0332625	0.807979	0.860246	not significant	NA
APOM	O95445	0.384629	0.00596355	0.0178871	not significant	NA
VNN1	O95497	0.464466	0.00847433	0.0229459	not significant	NA
ADH1B	P00325	4.16225	2.81e-11	3.7e-09	BMIF-enriched	robust
LDHA	P00338	2.27835	3.4e-05	0.000485672	BMIF-enriched	robust
GSR	P00390	0.979194	0.000133078	0.00130121	not significant	NA
CP	P00450	0.789135	0.0157068	0.036152	not significant	NA
F13A1	P00488	0.15175	0.513639	0.580731	not significant	NA
PNP	P00491	6.80579	0.00397827	0.0133792	BMIF-enriched	robust
HPRT1	P00492	6.29349	0.00371619	0.0128559	BMIF-enriched	robust
PGK1	P00558	3.05484	0.00138884	0.00669977	BMIF-enriched	robust
AK1	P00568	3.03928	2.08e-09	8.47e-08	BMIF-enriched	robust
F2	P00734	0.41335	0.0115026	0.028262	not significant	NA
C1R	P00736	0.497895	0.00368353	0.0128559	not significant	NA
HP	P00738	0.662329	0.00100231	0.00545589	not significant	NA
HPR	P00739	0.620152	0.0022225	0.0090179	not significant	NA
F9	P00740	0.436867	0.0405435	0.0730614	not significant	NA
F10	P00742	0.194895	0.481073	0.5546	not significant	NA
CFD	P00746	0.588045	0.00239296	0.00942896	not significant	NA
PLG	P00747	0.34707	0.019923	0.0424168	not significant	NA
F12	P00748	0.325168	0.0657018	0.108748	not significant	NA
CFB	P00751	0.542827	0.126159	0.184012	not significant	NA
CA1	P00915	2.54165	8.09e-05	0.000928163	BMIF-enriched	robust
CA2	P00918	3.18753	9.36e-05	0.00100809	BMIF-enriched	robust
SERPINC1	P01008	0.301923	0.0878487	0.136024	not significant	NA
SERPINA1	P01009	0.258185	0.0576116	0.0979068	not significant	NA
SERPINA3	P01011	0.222729	0.222897	0.292761	not significant	NA
AGT	P01019	0.168874	0.399204	0.476877	not significant	NA
A2M	P01023	0.355729	0.00298995	0.0110398	not significant	NA
C3	P01024	0.393702	0.00725651	0.02038	not significant	NA
C5	P01031	0.379848	0.0454201	0.0799393	not significant	NA
CST3	P01034	0.543986	0.00678068	0.0194576	not significant	NA
KNG1	P01042	0.179932	0.0647533	0.107515	not significant	NA
JCHAIN	P01591	0.564489	0.00430296	0.0142891	not significant	NA
IGKV1D-33	P01593;P01594	0.283094	0.0596356	0.100599	not significant	NA
IGKV1-39	P01597;P04432	0.493806	0.0187279	0.0406926	not significant	NA
IGKV1-17	P01599	0.57147	0.000428951	0.00310255	not significant	NA
IGKV1D-16	P01601	0.768173	0.133225	0.191669	not significant	NA
IGKV1-5	P01602	0.610164	0.0022374	0.0090179	not significant	NA
IGKV3-20	P01619	0.419192	0.023302	0.0469597	not significant	NA
IGKV3-15	P01624	0.541057	0.0235535	0.0469792	not significant	NA
IGLV1-47	P01700	0.11085	0.628902	0.693237	not significant	NA
IGLV1-51	P01701	0.645123	0.0205908	0.0432189	not significant	NA
IGLV1-40	P01703	-0.411772	0.153307	0.214143	not significant	NA
IGLV2-14	P01704	0.191093	0.413213	0.488091	not significant	NA
IGLV2-23	P01705	0.650232	0.119782	0.176662	not significant	NA
IGLV2-11	P01706	0.564917	0.214262	0.285683	not significant	NA
IGLV2-8	P01709	0.477247	0.0191586	0.0413001	not significant	NA
IGLV3-19	P01714	0.376796	0.00662488	0.0192194	not significant	NA
IGLV3-25	P01717	0.537261	0.00320537	0.0113586	not significant	NA
IGLV3-27	P01718	0.29284	0.123693	0.181432	not significant	NA
IGLV6-57	P01721	0.316715	0.016106	0.0366549	not significant	NA
IGHV1-69	P01742	0.297559	0.115829	0.17131	not significant	NA
IGHV1-46	P01743	0.622616	0.0257401	0.0509017	not significant	NA
IGHV3-30	P01768;P0DP03	0.646573	0.000589798	0.00388692	not significant	NA
IGHV3-7	P01780	0.628135	0.000285402	0.00239327	not significant	NA
IGHV3-9	P01782;P0DP04	-0.313089	0.205974	0.276027	not significant	NA
IGHV2-70	P01814	-0.312054	0.538427	0.604871	not significant	NA
IGHV2-5	P01817	0.746531	0.00109785	0.00573924	not significant	NA
PIGR	P01833	-0.0485509	0.816129	0.860246	not significant	NA
IGKC	P01834	0.353516	0.00146933	0.00680532	not significant	NA
IGHG1	P01857	0.346602	0.0477084	0.0828619	not significant	NA
IGHG2	P01859	0.396754	0.0280577	0.0548738	not significant	NA
IGHG3	P01860	-0.199435	0.18801	0.257174	not significant	NA
IGHG4	P01861	0.469074	0.0170525	0.0380144	not significant	NA
IGHM	P01871	0.463174	0.0218863	0.0453175	not significant	NA
IGHA1	P01876	0.450943	0.0460338	0.080483	not significant	NA
IGHA2	P01877	0.435766	0.0021711	0.0090179	not significant	NA
IGHD	P01880	0.749941	0.0902477	0.138924	not significant	NA
HLA-A	P01891	4.12205	0.0810413	0.128498	not significant	NA
HLA-H	P01893	-0.454858	0.398978	0.476877	not significant	NA
HLA-DRA	P01903;P01906	-0.435912	0.822051	0.864628	not significant	NA
HBD	P02042	2.13157	0.00257596	0.00978493	BMIF-enriched	robust
KRT14	P02533	-0.243297	0.616068	0.681937	not significant	NA
SPTA1	P02549	-3.32235	4.56e-10	2.67e-08	PB-enriched	non-robust
APOA1	P02647	0.125948	0.387354	0.465883	not significant	NA
APOE	P02649	0.174436	0.363615	0.441353	not significant	NA
APOA2	P02652	0.193174	0.0836176	0.131791	not significant	NA
APOC1	P02654	0.144566	0.613677	0.680718	not significant	NA
APOC2	P02655	0.0706871	0.786226	0.845474	not significant	NA
APOC3	P02656	-0.100963	0.797476	0.852363	not significant	NA
FGA	P02671	0.170416	0.290751	0.362067	not significant	NA
FGB	P02675	0.353408	0.0430105	0.0766465	not significant	NA
FGG	P02679	0.420404	0.0381764	0.0695074	not significant	NA
SLC4A1	P02730	2.64968	5.65e-05	0.000742198	BMIF-enriched	robust
CRP	P02741	0.6794	0.0610202	0.101969	not significant	NA
APCS	P02743	0.411874	0.0100164	0.0255491	not significant	NA
C1QA	P02745	0.318462	0.0855249	0.133601	not significant	NA
C1QB	P02746	0.264432	0.0916054	0.140184	not significant	NA
C1QC	P02747	0.444457	0.0170338	0.0380144	not significant	NA
C9	P02748	0.959178	0.0892866	0.137846	not significant	NA
APOH	P02749	0.230014	0.213502	0.28539	not significant	NA
LRG1	P02750	0.872911	0.0229199	0.0466317	not significant	NA
FN1	P02751	0.0627191	0.774167	0.834204	not significant	NA
RBP4	P02753	0.0293156	0.929591	0.945711	not significant	NA
AMBP	P02760	0.0249449	0.872412	0.903203	not significant	NA
ORM1	P02763	0.221317	0.409429	0.484705	not significant	NA
AHSG	P02765	-0.00648847	0.954513	0.959967	not significant	NA
TTR	P02766	0.434996	0.0867669	0.135141	not significant	NA
ALB	P02768	0.328282	0.161017	0.22432	not significant	NA
AFP	P02771	-0.286459	0.880484	0.907999	not significant	NA
GC	P02774	0.388588	0.0377843	0.0690316	not significant	NA
PPBP	P02775	1.00738	0.013333	0.0324416	BMIF-enriched	robust
PF4	P02776;P10720	0.604601	0.270134	0.343688	not significant	NA
TFRC	P02786	0.301404	0.273706	0.345734	not significant	NA
TF	P02787	0.575214	0.000746794	0.00448131	not significant	NA
LTF	P02788	-0.0492316	0.979602	0.979602	not significant	NA
HPX	P02790	0.487205	0.00137398	0.00669977	not significant	NA
FTL	P02792	2.3566	4.9e-09	1.85e-07	BMIF-enriched	robust
FTH1	P02794	0.925891	0.650849	0.714446	not significant	NA
ANG	P03950	0.397689	0.00583186	0.0176967	not significant	NA
F11	P03951	0.492253	0.01723	0.0382244	not significant	NA
KLKB1	P03952	0.328871	0.0450566	0.0795649	not significant	NA
C4BPA	P04003	0.407015	0.00140847	0.00669977	not significant	NA
VTN	P04004	0.278172	0.127045	0.184793	not significant	NA
CAT	P04040	0.124974	0.810754	0.860246	not significant	NA
PROC	P04070	0.236173	0.313928	0.385475	not significant	NA
ALDOA	P04075	2.17882	1.98e-05	0.000316475	BMIF-enriched	robust
CSTB	P04080	0.300527	0.503616	0.573081	not significant	NA
ANXA1	P04083	5.35268	0.00789652	0.0217154	BMIF-enriched	robust
APOB	P04114	0.131789	0.582718	0.650476	not significant	NA
SOD2	P04179	0.463477	0.0777992	0.125238	not significant	NA
LCAT	P04180	0.426254	0.0192779	0.0413001	not significant	NA
HRG	P04196	0.262424	0.0313164	0.0596934	not significant	NA
IGLV7-43	P04211	0.287852	0.0965712	0.146522	not significant	NA
A1BG	P04217	0.506522	0.00595432	0.0178871	not significant	NA
KRT1	P04264	0.80351	0.351427	0.42853	not significant	NA
S100B	P04271	2.94437	0.234366	0.304791	not significant	NA
VWF	P04275	-0.0961237	0.81359	0.860246	not significant	NA
SHBG	P04278	0.124434	0.694048	0.755582	not significant	NA
GAPDH	P04406	3.10213	9.18e-06	0.000161529	BMIF-enriched	robust
IGKV1-16	P04430	0.38236	0.0255722	0.0507599	not significant	NA
NTRK1	P04629	-0.220779	0.908653	0.93159	not significant	NA
HSPB1	P04792	8.70773	0.000746885	0.00448131	BMIF-enriched	robust
HIST1H2AE	P04908;P0C0S8;P20671;Q7L7L0;Q93077;Q96KK5;Q99878;Q9BTM1	1.46599	0.0051519	0.0162089	BMIF-enriched	robust
ALDOB	P05062	0.674	0.232321	0.302877	not significant	NA
APOD	P05090	0.298286	0.113842	0.16932	not significant	NA
S100A8	P05109	0.824629	0.010968	0.0274459	not significant	NA
SERPINA5	P05154	0.286332	0.0803488	0.127784	not significant	NA
SERPING1	P05155	0.537678	0.000299047	0.00239327	not significant	NA
CFI	P05156	0.974223	2.92e-05	0.000428749	not significant	NA
F13B	P05160	0.185043	0.104389	0.157479	not significant	NA
MPO	P05164	3.51091	0.205324	0.275855	not significant	NA
ICAM1	P05362	-2.15327	0.31239	0.38448	not significant	NA
RPLP2	P05387	8.29278	0.00111813	0.00578798	BMIF-enriched	robust
CLEC3B	P05452	0.800017	6.4e-05	0.000775662	not significant	NA
SERPINA7	P05543	0.732019	0.00433474	0.0143047	not significant	NA
SERPIND1	P05546	0.463873	0.0147534	0.034776	not significant	NA
BCHE	P06276	0.46105	0.00698251	0.0199285	not significant	NA
IGKV4-1	P06312	0.838045	0.000596289	0.00388692	not significant	NA
IGHV4-34	P06331	0.578552	0.00941125	0.0242919	not significant	NA
GSN	P06396	0.521617	0.0170633	0.0380144	not significant	NA
PTMA	P06454	7.93409	0.0012858	0.00652793	BMIF-enriched	robust
C2	P06681	0.398697	0.002847	0.0106611	not significant	NA
S100A9	P06702	1.51112	0.000264971	0.00233175	BMIF-enriched	robust
APOA4	P06727	-0.0454037	0.808874	0.860246	not significant	NA
ENO1	P06733	2.07684	0.0610272	0.101969	not significant	NA
GPI	P06744	-0.774343	0.0137025	0.0330363	not significant	NA
DBI	P07108	9.12553	0.000471601	0.00336001	BMIF-enriched	robust
LDHB	P07195	1.40647	6.46e-05	0.000775662	BMIF-enriched	robust
PROS1	P07225	0.295791	0.0315561	0.0599338	not significant	NA
CSF1R	P07333	0.760791	0.0151373	0.0352197	not significant	NA
C8A	P07357	0.974183	0.000376226	0.00283242	not significant	NA
C8B	P07358	0.654886	0.00936573	0.0242919	not significant	NA
GP1BA	P07359	0.324789	0.0326194	0.0617314	not significant	NA
C8G	P07360	0.782437	0.00174212	0.00779525	not significant	NA
TUBB	P07437	2.10057	0.066959	0.110482	not significant	NA
PRSS1	P07477;P07478;Q8NHM4	0.747242	0.0338653	0.0631833	not significant	NA
PFN1	P07737	1.37468	0.0122736	0.0300022	BMIF-enriched	robust
BPGM	P07738	5.07139	0.0490162	0.0845905	not significant	NA
HSP90AA1	P07900	1.78914	4.43e-07	1.04e-05	BMIF-enriched	robust
THBS1	P07996	1.49131	0.0206272	0.0432189	BMIF-enriched	robust
ANXA6	P08133	3.47019	2.64e-11	3.7e-09	BMIF-enriched	robust
SERPINA6	P08185	0.617798	0.00223598	0.0090179	not significant	NA
SLC3A2	P08195	3.61686	0.216007	0.287284	not significant	NA
HSP90AB1	P08238	7.48437	0.00461066	0.0150273	BMIF-enriched	robust
SOD3	P08294	0.458022	0.19561	0.265507	not significant	NA
HMBS	P08397	5.83037	0.00373482	0.0128559	BMIF-enriched	robust
MME	P08473	-0.833812	0.664376	0.726274	not significant	NA
LPA	P08519	0.568599	0.0064471	0.018807	not significant	NA
CD14	P08571	0.7645	0.00515737	0.0162089	not significant	NA
CFH	P08603	0.361075	0.0072141	0.0203692	not significant	NA
VIM	P08670	7.83651	0.0013386	0.00669977	BMIF-enriched	robust
SERPINF2	P08697	0.419568	0.00527602	0.0163867	not significant	NA
F7	P08709	0.275933	0.281653	0.354923	not significant	NA
ANXA5	P08758	7.54535	0.00168617	0.00767496	BMIF-enriched	robust
KRT16	P08779	-2.00476	0.375953	0.454241	not significant	NA
DBH	P09172	0.477636	0.00513997	0.0162089	not significant	NA
GSTP1	P09211	4.39291	0.0752695	0.121909	not significant	NA
C1S	P09871	0.171096	0.238351	0.308454	not significant	NA
LTA4H	P09960	-6.84462	0.057854	0.0979068	not significant	NA
C4A	P0C0L4	0.541543	0.014166	0.0339984	not significant	NA
C4B_2	P0C0L5	0.423726	0.0356875	0.0661158	not significant	NA
H2AFZ	P0C0S5;Q71UI9	0.749629	0.375866	0.454241	not significant	NA
UBB	P0CG47;P0CG48;P62979;P62987	2.63584	0.000950871	0.00522979	BMIF-enriched	robust
SAA1	P0DJI8	0.374018	0.00414923	0.0138658	not significant	NA
SAA2	P0DJI9	0.533424	0.00105132	0.00555939	not significant	NA
HSPA1A	P0DMV8;P0DMV9	5.85605	0.0235786	0.0469792	BMIF-enriched	robust
IGLC3	P0DOY3	0.542797	0.000299159	0.00239327	not significant	NA
IGHV1-8	P0DP01	0.509436	0.0051963	0.0162346	not significant	NA
HIST1H1E	P10412;P16402;P16403;P22492;Q02539	8.16806	0.00303272	0.01112	BMIF-enriched	robust
TXN	P10599	2.14276	9.55e-10	4.59e-08	BMIF-enriched	robust
C7	P10643	0.261014	0.240237	0.309378	not significant	NA
HSPD1	P10809	0.727552	0.406345	0.482136	not significant	NA
CLU	P10909	0.423671	0.000791722	0.00464477	not significant	NA
HSPA5	P11021	0.655247	0.0013969	0.00669977	not significant	NA
HSPA8	P11142	-1.25011	0.00207147	0.00882047	PB-enriched	robust
MBL2	P11226	0.537125	0.0193203	0.0413001	not significant	NA
SPTB	P11277	0.149567	0.939245	0.95004	not significant	NA
DMD	P11532	6.98729	0.00464437	0.0150443	BMIF-enriched	robust
CETP	P11597	0.306333	0.0280605	0.0548738	not significant	NA
COL6A3	P12111	0.5645	0.484035	0.556799	not significant	NA
F5	P12259	0.191197	0.440324	0.514361	not significant	NA
ACTN1	P12814	1.53016	7.09e-06	0.00012939	BMIF-enriched	robust
XRCC6	P12956	2.52912	0.179155	0.246338	not significant	NA
LAMP2	P13473	0.450365	0.041957	0.0753513	not significant	NA
NCAM1	P13591	0.252132	0.272597	0.345158	not significant	NA
ICAM2	P13598	-0.671902	0.0786338	0.126196	not significant	NA
KRT10	P13645	0.340311	0.657457	0.720202	not significant	NA
KRT5	P13647	-3.26196	0.203837	0.274556	not significant	NA
C6	P13671	0.251337	0.049024	0.0845905	not significant	NA
ALAD	P13716	8.17717	0.000856359	0.00476322	BMIF-enriched	robust
LCP1	P13796	1.39902	0.000126847	0.00129018	BMIF-enriched	robust
SELL	P14151	0.522451	0.0361147	0.066441	not significant	NA
MIF	P14174	7.48305	0.00720371	0.0203692	BMIF-enriched	robust
CD99	P14209	3.02352	0.219968	0.290358	not significant	NA
FDPS	P14324	1.98889	0.405478	0.482136	not significant	NA
PKM	P14618	3.36829	0.000720289	0.00448131	BMIF-enriched	robust
HSP90B1	P14625	4.13472	0.107796	0.162051	not significant	NA
MMP9	P14780	0.231537	0.904144	0.930581	not significant	NA
FABP4	P15090	1.30191	0.124778	0.182501	not significant	NA
GLUL	P15104	5.72694	0.0312109	0.0596934	not significant	NA
ANPEP	P15144	0.672052	0.400552	0.477407	not significant	NA
PVR	P15151	0.448522	0.0712878	0.116532	not significant	NA
CPN1	P15169	0.683205	0.0115082	0.028262	not significant	NA
EZR	P15311	2.37932	0.0906736	0.139173	not significant	NA
IGLL1	P15814	0.446639	0.00493285	0.0157851	not significant	NA
CD44	P16070	0.857789	0.00548875	0.0168492	not significant	NA
DPEP1	P16444	-0.499759	0.796752	0.852363	not significant	NA
FAH	P16930	0.253151	0.499134	0.570439	not significant	NA
ENG	P17813	-0.455685	0.813081	0.860246	not significant	NA
IGFBP3	P17936	0.292131	0.036	0.066441	not significant	NA
VCL	P18206	0.53081	0.128322	0.185627	not significant	NA
LBP	P18428	0.321355	0.171788	0.238068	not significant	NA
PGAM1	P18669	1.15125	0.269597	0.343688	not significant	NA
VCAM1	P19320	0.621205	0.015748	0.036152	not significant	NA
ORM2	P19652	0.245062	0.173038	0.238732	not significant	NA
ITIH2	P19823	0.199924	0.189703	0.258819	not significant	NA
ITIH1	P19827	0.378557	0.0292284	0.0567374	not significant	NA
PZP	P20742	0.607938	4.54e-05	0.000614897	not significant	NA
C4BPB	P20851	0.336364	0.000535614	0.00362569	not significant	NA
FLNA	P21333	-0.116186	0.237579	0.30821	not significant	NA
GPD1	P21695	1.95784	1.23e-07	3.42e-06	BMIF-enriched	robust
TNXB	P22105	-0.0304007	0.90684	0.93154	not significant	NA
GPX3	P22352	0.577098	0.0336327	0.0631833	not significant	NA
NME2	P22392	7.9335	0.00128326	0.00652793	BMIF-enriched	robust
HNRNPA2B1	P22626	-0.785334	0.000294496	0.00239327	not significant	NA
CPN2	P22792	0.556299	0.000726304	0.00448131	not significant	NA
PROZ	P22891	0.160056	0.479584	0.554093	not significant	NA
IGHV1-2	P23083	0.285033	0.00313988	0.0112779	not significant	NA
FBLN1	P23142	0.58213	0.00154319	0.00708524	not significant	NA
PTPRG	P23470	0.296607	0.29976	0.370664	not significant	NA
CFL1	P23528	8.3913	0.00232485	0.00929942	BMIF-enriched	robust
TNC	P24821	-0.818303	0.145349	0.205199	not significant	NA
AZGP1	P25311	0.198237	0.510685	0.57917	not significant	NA
PSMA2	P25787	5.39963	0.00947751	0.0242919	BMIF-enriched	robust
MSN	P26038	1.4317	0.00205168	0.00882047	BMIF-enriched	robust
HMGB2	P26583	6.63401	0.0147005	0.034776	BMIF-enriched	robust
MST1	P26927	0.702807	0.00914371	0.0241394	not significant	NA
PON1	P27169	0.401056	0.0679887	0.111832	not significant	NA
YWHAQ	P27348	2.56248	1.52e-05	0.000250182	BMIF-enriched	robust
CFP	P27918	-0.196251	0.142423	0.202562	not significant	NA
LAP3	P28838	2.46329	0.282597	0.355265	not significant	NA
TKT	P29401	1.69591	0.00171958	0.00776015	BMIF-enriched	robust
SERPINA4	P29622	0.400169	0.142714	0.202562	not significant	NA
MARCKS	P29966	4.72793	0.0429124	0.0766465	not significant	NA
PRDX6	P30041	1.5456	0.00234348	0.00930342	BMIF-enriched	robust
BLVRB	P30043	1.39133	0.013467	0.0326173	BMIF-enriched	robust
PEBP1	P30086	7.32573	0.00248981	0.00966633	BMIF-enriched	robust
SRI	P30626	5.07505	0.0186838	0.0406926	BMIF-enriched	robust
YWHAB	P31946	4.37822	0.0853999	0.133601	not significant	NA
S100A11	P31949	0.0808292	0.53291	0.601231	not significant	NA
PRDX2	P32119	2.3349	2.17e-05	0.000336385	BMIF-enriched	robust
CDH5	P33151	0.67543	0.0159303	0.0364122	not significant	NA
MAN1A1	P33908	0.684165	0.0296067	0.0572614	not significant	NA
RNASE4	P34096	0.501996	0.068505	0.112331	not significant	NA
KRT9	P35527	1.18853	0.196912	0.265907	not significant	NA
SAA4	P35542	0.650764	0.00857981	0.023113	not significant	NA
MYH9	P35579	1.56158	1.37e-07	3.61e-06	BMIF-enriched	robust
IGFALS	P35858	0.324728	0.0192745	0.0413001	not significant	NA
KRT2	P35908	-0.550964	0.416983	0.491445	not significant	NA
FLT4	P35916	-0.352836	0.854304	0.886194	not significant	NA
PGM1	P36871	3.0943	6.97e-10	3.68e-08	BMIF-enriched	robust
FLT3	P36888	-0.645334	0.735085	0.795337	not significant	NA
SERPINF1	P36955	0.316629	0.00944775	0.0242919	not significant	NA
CFHR2	P36980	-2.11898	0.0111637	0.0278039	PB-enriched	robust
TAGLN2	P37802	0.77197	0.00604304	0.0178871	not significant	NA
SNCA	P37840	1.67511	0.465272	0.53992	not significant	NA
IL6ST	P40189	0.429523	0.0146216	0.0347758	not significant	NA
GP5	P40197	2.21825	0.31569	0.386738	not significant	NA
CCT6A	P40227	4.6759	0.0223453	0.0459079	BMIF-enriched	robust
MDH1	P40925	8.33847	0.000339309	0.00263463	BMIF-enriched	robust
BTD	P43251	0.545481	0.0151418	0.0352197	not significant	NA
AFM	P43652	0.248716	0.123703	0.181432	not significant	NA
RPS10	P46783	5.16734	0.0337634	0.0631833	not significant	NA
ME1	P48163	4.91653	0.0312144	0.0596934	not significant	NA
MASP1	P48740	0.410348	0.00143667	0.00677289	not significant	NA
CD97	P48960	-0.166679	0.931519	0.94585	not significant	NA
FASN	P49327	1.21611	0.196579	0.265907	not significant	NA
COMP	P49747	1.42421	0.00788303	0.0217154	BMIF-enriched	robust
SELENOP	P49908	0.191766	0.428977	0.502217	not significant	NA
CAMP	P49913	0.533815	0.00606078	0.0178871	not significant	NA
GDI2	P50395	4.65022	7.11e-06	0.00012939	BMIF-enriched	robust
LUM	P51884	0.502516	0.0108006	0.0272568	not significant	NA
PGD	P52209	6.50358	0.00256001	0.00978493	BMIF-enriched	robust
ARHGDIB	P52566	3.51047	0.194908	0.265236	not significant	NA
ACLY	P53396	1.62699	3.07e-07	7.71e-06	BMIF-enriched	robust
LIMK2	P53671	0.504502	0.146246	0.205915	not significant	NA
MAPK12	P53778	0.00753446	0.96835	0.972032	not significant	NA
APOC4	P55056	0.492233	0.173171	0.238732	not significant	NA
PLTP	P55058	0.164361	0.425005	0.499783	not significant	NA
VCP	P55072	-0.885288	0.000249128	0.00222948	not significant	NA
NAP1L1	P55209	4.84282	0.0333279	0.062847	not significant	NA
TCL1A	P56279	2.30912	0.35256	0.428921	not significant	NA
TPI1	P60174	2.53348	3.89e-05	0.000541154	BMIF-enriched	robust
ACTB	P60709;P63261	1.95806	0.000698314	0.00444228	BMIF-enriched	robust
CDC42	P60953	4.60579	0.0799328	0.127506	not significant	NA
ACTR3	P61158;Q9C0K3;Q9P1U1	5.19965	0.0142538	0.0340543	BMIF-enriched	robust
RAP1B	P61224;P62834	-0.321841	0.91299	0.931821	not significant	NA
LYZ	P61626	1.45804	0.000389519	0.00285647	BMIF-enriched	robust
B2M	P61769	0.733641	0.00357523	0.0125848	not significant	NA
HNRNPK	P61978	3.25428	2.3e-10	2.02e-08	BMIF-enriched	robust
YWHAE	P62258	0.0912331	0.85061	0.884099	not significant	NA
TMSB4X	P62328;P63313	0.953353	7.09e-07	1.56e-05	not significant	NA
ACTA2	P62736;P63267	0.91911	0.0576145	0.0979068	not significant	NA
HIST4H4	P62805	1.47388	0.0277714	0.0547139	not significant	NA
RAN	P62826	3.5751	1.14e-10	1.2e-08	BMIF-enriched	robust
PPIA	P62937	3.523	0.000853795	0.00476322	BMIF-enriched	robust
YWHAZ	P63104	0.585594	0.230418	0.30114	not significant	NA
EIF5A	P63241;Q6IS14	7.33769	0.00135947	0.00669977	BMIF-enriched	robust
YBX1	P67809	2.31258	0.297822	0.37	not significant	NA
EEF1A1	P68104;Q5VTE0	5.011	3.74e-10	2.64e-08	BMIF-enriched	robust
TUBA1B	P68363;Q9BQE3	3.72055	1.9e-08	6.68e-07	BMIF-enriched	robust
HIST1H3J	P68431	0.280534	0.00760182	0.0211251	not significant	NA
HBB	P68871	2.58959	0.000168534	0.00161792	BMIF-enriched	robust
HBG1	P69891	2.67368	0.000689082	0.00443702	BMIF-enriched	robust
HBG2	P69892	2.56076	6.07e-05	0.000763393	BMIF-enriched	robust
HBA2	P69905	2.55112	0.000248422	0.00222948	BMIF-enriched	robust
GSTO1	P78417	1.34796	0.00737077	0.0205914	BMIF-enriched	robust
ADARB1	P78563	0.369524	0.0404159	0.0730614	not significant	NA
GPLD1	P80108	0.533947	0.00146841	0.00680532	not significant	NA
S100A12	P80511	3.16419	0.147419	0.207014	not significant	NA
IGLV3-21	P80748	0.560169	0.00048438	0.00336516	not significant	NA
DCD	P81605	0.514555	0.243523	0.312847	not significant	NA
HSPG2	P98160	-0.0906337	0.837824	0.874443	not significant	NA
FABP5	Q01469	9.86255	0.000130787	0.00130121	BMIF-enriched	robust
CAP1	Q01518	3.13651	0.0813707	0.128634	not significant	NA
CFHR3	Q02985	0.254184	0.311303	0.384038	not significant	NA
ACY1	Q03154	0.611821	0.011413	0.028262	not significant	NA
CFHR1	Q03591	0.392254	0.00177601	0.00788011	not significant	NA
GBE1	Q04446	2.86729	0.222411	0.292761	not significant	NA
HGFAC	Q04756	0.698081	0.000203523	0.00191893	not significant	NA
ITIH3	Q06033	0.559171	0.00210219	0.00887963	not significant	NA
PSME1	Q06323	5.62175	0.02055	0.0432189	BMIF-enriched	robust
PRDX1	Q06830	2.44457	0.00024499	0.00222948	BMIF-enriched	robust
LGALS3BP	Q08380	0.524236	0.00871076	0.0232287	not significant	NA
LRMP	Q12912	0.251317	0.619866	0.684706	not significant	NA
PLA2G7	Q13093	0.771178	5.53e-06	0.000112258	not significant	NA
SPP2	Q13103	0.516292	0.00036292	0.00277713	not significant	NA
MMRN1	Q13201	0.394158	0.028324	0.0551848	not significant	NA
SELENBP1	Q13228	9.22923	0.000501482	0.00343873	BMIF-enriched	robust
ALCAM	Q13740	0.133241	0.141363	0.201729	not significant	NA
APOF	Q13790	-0.0873049	0.716583	0.776911	not significant	NA
ENPP2	Q13822	0.771922	0.0746819	0.121329	not significant	NA
BLMH	Q13867	-0.372142	0.84617	0.881219	not significant	NA
HNRNPD	Q14103	2.99631	2.26e-05	0.000341521	BMIF-enriched	robust
DSG2	Q14126	-0.0672817	0.879729	0.907999	not significant	NA
GALE	Q14376	-0.686971	0.00676033	0.0194576	not significant	NA
SPARCL1	Q14515	0.495684	0.461316	0.536508	not significant	NA
HABP2	Q14520	0.19968	0.290209	0.362067	not significant	NA
ITIH4	Q14624	0.312016	0.0431137	0.0766465	not significant	NA
LTBP1	Q14766	-0.320057	0.288482	0.360944	not significant	NA
CASP8	Q14790	-3.4705	0.000784237	0.00464477	PB-enriched	robust
KPNB1	Q14974	5.7472	0.00581727	0.0176967	BMIF-enriched	robust
NUMA1	Q14980	-2.96999	1.06e-06	2.24e-05	PB-enriched	robust
KRT72	Q14CN4;Q3SY84;Q7RTS7;Q86Y46	-0.280345	0.708217	0.769421	not significant	NA
POSTN	Q15063	-0.201902	0.597154	0.663784	not significant	NA
PON3	Q15166	-0.0806169	0.684863	0.747123	not significant	NA
FCN2	Q15485	0.423013	0.0157463	0.036152	not significant	NA
TGFBI	Q15582	0.394236	0.0212295	0.0443051	not significant	NA
ADIRF	Q15847	1.664	0.511162	0.57917	not significant	NA
ADIPOQ	Q15848	0.229049	0.390762	0.468915	not significant	NA
ECM1	Q16610	0.352229	0.0465787	0.0811668	not significant	NA
TAZ	Q16635	0.623934	0.0181374	0.0399022	not significant	NA
HIST2H2AC	Q16777;Q6FI13	0.960766	0.0546417	0.0936716	not significant	NA
GEN1	Q17RS7	-2.28534	1.22e-05	0.000207877	PB-enriched	robust
ATG2A	Q2TAZ0	1.30113	9.32e-05	0.00100809	BMIF-enriched	robust
HLA-B	Q31612	-0.147638	0.938783	0.95004	not significant	NA
TMEM177	Q53S58	0.241841	0.250682	0.321263	not significant	NA
L1TD1	Q5T7N2	0.327818	0.0458746	0.0804711	not significant	NA
ARFGEF3	Q5TH69	0.25572	0.12928	0.186502	not significant	NA
SFMBT2	Q5VUG0	1.20517	7.48e-05	0.00087824	BMIF-enriched	robust
TMEM198	Q66K66	0.268863	0.149102	0.208822	not significant	NA
HBM	Q6B0K9	6.71259	0.00477084	0.0153598	BMIF-enriched	robust
VASN	Q6EMK4	0.462342	0.00539145	0.0166473	not significant	NA
ATAD2	Q6PL18	0.755303	0.00606399	0.0178871	not significant	NA
PI16	Q6UXB8	1.16787	0.0183697	0.0402457	BMIF-enriched	robust
HIST2H3D	Q71DI3	0.604366	9.05e-05	0.00100809	not significant	NA
SUPT6H	Q7KZ85	0.215742	0.838008	0.874443	not significant	NA
RASGRP2	Q7LDG7	-0.85543	0.140072	0.200428	not significant	NA
SERPINA11	Q86U17	0.630139	0.00394711	0.0133594	not significant	NA
HRNR	Q86YZ3	0.779689	0.271562	0.344675	not significant	NA
MGA	Q8IWI9	-0.127713	0.503125	0.573081	not significant	NA
LILRA3	Q8N6C8	0.924146	0.0951574	0.144793	not significant	NA
PCSK9	Q8NBP7	0.142827	0.493471	0.56519	not significant	NA
CFHR4	Q92496	3.07913	0.217928	0.288735	not significant	NA
GGH	Q92820	0.73016	0.299263	0.370664	not significant	NA
OSTF1	Q92882	3.717	0.0606591	0.101969	not significant	NA
PRG4	Q92954	0.149366	0.534302	0.601517	not significant	NA
HLA-C	Q95604	1.75189	1.17e-09	5.17e-08	BMIF-enriched	non-robust
CCDC126	Q96EE4	0.277944	0.144	0.20384	not significant	NA
MED30	Q96HR3	-2.93377	4.51e-07	1.04e-05	PB-enriched	robust
REEP6	Q96HR9	0.727696	0.000111621	0.00117871	not significant	NA
CPB2	Q96IY4	0.27919	0.0449166	0.0795649	not significant	NA
CNDP1	Q96KN2	-0.899566	0.218192	0.288735	not significant	NA
ZFR	Q96KR1	-2.00369	0.000857019	0.00476322	PB-enriched	robust
PGLYRP2	Q96PD5	0.350688	0.00931879	0.0242919	not significant	NA
PLIN4	Q96Q06	7.87466	0.00317979	0.0113441	BMIF-enriched	robust
IWS1	Q96ST2	0.248381	0.252156	0.322368	not significant	NA
PARK7	Q99497	3.46839	5.89e-06	0.000115263	BMIF-enriched	robust
CCT7	Q99832	0.253944	0.914173	0.931821	not significant	NA
COLEC11	Q9BWP8	0.77958	0.00248364	0.00966633	not significant	NA
CDHR2	Q9BYE9	-0.206183	0.942605	0.951617	not significant	NA
CARD9	Q9H257	-0.20091	0.950463	0.957719	not significant	NA
DDX31	Q9H8H2	-0.292443	0.380118	0.458225	not significant	NA
APMAP	Q9HDC9	0.40708	0.101452	0.153487	not significant	NA
IL1RAP	Q9NPH3	0.227116	0.747776	0.807414	not significant	NA
ACSS2	Q9NR19	3.83997	0.0918633	0.140184	not significant	NA
MXRA5	Q9NR99	-1.35945	0.0025109	0.00967704	PB-enriched	robust
AHSP	Q9NZD4	3.6103	4e-10	2.64e-08	BMIF-enriched	robust
EHD2	Q9NZN4	1.58733	0.42854	0.502217	not significant	NA
C1RL	Q9NZP8	0.326807	0.0231377	0.0468072	not significant	NA
CALML5	Q9NZT1	2.99632	0.228059	0.298797	not significant	NA
ABRACL	Q9P1F3	4.38451	0.0853648	0.133601	not significant	NA
CLIP2	Q9UDT6	0.640748	0.0107243	0.0272233	not significant	NA
MARCO	Q9UEW3	-0.206019	0.913949	0.931821	not significant	NA
FETUB	Q9UGM5	0.797918	0.018066	0.0399022	not significant	NA
PCYOX1	Q9UHG3	0.680527	0.0151028	0.0352197	not significant	NA
SERPINA10	Q9UK55	0.422495	0.0166536	0.0375773	not significant	NA
PSME2	Q9UL46	6.76595	0.00282788	0.0106611	BMIF-enriched	robust
PROCR	Q9UNN8	1.29712	0.0108408	0.0272568	BMIF-enriched	robust
MINPP1	Q9UNW1	0.665426	0.00105292	0.00555939	not significant	NA
TLN1	Q9Y490	0.110673	0.816256	0.860246	not significant	NA
ANGPTL3	Q9Y5C1	0.00566851	0.974951	0.976801	not significant	NA
LYVE1	Q9Y5Y7	0.36773	0.0793534	0.126965	not significant	NA
FCGBP	Q9Y6R7	0.360124	0.0377765	0.0690316	not significant	NA
COLEC10	Q9Y6Z7	-3.00049	0.284388	0.356667	not significant	NA
