# Supplementary material for: Multi-omic profiling of the leukemic microenvironment shows bone marrow interstitial fluid is distinct from peripheral blood plasma
Source: Exp Hematol Oncol. 2022 Sep 15;11:56. doi: 10.1186/s40164-022-00310-0 (PMC9476264; doi:10.1186/s40164-022-00310-0)
Supplement: Supplementary file 5 — Additional file 5: Table S5. Results of statistical analysis comparing BMIF.Dx and BMIF.D29 using lipidomic data set. [file 40164_2022_310_MOESM5_ESM.xls]

## Sheet: LN_20210810_MicroEnvironment_Ex
Table S5 | Results of statistical analysis comparing BMIF.Dx and BMIF.D29 using lipidomics data set
Lipid	Class	SubClass	Average.RT	Average.MZ	coefficient	p_values	adj_p_values	significance	confidence
Cholesterol; [M-H2O+H]+	Sterol Lipids	Cholesterol	21.754	369.351	-0.421233	0.0330918	0.0650184	not significant_NA	NA
LPC 15:1-SN1; [M+H]+	Glycerophospholipids	LPC	6.405	480.309	0.482084	0.642542	0.719957	not significant_NA	NA
LPC 16:0; [M+Na]+	Glycerophospholipids	LPC	5.463	518.322	-0.987699	0.42317	0.515565	not significant_NA	NA
LPC 18:3-SN1; [M+H]+	Glycerophospholipids	LPC	2.446	518.326	2.29076	0.000100217	0.00133145	D29-enriched_robust	robust
DAG 36:2; DAG 18:0-18:2; [M+NH4]+	Glycerolipids	DAG	18.396	638.571	-0.844247	0.0129558	0.033162	not significant_NA	NA
CE 18:2; [M+NH4]+	Sterol Lipids	CE	24.892	666.62	-0.615971	0.0932894	0.148467	not significant_NA	NA
PC 29:0; [M+H]+	Glycerophospholipids	PC	16.105	692.52	1.81911	4.0561e-05	0.000805807	D29-enriched_robust	robust
PC 31:3e; [M+H]+	Glycerophospholipids	PC	17.251	700.525	1.17292	0.000185545	0.00210809	D29-enriched_robust	robust
SM t33:2; [M+H]+	Sphingolipids	SM	17.834	703.546	0.250473	0.716617	0.784063	not significant_NA	NA
PC 31:2; [M+H]+	Glycerophospholipids	PC	16.91	716.521	0.499827	0.0923934	0.148148	not significant_NA	NA
PC 31:1; [M+H]+	Glycerophospholipids	PC	17.514	718.536	0.50801	0.0785733	0.133671	not significant_NA	NA
PC 32:0e; [M+H]+	Glycerophospholipids	PC	17.9	720.59	0.265188	0.12712	0.192752	not significant_NA	NA
PC 32:0; [M+H]+	Glycerophospholipids	PC	17.41	734.567	-0.181988	0.311085	0.4094	not significant_NA	NA
PC 33:4; [M+H]+	Glycerophospholipids	PC	17.549	740.517	0.304254	0.285588	0.381626	not significant_NA	NA
PC 33:3; PC 15:1-18:2; [M+H]+	Glycerophospholipids	PC	16.872	742.54	0.378471	0.285877	0.381626	not significant_NA	NA
PC 33:2; PC 15:0-18:2; [M+H]+	Glycerophospholipids	PC	17.626	744.553	0.445786	0.197066	0.276847	not significant_NA	NA
SM t36:2; [M+H]+	Sphingolipids	SM	17.665	745.598	-0.135653	0.621676	0.699386	not significant_NA	NA
PC 33:1; PC 15:0-18:1; [M+H]+	Glycerophospholipids	PC	17.577	746.561	0.485712	0.0600911	0.108164	not significant_NA	NA
PC 34:2; [M+H]+	Glycerophospholipids	PC	16.706	758.569	-0.420913	0.0320594	0.0634367	not significant_NA	NA
PC 34:0; [M+H]+	Glycerophospholipids	PC	18.132	762.6	-0.130437	0.499214	0.580337	not significant_NA	NA
PC 35:5; [M+H]+	Glycerophospholipids	PC	17.668	766.535	0.231059	0.36614	0.458355	not significant_NA	NA
PC 35:5; PC 15:1-20:4; [M+H]+	Glycerophospholipids	PC	16.276	766.536	0.609623	0.00931665	0.0257361	not significant_NA	NA
PC 35:4; PC 15:0-20:4; [M+H]+	Glycerophospholipids	PC	17.481	768.553	-1.22618	0.000144772	0.00183597	Dx-enriched_robust	robust
PC 35:3; PC 17:1-18:2; [M+H]+	Glycerophospholipids	PC	17.547	770.559	-1.03339	0.0100283	0.0271889	Dx-enriched_robust	robust
PC 35:3; [M+H]+	Glycerophospholipids	PC	17.781	770.57	0.34685	0.729317	0.78868	not significant_NA	NA
PC 35:2; [M+H]+	Glycerophospholipids	PC	17.817	772.579	1.98573	0.849318	0.894188	not significant_NA	NA
PC 35:2; PC 17:0-18:2; [M+H]+	Glycerophospholipids	PC	17.077	772.584	0.203495	0.198642	0.277105	not significant_NA	NA
PC 35:1; [M+H]+	Glycerophospholipids	PC	17.708	774.6	0.225991	0.182003	0.259076	not significant_NA	NA
PC 37:7e; [M+H]+	Glycerophospholipids	PC	17.547	776.56	-0.952969	0.0160067	0.0375282	not significant_NA	NA
PC 36:6; [M+H]+	Glycerophospholipids	PC	16.12	778.535	1.5088	6.51911e-05	0.000958378	D29-enriched_robust	robust
PC 36:5; PC 16:1-20:4; [M+H]+	Glycerophospholipids	PC	16.7	780.555	-1.08808	0.00569919	0.0174733	Dx-enriched_robust	robust
PC 36:4; PC 18:1-18:3; [M+H]+	Glycerophospholipids	PC	17.315	782.568	-0.875326	0.0154639	0.0371933	not significant_NA	NA
PC 38:9e; [M+H]+	Glycerophospholipids	PC	17.467	786.532	-1.23972	0.0212241	0.0466262	Dx-enriched_robust	robust
PC 38:8e; [M+H]+	Glycerophospholipids	PC	18.049	788.557	0.936438	0.337898	0.436452	not significant_NA	NA
PC 36:1; [M+H]+	Glycerophospholipids	PC	18.061	788.615	-0.0668318	0.701836	0.771065	not significant_NA	NA
PC 37:6; PC 17:2-20:4; [M+H]+	Glycerophospholipids	PC	17.194	792.554	-1.25232	0.000617964	0.00465978	Dx-enriched_robust	robust
PC 37:6; [M+H]+	Glycerophospholipids	PC	15.846	792.558	-0.714482	0.113905	0.176554	not significant_NA	NA
PC 37:5; PC 17:1-20:4; [M+H]+	Glycerophospholipids	PC	16.503	794.569	-0.317089	0.144043	0.214909	not significant_NA	NA
PC 37:4; [M+H]+	Glycerophospholipids	PC	17.31	796.588	-1.36675	0.000426452	0.00347486	Dx-enriched_robust	robust
SM t40:4; [M+H]+	Sphingolipids	SM	17.752	797.626	-0.96819	0.00306786	0.0124641	not significant_NA	NA
PC 37:1; [M+H]+	Glycerophospholipids	PC	18.349	802.63	-0.320176	0.11934	0.18391	not significant_NA	NA
PC 39:6e; [M+H]+	Glycerophospholipids	PC	18.361	806.611	0.0287205	0.909648	0.926248	not significant_NA	NA
PC 40:11e; [M+H]+	Glycerophospholipids	PC	17.289	810.537	-3.77736	1.687e-06	0.00015977	Dx-enriched_robust	robust
TAG 47:0; TAG 15:0-16:0-16:0; [M+NH4]+	Glycerolipids	TAG	21.325	810.755	1.34142	0.0148482	0.0363391	D29-enriched_robust	robust
PC 40:10e; [M+H]+	Glycerophospholipids	PC	16.24	812.542	-1.32624	0.013799	0.0343743	Dx-enriched_robust	robust
PC 38:2; [M+H]+	Glycerophospholipids	PC	18.081	814.63	-0.318936	0.0936563	0.148467	not significant_NA	NA
PC 37:5; [M+Na]+	Glycerophospholipids	PC	16.276	816.554	0.577174	0.0587726	0.106478	not significant_NA	NA
PC 39:7; [M+H]+	Glycerophospholipids	PC	16.208	818.561	-2.05999	1.71795e-06	0.00015977	Dx-enriched_robust	robust
PC 39:6; [M+H]+	Glycerophospholipids	PC	16.508	820.58	-2.05222	2.11014e-05	0.000735912	Dx-enriched_robust	robust
PC 39:4; [M+H]+	Glycerophospholipids	PC	17.644	824.614	-1.19415	6.87009e-05	0.000958378	Dx-enriched_robust	robust
PC 39:3; [M+H]+	Glycerophospholipids	PC	17.942	826.63	-0.323661	0.211448	0.29205	not significant_NA	NA
TAG 49:2; TAG 15:0-16:0-18:2; [M+NH4]+	Glycerolipids	TAG	20.901	834.753	0.461019	0.0538416	0.0994822	not significant_NA	NA
TAG 49:1; TAG 15:0-16:0-18:1; [M+NH4]+	Glycerolipids	TAG	21.266	836.768	0.388182	0.169782	0.245436	not significant_NA	NA
TAG 49:0; TAG 16:0-16:0-17:0; [M+NH4]+	Glycerolipids	TAG	21.653	838.785	0.687863	0.0720787	0.124136	not significant_NA	NA
PC 40:2; [M+H]+	Glycerophospholipids	PC	18.696	842.666	-0.042902	0.869681	0.905377	not significant_NA	NA
TAG 51:3; TAG 16:0-18:1-17:2; [M+NH4]+	Glycerolipids	TAG	20.897	860.77	-0.790332	0.00501413	0.0161495	not significant_NA	NA
TAG 51:2; TAG 16:0-17:1-18:1; [M+NH4]+	Glycerolipids	TAG	21.233	862.784	-0.657688	0.00895079	0.0249727	not significant_NA	NA
TAG 51:1; TAG 16:0-17:0-18:1; [M+NH4]+	Glycerolipids	TAG	21.612	864.804	-0.270201	0.175022	0.250416	not significant_NA	NA
TAG 51:3; TAG 17:1-17:1-17:1; [M+Na]+	Glycerolipids	TAG	20.874	865.731	-1.4965	0.000804036	0.00516055	Dx-enriched_robust	robust
DGCC 43:4; [M+H]+	Glycerolipids	DGCC	21.07	874.714	-0.995108	0.00105004	0.00585922	not significant_NA	NA
DGCC 43:3; [M+H]+	Glycerolipids	DGCC	20.415	876.714	-0.815753	0.00244566	0.0105701	not significant_NA	NA
DGCC 43:2; [M+H]+	Glycerolipids	DGCC	20.753	878.726	-1.38687	0.00187115	0.00884831	Dx-enriched_robust	robust
TAG 52:3; TAG 16:0-18:1-18:2; [M+Na]+	Glycerolipids	TAG	21.089	879.743	-1.40924	0.00308252	0.0124641	Dx-enriched_robust	robust
TAG 52:0; TAG 16:0-18:0-18:0; [M+NH4]+	Glycerolipids	TAG	22.191	880.832	0.0152323	0.966108	0.969583	not significant_NA	NA
TAG 54:9; TAG 16:2-18:2-20:5; [M+NH4]+	Glycerolipids	TAG	19.529	890.724	1.37842	0.000196452	0.00210809	D29-enriched_robust	robust
TAG 54:9; TAG 18:2-18:3-18:4; [M+NH4]+	Glycerolipids	TAG	19.287	890.726	0.132823	0.575406	0.655258	not significant_NA	NA
TAG 53:2; TAG 17:0-18:1-18:1; [M+NH4]+	Glycerolipids	TAG	21.586	890.817	-1.51253	0.000166723	0.00202242	Dx-enriched_robust	robust
TAG 54:8; TAG 18:2-18:3-18:3; [M+NH4]+	Glycerolipids	TAG	19.614	892.736	-0.029448	0.912974	0.926253	not significant_NA	NA
SM d50:13; [M+H]+	Sphingolipids	SM	18.792	903.658	-0.873314	0.000670167	0.00492044	not significant_NA	NA
TAG 54:5; TAG 18:1-18:2-18:2; [M+Na]+	Glycerolipids	TAG	20.672	903.738	-1.52345	0.00160479	0.00799529	Dx-enriched_robust	robust
DGCC 45:3; [M+H]+	Glycerolipids	DGCC	20.841	904.749	-0.78716	0.121203	0.184785	not significant_NA	NA
TAG 54:1; TAG 18:0-18:0-18:1; [M+NH4]+	Glycerolipids	TAG	22.092	906.848	-0.829532	0.00371937	0.0133039	not significant_NA	NA
TAG 54:0; TAG 14:0-16:0-24:0; [M+NH4]+	Glycerolipids	TAG	22.466	908.866	0.506526	0.509072	0.589341	not significant_NA	NA
TAG 56:11; TAG 18:3-18:3-20:5; [M+NH4]+	Glycerolipids	TAG	19.207	914.73	3.17701	3.43677e-05	0.000805807	D29-enriched_robust	robust
TAG 56:10; TAG 16:0-20:5-20:5; [M+NH4]+	Glycerolipids	TAG	19.567	916.738	2.12505	0.000817749	0.00516055	D29-enriched_robust	robust
TAG 56:1; TAG 16:0-22:0-18:1; [M+NH4]+	Glycerolipids	TAG	22.366	934.88	-0.354122	0.3916	0.481306	not significant_NA	NA
FA 2:0; [M-H]-	Fatty acyls	FA	25.303	59.0138	-0.650401	0.00456356	0.0155272	not significant_NA	NA
FA 8:0; [M-H]-	Fatty acyls	FA	0.817	143.108	2.11755	0.0011514	0.00594891	D29-enriched_robust	robust
FA 9:0; [M-H]-	Fatty acyls	FA	11.503	157.124	-0.553395	0.0349093	0.0681098	not significant_NA	NA
FA 10:0; [M-H]-	Fatty acyls	FA	0.945	171.139	1.1887	0.0776304	0.132877	not significant_NA	NA
FA 12:0; [M-H]-	Fatty acyls	FA	1.045	199.171	-0.472146	0.0551731	0.101272	not significant_NA	NA
LPA 2:0; [M-H]-	Glycerophospholipids	LPA	0.753	213.019	-1.31183	0.0892374	0.144751	not significant_NA	NA
FA 13:0; [M-H]-	Fatty acyls	FA	1.153	213.186	-0.422851	0.0802759	0.134012	not significant_NA	NA
FA 14:1; [M-H]-	Fatty acyls	FA	1.141	225.186	-0.30737	0.473601	0.552865	not significant_NA	NA
FA 14:0; [M-H]-	Fatty acyls	FA	7.644	227.202	-0.703341	0.00246257	0.0105701	not significant_NA	NA
FA 15:0; [M-H]-	Fatty acyls	FA	1.844	241.217	-0.417702	0.168983	0.245436	not significant_NA	NA
FA 16:2; [M-H]-	Fatty acyls	FA	1.296	251.203	0.32626	0.302467	0.399945	not significant_NA	NA
FA 16:1; [M-H]-	Fatty acyls	FA	1.793	253.216	0.194839	0.676643	0.749141	not significant_NA	NA
FA 16:0; [M-H]-	Fatty acyls	FA	22.889	255.232	-0.642755	0.00378434	0.013365	not significant_NA	NA
FA 17:1; [M-H]-	Fatty acyls	FA	2.254	267.233	-0.261905	0.531278	0.607485	not significant_NA	NA
FA 17:0; [M-H]-	Fatty acyls	FA	3.459	269.248	-0.482812	0.105659	0.166548	not significant_NA	NA
FA 18:4; [M-H]-	Fatty acyls	FA	1.27	275.201	0.810458	0.0259596	0.0540502	not significant_NA	NA
FA 18:3; [M-H]-	Fatty acyls	FA	1.5	277.217	0.450881	0.313097	0.410113	not significant_NA	NA
FA 18:2; [M-H]-	Fatty acyls	FA	17.86	279.233	-0.671638	0.00411731	0.0143591	not significant_NA	NA
FA 18:1; [M-H]-	Fatty acyls	FA	18.419	281.248	-0.621477	0.00352965	0.0128675	not significant_NA	NA
FA 18:0; [M-H]-	Fatty acyls	FA	22.909	283.264	-0.652252	0.00355123	0.0128675	not significant_NA	NA
FA 19:1; [M-H]-	Fatty acyls	FA	4.997	295.264	-0.524023	0.24131	0.330027	not significant_NA	NA
FA 19:0; [M-H]-	Fatty acyls	FA	8.576	297.28	-0.688673	0.00472987	0.0158992	not significant_NA	NA
FA 20:5; [M-H]-	Fatty acyls	FA	2.027	301.216	-0.0222327	0.941065	0.951294	not significant_NA	NA
FA 20:4; [M-H]-	Fatty acyls	FA	2.134	303.233	0.070981	0.841046	0.888833	not significant_NA	NA
FA 20:3; [M-H]-	Fatty acyls	FA	2.627	305.248	0.741126	0.0297995	0.0593861	not significant_NA	NA
FA 20:2; [M-H]-	Fatty acyls	FA	3.965	307.265	-0.0616098	0.854126	0.895869	not significant_NA	NA
FAHFA 18:2; FAHFA 2:0/16:2; [M-H]-	Fatty acyls	FAHFA	1.439	309.204	-0.251024	0.35951	0.453861	not significant_NA	NA
FA 20:1; [M-H]-	Fatty acyls	FA	6.901	309.28	-0.158612	0.701973	0.771065	not significant_NA	NA
FA 20:0; [M-H]-	Fatty acyls	FA	10.501	311.297	-0.491893	0.0132592	0.0336303	not significant_NA	NA
FA 22:6; [M-H]-	Fatty acyls	FA	2.052	327.233	-0.880017	0.0170008	0.0395269	not significant_NA	NA
FA 22:5; [M-H]-	Fatty acyls	FA	2.968	329.249	-0.663576	0.0795577	0.134012	not significant_NA	NA
FA 22:4; [M-H]-	Fatty acyls	FA	3.665	331.264	0.333311	0.209009	0.290117	not significant_NA	NA
FAHFA 20:3; FAHFA 2:0/18:3; [M-H]-	Fatty acyls	FAHFA	1.653	335.221	0.08074	0.837252	0.888187	not significant_NA	NA
FAHFA 20:2; FAHFA 2:0/18:2; [M-H]-	Fatty acyls	FAHFA	2.608	337.236	-0.253317	0.384005	0.474059	not significant_NA	NA
FA 22:1; [M-H]-	Fatty acyls	FA	10.629	337.312	0.09267	0.723361	0.785413	not significant_NA	NA
FA 22:0; [M-H]-	Fatty acyls	FA	13.106	339.327	0.110029	0.608676	0.690328	not significant_NA	NA
FA 23:0; [M-H]-	Fatty acyls	FA	14.012	353.342	0.194091	0.430085	0.521712	not significant_NA	NA
FAHFA 22:4; FAHFA 2:0/20:4; [M-H]-	Fatty acyls	FAHFA	2.026	361.236	0.169215	0.662349	0.739182	not significant_NA	NA
FAHFA 22:3; FAHFA 2:0/20:3; [M-H]-	Fatty acyls	FAHFA	3.152	363.252	-0.430468	0.332333	0.43126	not significant_NA	NA
FAHFA 22:2; FAHFA 2:0/20:2; [M-H]-	Fatty acyls	FAHFA	6.076	365.268	-0.756339	0.00337045	0.0127075	not significant_NA	NA
FA 24:1; [M-H]-	Fatty acyls	FA	13.041	365.343	0.143574	0.466171	0.548784	not significant_NA	NA
FA 24:0; [M-H]-	Fatty acyls	FA	14.796	367.359	0.235758	0.445915	0.531668	not significant_NA	NA
FA 25:0; [M-H]-	Fatty acyls	FA	15.476	381.373	0.044365	0.893327	0.919698	not significant_NA	NA
FA 26:5; [M-H]-	Fatty acyls	FA	8.181	385.313	-1.88861	0.00508079	0.0161495	Dx-enriched_robust	robust
FA 26:1; [M-H]-	Fatty acyls	FA	14.66	393.373	0.0448751	0.887306	0.916883	not significant_NA	NA
FA 26:0; [M-H]-	Fatty acyls	FA	15.46	395.39	0.3909	0.0527788	0.0981686	not significant_NA	NA
LPA 16:1; [M-H]-	Glycerophospholipids	LPA	3.183	407.221	1.26755	0.00567565	0.0174733	D29-enriched_robust	robust
LPA 16:0; [M-H]-	Glycerophospholipids	LPA	6.144	409.238	0.536681	0.0488154	0.091406	not significant_NA	NA
FA 28:4; [M-H]-	Fatty acyls	FA	15.964	415.359	1.13598	0.0120826	0.0318023	D29-enriched_robust	robust
LPA 18:2; [M-H]-	Glycerophospholipids	LPA	4.136	433.236	1.18259	0.003212	0.0127075	D29-enriched_robust	robust
LPA 18:1; [M-H]-	Glycerophospholipids	LPA	6.963	435.253	0.943456	0.0100375	0.0271889	not significant_NA	NA
LPE 16:1e; [M-H]-	Glycerophospholipids	LPE	7.207	436.284	0.228936	0.282956	0.381626	not significant_NA	NA
LPA 18:0; [M-H]-	Glycerophospholipids	LPA	10.245	437.267	-0.185997	0.515902	0.59478	not significant_NA	NA
FAHFA 28:4; FAHFA 2:0/26:4; [M-H]-	Fatty acyls	FAHFA	1.152	445.333	-0.680015	0.0446344	0.0847142	not significant_NA	NA
LPE 16:1; [M-H]-	Glycerophospholipids	LPE	2.909	450.264	2.6504	0.000254782	0.00245118	D29-enriched_robust	robust
LPE 16:0; [M-H]-	Glycerophospholipids	LPE	4.825	452.281	0.670218	0.042713	0.0816228	not significant_NA	NA
LPE 18:1e; [M-H]-	Glycerophospholipids	LPE	11.235	464.315	0.298369	0.133382	0.201154	not significant_NA	NA
CholesterolSulfate	Sterol Lipids	CholesterolSulfate	12.067	465.306	0.411036	0.11997	0.18391	not significant_NA	NA
LPE 18:2; [M-H]-	Glycerophospholipids	LPE	3.247	476.279	1.08814	0.00174312	0.00853213	D29-enriched_robust	robust
LPE 18:1; [M-H]-	Glycerophospholipids	LPE	5.811	478.293	1.31496	0.000812891	0.00516055	D29-enriched_robust	robust
LPA 21:0; [M-H]-	Glycerophospholipids	LPA	12.554	479.321	0.394133	0.150822	0.223827	not significant_NA	NA
LPE 18:0; [M-H]-	Glycerophospholipids	LPE	9.427	480.312	0.669668	0.0249714	0.0527805	not significant_NA	NA
LPE 20:5; [M-H]-	Glycerophospholipids	LPE	2.419	498.264	2.02606	0.000757967	0.00516055	D29-enriched_robust	robust
LPE 20:4; [M-H]-	Glycerophospholipids	LPE	3.713	500.28	0.57839	0.0806953	0.134012	not significant_NA	NA
LPE 20:3; [M-H]-	Glycerophospholipids	LPE	5.08	502.295	1.37951	0.00199099	0.00895943	D29-enriched_robust	robust
LPE 22:6; [M-H]-	Glycerophospholipids	LPE	3.48	524.279	-0.10676	0.723481	0.785413	not significant_NA	NA
LPE 22:5; [M-H]-	Glycerophospholipids	LPE	4.363	526.297	1.58091	0.00651083	0.0191213	D29-enriched_robust	robust
LPC 14:0; [M+CH3COO]-	Glycerophospholipids	LPC	2.673	526.316	1.54374	0.00287698	0.0119803	D29-enriched_robust	robust
LPC 16:1e; [M+CH3COO]-	Glycerophospholipids	LPC	7.466	538.353	-0.231808	0.420849	0.514986	not significant_NA	NA
LPC 15:0; [M+CH3COO]-	Glycerophospholipids	LPC	4.002	540.331	0.802558	0.00702073	0.0201936	not significant_NA	NA
LPC 16:0e; [M+CH3COO]-	Glycerophospholipids	LPC	7.488	540.37	-0.201928	0.351073	0.449309	not significant_NA	NA
LPC 16:1; [M+CH3COO]-	Glycerophospholipids	LPC	3.201	552.332	2.23996	0.000929798	0.00545274	D29-enriched_robust	robust
LPC 16:0; [M+CH3COO]-	Glycerophospholipids	LPC	6.142	554.348	0.724457	0.0255561	0.0536102	not significant_NA	NA
LPC 18:1e; [M+CH3COO]-	Glycerophospholipids	LPC	8.182	566.384	-0.77215	0.0153212	0.0371705	not significant_NA	NA
LPC 17:0; [M+CH3COO]-	Glycerophospholipids	LPC	7.841	568.362	-0.113911	0.674257	0.749141	not significant_NA	NA
LPC 18:3; [M+CH3COO]-	Glycerophospholipids	LPC	2.752	576.33	1.9839	0.000295563	0.00271074	D29-enriched_robust	robust
LPC 18:2; [M+CH3COO]-	Glycerophospholipids	LPC	3.583	578.348	1.22388	0.000301193	0.00271074	D29-enriched_robust	robust
LPC 18:1; [M+CH3COO]-	Glycerophospholipids	LPC	6.182	580.362	0.918991	0.00327985	0.0127075	not significant_NA	NA
LPC 18:0; [M+CH3COO]-	Glycerophospholipids	LPC	10.257	582.379	-0.1889	0.524059	0.601697	not significant_NA	NA
Cer-NS d34:1; Cer-NS d18:1/16:0; [M+CH3COO]-	Sphingolipids	Cer-NS	17.496	596.527	-0.298726	0.197464	0.276847	not significant_NA	NA
LPC 20:5; [M+CH3COO]-	Glycerophospholipids	LPC	2.59	600.332	2.44486	0.000799523	0.00516055	D29-enriched_robust	robust
LPC 20:4; [M+CH3COO]-	Glycerophospholipids	LPC	4.027	602.344	0.486158	0.152183	0.224652	not significant_NA	NA
LPC 20:3; [M+CH3COO]-	Glycerophospholipids	LPC	5.503	604.365	1.68394	0.00135021	0.00684922	D29-enriched_robust	robust
LPC 20:2; [M+CH3COO]-	Glycerophospholipids	LPC	7.879	606.379	0.817218	0.020012	0.0443122	not significant_NA	NA
LPC 20:1; [M+CH3COO]-	Glycerophospholipids	LPC	10.481	608.394	-0.268606	0.356296	0.451848	not significant_NA	NA
LPC 20:0; [M+CH3COO]-	Glycerophospholipids	LPC	12.778	610.41	0.0357176	0.901594	0.922399	not significant_NA	NA
SHexCer d21:0+1O; [M-H]-	Sphingolipids	SHexCer	4.205	614.312	1.18143	0.00440053	0.0151574	D29-enriched_robust	robust
Cer-NS d40:1; Cer-NS d18:1/22:0; [M-H]-	Sphingolipids	Cer-NS	19.462	620.6	0.399711	0.0585006	0.106478	not significant_NA	NA
LPC 22:6; [M+CH3COO]-	Glycerophospholipids	LPC	3.811	626.345	-0.469695	0.140511	0.210767	not significant_NA	NA
LPC 22:5; [M+CH3COO]-	Glycerophospholipids	LPC	4.573	628.362	1.41444	0.00509374	0.0161495	D29-enriched_robust	robust
SHexCer d23:2+1O; [M-H]-	Sphingolipids	SHexCer	6.15	638.33	0.467573	0.0698645	0.121826	not significant_NA	NA
Cer-AP t39:1+O; Cer-AP t19:0/20:1+O; [M-H]-	Sphingolipids	Cer-AP	18.878	638.574	0.577671	0.0392941	0.076	not significant_NA	NA
Cer-NS d42:2; Cer-NS d18:2/24:0; [M-H]-	Sphingolipids	Cer-NS	19.346	646.616	0.0517217	0.770771	0.83029	not significant_NA	NA
SHexCer d25:3+1O; [M-H]-	Sphingolipids	SHexCer	6.95	664.345	0.638125	0.0635543	0.11294	not significant_NA	NA
SHexCer d26:2; [M-H]-	Sphingolipids	SHexCer	10.263	664.381	-0.176993	0.465717	0.548784	not significant_NA	NA
Cer-AP t41:2+O; Cer-AP t26:1/15:1+O; [M-H]-	Sphingolipids	Cer-AP	18.84	664.589	0.40751	0.154934	0.227508	not significant_NA	NA
Cer-NS d39:1; Cer-NS d18:1/21:0; [M+CH3COO]-	Sphingolipids	Cer-NS	19.465	666.606	0.600197	0.0174171	0.0397072	not significant_NA	NA
Cer-AP t41:0+O; Cer-AP t19:0/22:0+O; [M-H]-	Sphingolipids	Cer-AP	19.638	668.62	0.977014	0.0026836	0.0113443	not significant_NA	NA
SM d28:1; SM d18:1/10:0; [M+CH3COO]-	Sphingolipids	SM	13.36	677.483	1.83534	0.000192641	0.00210809	D29-enriched_robust	robust
Cer-NS d40:1; Cer-NS d18:1/22:0; [M+CH3COO]-	Sphingolipids	Cer-NS	19.473	680.62	0.642718	0.0158548	0.0374871	not significant_NA	NA
Cer-NDS d40:0; Cer-NDS d18:0/22:0; [M+CH3COO]-	Sphingolipids	Cer-NDS	19.684	682.636	1.00213	0.00194228	0.00895943	D29-enriched_robust	robust
Cer-NS d41:2; Cer-NS d18:2/23:0; [M+CH3COO]-	Sphingolipids	Cer-NS	19.356	692.62	0.155158	0.437796	0.528682	not significant_NA	NA
Cer-NS d41:1; Cer-NS d18:1/23:0; [M+CH3COO]-	Sphingolipids	Cer-NS	19.959	694.636	0.00366775	0.983817	0.983817	not significant_NA	NA
Cer-NDS d41:0; Cer-NDS d18:0/23:0; [M+CH3COO]-	Sphingolipids	Cer-NDS	19.998	696.644	0.465805	0.0287169	0.0585819	not significant_NA	NA
PE 34:3e; PE 16:1e/18:2; [M-H]-	Glycerophospholipids	PE	17.308	698.514	1.44643	5.128e-05	0.000894195	D29-enriched_robust	robust
PE 34:2e; PE 16:1e/18:1; [M-H]-	Glycerophospholipids	PE	17.941	700.529	1.33152	4.33229e-05	0.000805807	D29-enriched_robust	robust
PE 34:1e; PE 16:0e/18:1; [M-H]-	Glycerophospholipids	PE	18.01	702.541	0.99161	0.000349058	0.00295113	not significant_NA	NA
Cer-NS d42:3; Cer-NS d18:2/24:1; [M+CH3COO]-	Sphingolipids	Cer-NS	18.755	704.62	-0.0476422	0.837163	0.888187	not significant_NA	NA
SM d30:1; SM d8:0/22:1; [M+CH3COO]-	Sphingolipids	SM	14.764	705.52	0.568695	0.00894088	0.0249727	not significant_NA	NA
Cer-NS d42:2; Cer-NS d18:2/24:0; [M+CH3COO]-	Sphingolipids	Cer-NS	19.375	706.636	0.162395	0.453971	0.53897	not significant_NA	NA
Cer-NDS d42:1; Cer-NDS d18:0/24:1; [M+CH3COO]-	Sphingolipids	Cer-NDS	19.486	708.651	0.669071	0.0226704	0.0486542	not significant_NA	NA
Cer-NS d42:1; Cer-NS d18:1/24:0; [M+CH3COO]-	Sphingolipids	Cer-NS	19.974	708.651	0.393188	0.0804598	0.134012	not significant_NA	NA
Cer-NP t41:1; Cer-NP t17:0/24:1; [M+CH3COO]-	Sphingolipids	Cer-NP	19.356	710.615	-0.573184	0.0129127	0.033162	not significant_NA	NA
Cer-HS d41:1+O; Cer-HS d18:1/23:0+O; [M+CH3COO]-	Sphingolipids	Cer-HS	19.776	710.629	0.183052	0.445903	0.531668	not significant_NA	NA
Cer-NDS d42:0; Cer-NDS d18:0/24:0; [M+CH3COO]-	Sphingolipids	Cer-NDS	20.084	710.667	0.843138	0.00335096	0.0127075	not significant_NA	NA
LNAPE 34:1; LNAPE 18:1/n-16:0; [M-H]-	Glycerophospholipids	LNAPE	15.672	716.521	1.4088	0.0143413	0.035409	D29-enriched_robust	robust
PE 36:5e; PE 16:1e/20:4; [M-H]-	Glycerophospholipids	PE	17.116	722.513	-0.2204	0.383853	0.474059	not significant_NA	NA
Cer-AS d42:2+O; Cer-AS d18:2/24:0+O; [M+CH3COO]-	Sphingolipids	Cer-AS	19.139	722.633	0.509966	0.24552	0.334147	not significant_NA	NA
Cer-NS d43:1; Cer-NS d19:1/24:0; [M+CH3COO]-	Sphingolipids	Cer-NS	20.131	722.667	-0.0344321	0.874868	0.907391	not significant_NA	NA
PE 36:4e; PE 18:2e/18:2; [M-H]-	Glycerophospholipids	PE	17.276	724.53	0.974609	0.000244684	0.00245118	not significant_NA	NA
Cer-NDS d43:0; Cer-NDS d19:0/24:0; [M+CH3COO]-	Sphingolipids	Cer-NDS	20.143	724.671	0.191188	0.329584	0.429691	not significant_NA	NA
Cer-NDS d43:0; Cer-NDS d18:0/25:0; [M+CH3COO]-	Sphingolipids	Cer-NDS	20.205	724.678	0.1354	0.472381	0.552865	not significant_NA	NA
Cer-NP t42:0; Cer-NP t18:0/24:0; [M+CH3COO]-	Sphingolipids	Cer-NP	19.679	726.66	0.686129	0.0171867	0.0396289	not significant_NA	NA
PE 36:2e; PE 18:0e/18:2; [M-H]-	Glycerophospholipids	PE	18.04	728.555	0.861796	0.00109729	0.00594891	not significant_NA	NA
PE 36:2e; PE 18:1e/18:1; [M-H]-	Glycerophospholipids	PE	18.588	728.559	1.11689	0.000786882	0.00516055	D29-enriched_robust	robust
PE 36:1e; PE 18:0e/18:1; [M-H]-	Glycerophospholipids	PE	18.639	730.573	0.6622	0.0223096	0.0482869	not significant_NA	NA
SM d32:2; SM d18:2/14:0; [M+CH3COO]-	Sphingolipids	SM	14.877	731.536	0.268473	0.285176	0.381626	not significant_NA	NA
Cer-NS d44:2; Cer-NS d18:2/26:0; [M+CH3COO]-	Sphingolipids	Cer-NS	19.881	734.667	-0.487835	0.0677887	0.11895	not significant_NA	NA
PE 36:5; PE 16:1-20:4; [M-H]-	Glycerophospholipids	PE	16.194	736.495	1.56879	0.000957649	0.00545274	D29-enriched_robust	robust
Cer-NS d44:1; Cer-NS d18:1/26:0; [M+CH3COO]-	Sphingolipids	Cer-NS	20.407	736.682	-0.628382	0.0194331	0.0433748	not significant_NA	NA
PE 36:4; PE 18:2-18:2; [M-H]-	Glycerophospholipids	PE	16.753	738.511	-0.886462	0.000938936	0.00545274	not significant_NA	NA
PE 36:3; PE 18:1-18:2; [M-H]-	Glycerophospholipids	PE	16.985	740.522	0.319761	0.353007	0.449721	not significant_NA	NA
PE 36:2; PE 18:1-18:1; [M-H]-	Glycerophospholipids	PE	16.977	742.531	0.291262	0.29919	0.397495	not significant_NA	NA
PE 38:5e; PE 18:1e/20:4; [M-H]-	Glycerophospholipids	PE	17.844	750.543	-0.228498	0.439621	0.528682	not significant_NA	NA
PE 38:4e; PE 18:1e/20:3; [M-H]-	Glycerophospholipids	PE	17.874	752.55	-0.0116504	0.964344	0.969583	not significant_NA	NA
PE 38:5; PE 16:0-22:5; [M-H]-	Glycerophospholipids	PE	16.441	764.518	-0.651288	0.0187181	0.0421157	not significant_NA	NA
PE 38:5; PE 18:1-20:4; [M-H]-	Glycerophospholipids	PE	16.9	764.525	-0.046771	0.827585	0.888062	not significant_NA	NA
OxPE 36:2e+3O; OxPE 18:1e/18:1+3O; [M-H]-	Glycerophospholipids	OxPE	17.806	776.56	0.478851	0.0878097	0.143268	not significant_NA	NA
SHexCer d34:1; [M-H]-	Sphingolipids	SHexCer	15.465	778.514	0.324762	0.158781	0.231936	not significant_NA	NA
OxPE 36:1e+3O; OxPE 18:0e/18:1+3O; [M-H]-	Glycerophospholipids	OxPE	17.558	778.559	-0.660327	0.0118931	0.0316016	not significant_NA	NA
PC 32:0e; PC 16:0e/16:0; [M+CH3COO]-	Glycerophospholipids	PC	18.024	778.599	-0.246582	0.171157	0.246148	not significant_NA	NA
PC 32:2; PC 14:0-18:2; [M+CH3COO]-	Glycerophospholipids	PC	16.451	788.536	0.592732	0.0114813	0.0308009	not significant_NA	NA
OxPE 36:2+3O; OxPE 18:1-18:1+3O; [M-H]-	Glycerophospholipids	OxPE	16.274	790.515	1.22725	0.000929843	0.00545274	D29-enriched_robust	robust
LNAPE 40:6; LNAPE 22:5/n-18:1; [M-H]-	Glycerophospholipids	LNAPE	17.253	790.541	-1.19893	0.000330482	0.00288139	Dx-enriched_robust	robust
PC 32:1; PC 16:0-16:1; [M+CH3COO]-	Glycerophospholipids	PC	16.733	790.561	1.66519	3.72064e-05	0.000805807	D29-enriched_robust	robust
SM t35:1; [M+CH3COO]-	Sphingolipids	SM	17.923	791.599	-0.539638	0.0280832	0.0580387	not significant_NA	NA
PC 32:0; PC 16:0-16:0; [M+CH3COO]-	Glycerophospholipids	PC	17.557	792.577	-0.172898	0.342221	0.439998	not significant_NA	NA
MGDG 33:1; MGDG 16:0-17:1; [M+CH3COO]-	Glycerolipids	MGDG	17.2	801.585	0.061446	0.831611	0.888187	not significant_NA	NA
PC 33:2; PC 16:1-17:1; [M+CH3COO]-	Glycerophospholipids	PC	16.853	802.56	-0.545717	0.028766	0.0585819	not significant_NA	NA
SM t36:2; [M+CH3COO]-	Sphingolipids	SM	17.804	803.605	-0.39176	0.0832641	0.136651	not significant_NA	NA
SM d37:1; SM d19:1/18:0; [M+CH3COO]-	Sphingolipids	SM	18.401	803.628	-0.517283	0.0230827	0.0491608	not significant_NA	NA
PC 33:1; PC 15:0-18:1; [M+CH3COO]-	Glycerophospholipids	PC	16.872	804.567	-0.502506	0.0289935	0.0586173	not significant_NA	NA
PC 34:1e; PC 16:0e/18:1; [M+CH3COO]-	Glycerophospholipids	PC	17.938	804.614	-0.407299	0.0394982	0.076	not significant_NA	NA
PC 33:0; PC 16:0-17:0; [M+CH3COO]-	Glycerophospholipids	PC	18.264	806.592	-0.309943	0.0621855	0.111216	not significant_NA	NA
PI 32:1; PI 16:0-16:1; [M-H]-	Glycerophospholipids	PI	15.533	807.503	2.20569	0.00213242	0.00944358	D29-enriched_robust	robust
PC 34:4; PC 14:0-20:4; [M+CH3COO]-	Glycerophospholipids	PC	15.8	812.545	1.84922	4.06545e-05	0.000805807	D29-enriched_robust	robust
PC 34:3; PC 16:0-18:3; [M+CH3COO]-	Glycerophospholipids	PC	16.272	814.56	1.69751	1.68951e-05	0.00067339	D29-enriched_robust	robust
PC 34:2; PC 16:0-18:2; [M+CH3COO]-	Glycerophospholipids	PC	16.335	816.561	1.82809	6.54604e-05	0.000958378	D29-enriched_robust	robust
PC 34:2; PC 16:1-18:1; [M+CH3COO]-	Glycerophospholipids	PC	16.854	816.576	-0.0801728	0.615877	0.695667	not significant_NA	NA
SM d38:1; SM d21:0/17:1; [M+CH3COO]-	Sphingolipids	SM	18.395	817.643	-0.454782	0.0475457	0.08963	not significant_NA	NA
PC 34:1; PC 16:0-18:1; [M+CH3COO]-	Glycerophospholipids	PC	17.491	818.592	-0.0278374	0.859426	0.898051	not significant_NA	NA
PC 35:5; PC 15:1-20:4; [M+CH3COO]-	Glycerophospholipids	PC	16.093	824.545	1.4639	0.000249812	0.00245118	D29-enriched_robust	robust
PC 35:4; PC 17:1-18:3; [M+CH3COO]-	Glycerophospholipids	PC	16.649	826.562	-0.71859	0.00346981	0.0128675	not significant_NA	NA
PC 36:4e; PC 16:0e/20:4; [M+CH3COO]-	Glycerophospholipids	PC	17.163	826.596	-0.628541	0.0223262	0.0482869	not significant_NA	NA
PC 35:2; PC 17:0-18:2; [M+CH3COO]-	Glycerophospholipids	PC	17.619	830.589	-0.736845	0.00504264	0.0161495	not significant_NA	NA
PC 35:1; PC 17:0-18:1; [M+CH3COO]-	Glycerophospholipids	PC	17.665	832.604	-0.64475	0.00641374	0.01906	not significant_NA	NA
PI 34:2; PI 16:0-18:2; [M-H]-	Glycerophospholipids	PI	15.672	833.517	0.551658	0.0821798	0.13567	not significant_NA	NA
PG 40:0; PG 20:0-20:0; [M-H]-	Glycerophospholipids	PG	18.175	833.611	-0.283971	0.0907863	0.146413	not significant_NA	NA
SHexCer d37:0+1O; [M-H]-	Sphingolipids	SHexCer	16.093	838.559	1.94027	6.13553e-05	0.000958378	D29-enriched_robust	robust
PC 36:4; PC 18:1-18:3; [M+CH3COO]-	Glycerophospholipids	PC	16.153	840.575	1.23619	0.0011371	0.00594891	D29-enriched_robust	robust
PC 36:4; PC 16:0-20:4; [M+CH3COO]-	Glycerophospholipids	PC	16.656	840.575	-0.316478	0.0709954	0.123029	not significant_NA	NA
PC 36:3; PC 18:1-18:2; [M+CH3COO]-	Glycerophospholipids	PC	17.012	842.59	0.182153	0.225209	0.309523	not significant_NA	NA
PC 36:2; PC 18:0-18:2; [M+CH3COO]-	Glycerophospholipids	PC	17.61	844.607	-0.473738	0.0134242	0.0337419	not significant_NA	NA
SM t39:2; [M+CH3COO]-	Sphingolipids	SM	18.246	845.637	-1.0322	0.0175053	0.0397072	Dx-enriched_robust	robust
SM d40:1; SM d18:1/22:0; [M+CH3COO]-	Sphingolipids	SM	18.395	845.665	-0.407854	0.0662868	0.117051	not significant_NA	NA
PC 36:1; PC 18:0-18:1; [M+CH3COO]-	Glycerophospholipids	PC	17.61	846.612	-0.473045	0.0158513	0.0374871	not significant_NA	NA
PC 37:6; PC 15:1-22:5; [M+CH3COO]-	Glycerophospholipids	PC	16.401	850.562	-1.69164	1.60131e-05	0.00067339	Dx-enriched_robust	robust
PC 37:5; [M+CH3COO]-	Glycerophospholipids	PC	16.606	852.578	-0.635833	0.00642163	0.01906	not significant_NA	NA
PC 37:4; PC 17:0-20:4; [M+CH3COO]-	Glycerophospholipids	PC	17.388	854.59	-1.41046	4.22523e-05	0.000805807	Dx-enriched_robust	robust
PC 37:4; PC 18:2-19:2; [M+CH3COO]-	Glycerophospholipids	PC	17.273	854.591	-0.743305	0.00485007	0.0161092	not significant_NA	NA
PI 36:5; PI 16:1-20:4; [M-H]-	Glycerophospholipids	PI	14.898	855.502	3.26577	0.00183164	0.00881082	D29-enriched_robust	robust
PI 36:3; PI 18:1-18:2; [M-H]-	Glycerophospholipids	PI	15.636	859.534	-0.0328346	0.902562	0.922399	not significant_NA	NA
PI 36:2; PI 18:0-18:2; [M-H]-	Glycerophospholipids	PI	16.465	861.551	0.41451	0.108496	0.169108	not significant_NA	NA
PC 38:7; PC 18:2-20:5; [M+CH3COO]-	Glycerophospholipids	PC	15.338	862.56	2.70384	0.000435915	0.00347486	D29-enriched_robust	robust
PC 38:6; PC 16:1-22:5; [M+CH3COO]-	Glycerophospholipids	PC	15.961	864.576	0.883489	0.00542143	0.0169953	not significant_NA	NA
PC 38:5; PC 16:0-22:5; [M+CH3COO]-	Glycerophospholipids	PC	16.63	866.59	-0.312167	0.107126	0.167911	not significant_NA	NA
PC 38:4; PC 16:0-22:4; [M+CH3COO]-	Glycerophospholipids	PC	16.652	868.597	-0.179295	0.366356	0.458355	not significant_NA	NA
PC 38:4; PC 18:0-20:4; [M+CH3COO]-	Glycerophospholipids	PC	17.4	868.608	-1.41237	3.00533e-05	0.000805807	Dx-enriched_robust	robust
PC 38:3; PC 18:0-20:3; [M+CH3COO]-	Glycerophospholipids	PC	17.756	870.622	-0.70056	0.003338	0.0127075	not significant_NA	NA
SM d42:2; SM d18:2/24:0; [M+CH3COO]-	Sphingolipids	SM	18.902	871.692	-0.768231	0.00111113	0.00594891	not significant_NA	NA
SHexCer d41:3; [M-H]-	Sphingolipids	SHexCer	17.945	872.599	-0.779251	0.00675484	0.0196312	not significant_NA	NA
PC 38:2; PC 18:1-20:1; [M+CH3COO]-	Glycerophospholipids	PC	17.737	872.626	-0.819523	0.000596264	0.00462105	not significant_NA	NA
PC 38:2; PC 18:0-20:2; [M+CH3COO]-	Glycerophospholipids	PC	18.212	872.639	-0.396943	0.0297875	0.0593861	not significant_NA	NA
SM d42:1; SM d18:0/24:1; [M+CH3COO]-	Sphingolipids	SM	18.917	873.696	-0.747816	0.000832347	0.00516055	not significant_NA	NA
PC 39:7; [M+CH3COO]-	Glycerophospholipids	PC	16.387	876.578	-1.84441	5.95775e-06	0.000332443	Dx-enriched_robust	robust
PI 38:5; PI 18:1-20:4; [M-H]-	Glycerophospholipids	PI	15.523	883.536	-0.246876	0.191183	0.270761	not significant_NA	NA
PI-Cer d41:5+1O; [M-H]-	Sphingolipids	PI-Cer	16.851	884.568	-1.53898	0.00198521	0.00895943	Dx-enriched_robust	robust
PI 38:3; PI 18:0-20:3; [M-H]-	Glycerophospholipids	PI	16.639	887.566	-0.774636	0.00620339	0.0188125	not significant_NA	NA
PC 40:8; PC 18:2-22:6; [M+CH3COO]-	Glycerophospholipids	PC	15.692	888.58	-0.203103	0.381605	0.474059	not significant_NA	NA
PC 40:5; PC 18:0-22:5; [M+CH3COO]-	Glycerophospholipids	PC	17.226	894.615	-2.10627	3.84297e-06	0.000268047	Dx-enriched_robust	robust
PI 40:6; PI 20:3-20:3; [M-H]-	Glycerophospholipids	PI	16.064	909.551	-1.95407	1.10238e-06	0.00015977	Dx-enriched_robust	robust
SHexCer d43:4+1O; [M-H]-	Sphingolipids	SHexCer	18.17	914.61	-0.547287	0.00817653	0.0232781	not significant_NA	NA
SHexCer d44:4+1O; [M-H]-	Sphingolipids	SHexCer	18.172	928.625	-0.47397	0.0128829	0.033162	not significant_NA	NA
