# Supplementary material for: Multi-omic profiling of the leukemic microenvironment shows bone marrow interstitial fluid is distinct from peripheral blood plasma
Source: Exp Hematol Oncol. 2022 Sep 15;11:56. doi: 10.1186/s40164-022-00310-0 (PMC9476264; doi:10.1186/s40164-022-00310-0)
Supplement: Supplementary file 6 — Additional file 6: Table S6. Results of statistical analysis comparing PB.Dx and PB.D29 using lipidomic data set. [file 40164_2022_310_MOESM6_ESM.xls]

## Sheet: LN_20210810_MicroEnvironment_Ex
Table S6 | Results of statistical analysis comparing PB.Dx and PB.D29 using lipidomics data set
Lipid	SubClass	Class	Average.RT	Average.MZ	coefficient	p_values	adj_p_values	significance	confidence
Cholesterol; [M-H2O+H]+	Cholesterol	Sterol Lipids	21.754	369.351	-0.262582	0.268281	0.36311	not significant	NA
LPC 15:1-SN1; [M+H]+	LPC	Glycerophospholipids	6.405	480.309	0.684576	0.245687	0.344455	not significant	NA
LPC 16:0; [M+Na]+	LPC	Glycerophospholipids	5.463	518.322	-0.589977	0.200503	0.286873	not significant	NA
LPC 18:3-SN1; [M+H]+	LPC	Glycerophospholipids	2.446	518.326	1.88771	9.60306e-05	0.00116489	D29-enriched	robust
DAG 36:2; DAG 18:0-18:2; [M+NH4]+	DAG	Glycerolipids	18.396	638.571	-1.42437	0.00913169	0.0272751	Dx-enriched	robust
CE 18:2; [M+NH4]+	CE	Sterol Lipids	24.892	666.62	0.273959	0.517526	0.614425	not significant	NA
PC 29:0; [M+H]+	PC	Glycerophospholipids	16.105	692.52	2.0015	0.000176258	0.0016392	D29-enriched	robust
PC 31:3e; [M+H]+	PC	Glycerophospholipids	17.251	700.525	1.38943	0.00176486	0.00794187	D29-enriched	robust
SM t33:2; [M+H]+	SM	Sphingolipids	17.834	703.546	2.24969	0.000924448	0.00496002	D29-enriched	robust
PC 31:2; [M+H]+	PC	Glycerophospholipids	16.91	716.521	0.396324	0.292628	0.390638	not significant	NA
PC 31:1; [M+H]+	PC	Glycerophospholipids	17.514	718.536	0.786694	0.0618613	0.107201	not significant	NA
PC 32:0e; [M+H]+	PC	Glycerophospholipids	17.9	720.59	0.295379	0.162996	0.239346	not significant	NA
PC 32:0; [M+H]+	PC	Glycerophospholipids	17.41	734.567	0.228732	0.261383	0.362982	not significant	NA
PC 33:4; [M+H]+	PC	Glycerophospholipids	17.549	740.517	0.653388	0.106183	0.173245	not significant	NA
PC 33:3; PC 15:1-18:2; [M+H]+	PC	Glycerophospholipids	16.872	742.54	0.169731	0.735934	0.786688	not significant	NA
PC 33:2; PC 15:0-18:2; [M+H]+	PC	Glycerophospholipids	17.626	744.553	0.297503	0.489833	0.591616	not significant	NA
SM t36:2; [M+H]+	SM	Sphingolipids	17.665	745.598	-0.174635	0.567563	0.651647	not significant	NA
PC 33:1; PC 15:0-18:1; [M+H]+	PC	Glycerophospholipids	17.577	746.561	0.681302	0.0426223	0.0814495	not significant	NA
PC 34:2; [M+H]+	PC	Glycerophospholipids	16.706	758.569	-0.242623	0.137356	0.212656	not significant	NA
PC 34:0; [M+H]+	PC	Glycerophospholipids	18.132	762.6	0.0854229	0.691172	0.74743	not significant	NA
PC 35:5; [M+H]+	PC	Glycerophospholipids	17.668	766.535	0.154136	0.647279	0.71663	not significant	NA
PC 35:5; PC 15:1-20:4; [M+H]+	PC	Glycerophospholipids	16.276	766.536	0.431862	0.108947	0.174691	not significant	NA
PC 35:4; PC 15:0-20:4; [M+H]+	PC	Glycerophospholipids	17.481	768.553	-1.0833	0.000292268	0.0023298	Dx-enriched	robust
PC 35:3; PC 17:1-18:2; [M+H]+	PC	Glycerophospholipids	17.547	770.559	-0.780782	0.0233556	0.0518125	not significant	NA
PC 35:3; [M+H]+	PC	Glycerophospholipids	17.781	770.57	-4.04234	1.21787e-06	0.000118547	Dx-enriched	robust
PC 35:2; [M+H]+	PC	Glycerophospholipids	17.817	772.579	1.53341	0.888016	0.927927	not significant	NA
PC 35:2; PC 17:0-18:2; [M+H]+	PC	Glycerophospholipids	17.077	772.584	0.152087	0.353578	0.457284	not significant	NA
PC 35:1; [M+H]+	PC	Glycerophospholipids	17.708	774.6	0.279821	0.14846	0.22269	not significant	NA
PC 37:7e; [M+H]+	PC	Glycerophospholipids	17.547	776.56	-0.650058	0.0611726	0.10667	not significant	NA
PC 36:6; [M+H]+	PC	Glycerophospholipids	16.12	778.535	1.35394	0.000368402	0.00266076	D29-enriched	robust
PC 36:5; PC 16:1-20:4; [M+H]+	PC	Glycerophospholipids	16.7	780.555	-0.926522	0.00447405	0.0164245	not significant	NA
PC 36:4; PC 18:1-18:3; [M+H]+	PC	Glycerophospholipids	17.315	782.568	-0.564273	0.0311703	0.0630183	not significant	NA
PC 38:9e; [M+H]+	PC	Glycerophospholipids	17.467	786.532	-0.172979	0.442693	0.544103	not significant	NA
PC 38:8e; [M+H]+	PC	Glycerophospholipids	18.049	788.557	2.38494	0.000209735	0.00182862	D29-enriched	robust
PC 36:1; [M+H]+	PC	Glycerophospholipids	18.061	788.615	-0.0816333	0.672875	0.733715	not significant	NA
PC 37:6; PC 17:2-20:4; [M+H]+	PC	Glycerophospholipids	17.194	792.554	-1.36813	0.00798071	0.0247402	Dx-enriched	robust
PC 37:6; [M+H]+	PC	Glycerophospholipids	15.846	792.558	-0.258038	0.400974	0.507709	not significant	NA
PC 37:5; PC 17:1-20:4; [M+H]+	PC	Glycerophospholipids	16.503	794.569	-0.523717	0.0239563	0.0518125	not significant	NA
PC 37:4; [M+H]+	PC	Glycerophospholipids	17.31	796.588	-1.28727	0.000672066	0.00424857	Dx-enriched	robust
SM t40:4; [M+H]+	SM	Sphingolipids	17.752	797.626	-1.13301	0.000497121	0.00338285	Dx-enriched	robust
PC 37:1; [M+H]+	PC	Glycerophospholipids	18.349	802.63	-0.307558	0.151378	0.225853	not significant	NA
PC 39:6e; [M+H]+	PC	Glycerophospholipids	18.361	806.611	0.353296	0.310491	0.408618	not significant	NA
PC 40:11e; [M+H]+	PC	Glycerophospholipids	17.289	810.537	-3.00753	0.000185228	0.00166705	Dx-enriched	robust
TAG 47:0; TAG 15:0-16:0-16:0; [M+NH4]+	TAG	Glycerolipids	21.325	810.755	0.73736	0.241683	0.340554	not significant	NA
PC 40:10e; [M+H]+	PC	Glycerophospholipids	16.24	812.542	0.43267	0.475014	0.576213	not significant	NA
PC 38:2; [M+H]+	PC	Glycerophospholipids	18.081	814.63	-0.283075	0.134349	0.209405	not significant	NA
PC 37:5; [M+Na]+	PC	Glycerophospholipids	16.276	816.554	0.553281	0.0256387	0.0546046	not significant	NA
PC 39:7; [M+H]+	PC	Glycerophospholipids	16.208	818.561	-1.46977	0.000866822	0.00474202	Dx-enriched	robust
PC 39:6; [M+H]+	PC	Glycerophospholipids	16.508	820.58	-1.81044	0.000149396	0.00150662	Dx-enriched	robust
PC 39:4; [M+H]+	PC	Glycerophospholipids	17.644	824.614	-1.14391	3.52132e-05	0.000654966	Dx-enriched	robust
PC 39:3; [M+H]+	PC	Glycerophospholipids	17.942	826.63	-0.69752	0.113706	0.180249	not significant	NA
TAG 49:2; TAG 15:0-16:0-18:2; [M+NH4]+	TAG	Glycerolipids	20.901	834.753	0.00868001	0.983164	0.985005	not significant	NA
TAG 49:1; TAG 15:0-16:0-18:1; [M+NH4]+	TAG	Glycerolipids	21.266	836.768	-0.128327	0.79057	0.835488	not significant	NA
TAG 49:0; TAG 16:0-16:0-17:0; [M+NH4]+	TAG	Glycerolipids	21.653	838.785	0.208047	0.636481	0.710313	not significant	NA
PC 40:2; [M+H]+	PC	Glycerophospholipids	18.696	842.666	0.372791	0.0930548	0.156399	not significant	NA
TAG 51:3; TAG 16:0-18:1-17:2; [M+NH4]+	TAG	Glycerolipids	20.897	860.77	-1.07719	0.00288757	0.0116758	Dx-enriched	robust
TAG 51:2; TAG 16:0-17:1-18:1; [M+NH4]+	TAG	Glycerolipids	21.233	862.784	-1.10094	0.00733351	0.0232506	Dx-enriched	robust
TAG 51:1; TAG 16:0-17:0-18:1; [M+NH4]+	TAG	Glycerolipids	21.612	864.804	-0.742488	0.0609483	0.10667	not significant	NA
TAG 51:3; TAG 17:1-17:1-17:1; [M+Na]+	TAG	Glycerolipids	20.874	865.731	-1.44626	0.000145009	0.00150662	Dx-enriched	robust
DGCC 43:4; [M+H]+	DGCC	Glycerolipids	21.07	874.714	-1.15128	0.020314	0.0469843	Dx-enriched	robust
DGCC 43:3; [M+H]+	DGCC	Glycerolipids	20.415	876.714	-0.830722	0.00126661	0.00631043	not significant	NA
DGCC 43:2; [M+H]+	DGCC	Glycerolipids	20.753	878.726	-1.23958	0.00192612	0.00852994	Dx-enriched	robust
TAG 52:3; TAG 16:0-18:1-18:2; [M+Na]+	TAG	Glycerolipids	21.089	879.743	-1.01845	0.0108898	0.0313223	Dx-enriched	robust
TAG 52:0; TAG 16:0-18:0-18:0; [M+NH4]+	TAG	Glycerolipids	22.191	880.832	-0.593694	0.108905	0.174691	not significant	NA
TAG 54:9; TAG 16:2-18:2-20:5; [M+NH4]+	TAG	Glycerolipids	19.529	890.724	1.81025	0.000809866	0.00461128	D29-enriched	robust
TAG 54:9; TAG 18:2-18:3-18:4; [M+NH4]+	TAG	Glycerolipids	19.287	890.726	2.10294	0.0162638	0.0401558	D29-enriched	robust
TAG 53:2; TAG 17:0-18:1-18:1; [M+NH4]+	TAG	Glycerolipids	21.586	890.817	-1.72589	8.05734e-06	0.000231465	Dx-enriched	robust
TAG 54:8; TAG 18:2-18:3-18:3; [M+NH4]+	TAG	Glycerolipids	19.614	892.736	0.402931	0.19994	0.286873	not significant	NA
SM d50:13; [M+H]+	SM	Sphingolipids	18.792	903.658	-0.779751	0.00117323	0.00595149	not significant	NA
TAG 54:5; TAG 18:1-18:2-18:2; [M+Na]+	TAG	Glycerolipids	20.672	903.738	-1.5487	0.000271997	0.00229961	Dx-enriched	robust
DGCC 45:3; [M+H]+	DGCC	Glycerolipids	20.841	904.749	-1.51516	0.000865922	0.00474202	Dx-enriched	robust
TAG 54:1; TAG 18:0-18:0-18:1; [M+NH4]+	TAG	Glycerolipids	22.092	906.848	-1.43385	0.00687153	0.0225548	Dx-enriched	robust
TAG 54:0; TAG 14:0-16:0-24:0; [M+NH4]+	TAG	Glycerolipids	22.466	908.866	-0.4831	0.524078	0.617715	not significant	NA
TAG 56:11; TAG 18:3-18:3-20:5; [M+NH4]+	TAG	Glycerolipids	19.207	914.73	2.97173	0.000151202	0.00150662	D29-enriched	robust
TAG 56:10; TAG 16:0-20:5-20:5; [M+NH4]+	TAG	Glycerolipids	19.567	916.738	2.19744	0.00028114	0.002307	D29-enriched	robust
TAG 56:1; TAG 16:0-22:0-18:1; [M+NH4]+	TAG	Glycerolipids	22.366	934.88	-0.940903	0.142819	0.215386	not significant	NA
FA 2:0; [M-H]-	FA	Fatty acyls	25.303	59.0138	-0.476443	0.0126174	0.0343191	not significant	NA
FA 8:0; [M-H]-	FA	Fatty acyls	0.817	143.108	1.09851	0.00662135	0.0219923	D29-enriched	robust
FA 9:0; [M-H]-	FA	Fatty acyls	11.503	157.124	-0.933922	0.00728656	0.0232506	not significant	NA
FA 10:0; [M-H]-	FA	Fatty acyls	0.945	171.139	-0.0281265	0.900361	0.93242	not significant	NA
FA 12:0; [M-H]-	FA	Fatty acyls	1.045	199.171	-0.546248	0.0462691	0.0859684	not significant	NA
LPA 2:0; [M-H]-	LPA	Glycerophospholipids	0.753	213.019	-1.39405	0.0425007	0.0814495	not significant	NA
FA 13:0; [M-H]-	FA	Fatty acyls	1.153	213.186	-0.373291	0.0449437	0.0845531	not significant	NA
FA 14:1; [M-H]-	FA	Fatty acyls	1.141	225.186	0.307889	0.55492	0.639763	not significant	NA
FA 14:0; [M-H]-	FA	Fatty acyls	7.644	227.202	-0.580134	0.00573528	0.0200018	not significant	NA
FA 15:0; [M-H]-	FA	Fatty acyls	1.844	241.217	-0.126881	0.650909	0.717801	not significant	NA
FA 16:2; [M-H]-	FA	Fatty acyls	1.296	251.203	0.611948	0.138722	0.212656	not significant	NA
FA 16:1; [M-H]-	FA	Fatty acyls	1.793	253.216	0.672407	0.123041	0.192856	not significant	NA
FA 16:0; [M-H]-	FA	Fatty acyls	22.889	255.232	-0.447071	0.0133572	0.0351572	not significant	NA
FA 17:1; [M-H]-	FA	Fatty acyls	2.254	267.233	0.259173	0.594205	0.671187	not significant	NA
FA 17:0; [M-H]-	FA	Fatty acyls	3.459	269.248	-0.389585	0.142453	0.215386	not significant	NA
FA 18:4; [M-H]-	FA	Fatty acyls	1.27	275.201	1.22334	0.00585621	0.0201622	D29-enriched	robust
FA 18:3; [M-H]-	FA	Fatty acyls	1.5	277.217	0.335069	0.524725	0.617715	not significant	NA
FA 18:2; [M-H]-	FA	Fatty acyls	17.86	279.233	-0.885103	0.00106851	0.00552061	not significant	NA
FA 18:1; [M-H]-	FA	Fatty acyls	18.419	281.248	-0.789572	0.00212659	0.00912798	not significant	NA
FA 18:0; [M-H]-	FA	Fatty acyls	22.909	283.264	-0.46708	0.015568	0.0394861	not significant	NA
FA 19:1; [M-H]-	FA	Fatty acyls	4.997	295.264	-0.296898	0.4957	0.593564	not significant	NA
FA 19:0; [M-H]-	FA	Fatty acyls	8.576	297.28	-0.594257	0.0170677	0.0407158	not significant	NA
FA 20:5; [M-H]-	FA	Fatty acyls	2.027	301.216	-0.302916	0.414471	0.516238	not significant	NA
FA 20:4; [M-H]-	FA	Fatty acyls	2.134	303.233	-0.940138	0.0324649	0.0648036	not significant	NA
FA 20:3; [M-H]-	FA	Fatty acyls	2.627	305.248	0.32351	0.394342	0.504685	not significant	NA
FA 20:2; [M-H]-	FA	Fatty acyls	3.965	307.265	0.191341	0.619736	0.694403	not significant	NA
FAHFA 18:2; FAHFA 2:0/16:2; [M-H]-	FAHFA	Fatty acyls	1.439	309.204	-0.180383	0.50505	0.602175	not significant	NA
FA 20:1; [M-H]-	FA	Fatty acyls	6.901	309.28	-0.0532198	0.897273	0.93242	not significant	NA
FA 20:0; [M-H]-	FA	Fatty acyls	10.501	311.297	-0.311382	0.0971704	0.159474	not significant	NA
FA 22:6; [M-H]-	FA	Fatty acyls	2.052	327.233	-0.882529	0.0839486	0.142815	not significant	NA
FA 22:5; [M-H]-	FA	Fatty acyls	2.968	329.249	-0.930189	0.017767	0.0420084	not significant	NA
FA 22:4; [M-H]-	FA	Fatty acyls	3.665	331.264	0.253013	0.410567	0.514377	not significant	NA
FAHFA 20:3; FAHFA 2:0/18:3; [M-H]-	FAHFA	Fatty acyls	1.653	335.221	0.64938	0.197304	0.285222	not significant	NA
FAHFA 20:2; FAHFA 2:0/18:2; [M-H]-	FAHFA	Fatty acyls	2.608	337.236	-0.0266129	0.909782	0.933196	not significant	NA
FA 22:1; [M-H]-	FA	Fatty acyls	10.629	337.312	0.359432	0.265406	0.362982	not significant	NA
FA 22:0; [M-H]-	FA	Fatty acyls	13.106	339.327	-0.0191311	0.953287	0.967153	not significant	NA
FA 23:0; [M-H]-	FA	Fatty acyls	14.012	353.342	0.151613	0.397809	0.506798	not significant	NA
FAHFA 22:4; FAHFA 2:0/20:4; [M-H]-	FAHFA	Fatty acyls	2.026	361.236	-0.0418391	0.917516	0.937681	not significant	NA
FAHFA 22:3; FAHFA 2:0/20:3; [M-H]-	FAHFA	Fatty acyls	3.152	363.252	-0.21783	0.549432	0.636065	not significant	NA
FAHFA 22:2; FAHFA 2:0/20:2; [M-H]-	FAHFA	Fatty acyls	6.076	365.268	-0.828539	0.00812327	0.0249054	not significant	NA
FA 24:1; [M-H]-	FA	Fatty acyls	13.041	365.343	0.440382	0.0600853	0.1061	not significant	NA
FA 24:0; [M-H]-	FA	Fatty acyls	14.796	367.359	0.245596	0.541545	0.63218	not significant	NA
FA 25:0; [M-H]-	FA	Fatty acyls	15.476	381.373	0.386202	0.0569817	0.101261	not significant	NA
FA 26:5; [M-H]-	FA	Fatty acyls	8.181	385.313	-1.84717	0.00277163	0.0113718	Dx-enriched	robust
FA 26:1; [M-H]-	FA	Fatty acyls	14.66	393.373	0.119138	0.657612	0.722337	not significant	NA
FA 26:0; [M-H]-	FA	Fatty acyls	15.46	395.39	0.689019	0.00158772	0.00738288	not significant	NA
LPA 16:1; [M-H]-	LPA	Glycerophospholipids	3.183	407.221	1.56113	0.000371935	0.00266076	D29-enriched	robust
LPA 16:0; [M-H]-	LPA	Glycerophospholipids	6.144	409.238	0.120631	0.42251	0.523913	not significant	NA
FA 28:4; [M-H]-	FA	Fatty acyls	15.964	415.359	1.22146	0.0119746	0.0334093	D29-enriched	robust
LPA 18:2; [M-H]-	LPA	Glycerophospholipids	4.136	433.236	0.914612	0.00703959	0.0228377	not significant	NA
LPA 18:1; [M-H]-	LPA	Glycerophospholipids	6.963	435.253	0.690482	0.0125158	0.0343191	not significant	NA
LPE 16:1e; [M-H]-	LPE	Glycerophospholipids	7.207	436.284	0.1576	0.36299	0.466702	not significant	NA
LPA 18:0; [M-H]-	LPA	Glycerophospholipids	10.245	437.267	-0.53878	0.0126698	0.0343191	not significant	NA
FAHFA 28:4; FAHFA 2:0/26:4; [M-H]-	FAHFA	Fatty acyls	1.152	445.333	-0.642861	0.0130318	0.0348441	not significant	NA
LPE 16:1; [M-H]-	LPE	Glycerophospholipids	2.909	450.264	2.66673	0.000175169	0.0016392	D29-enriched	robust
LPE 16:0; [M-H]-	LPE	Glycerophospholipids	4.825	452.281	0.437545	0.110933	0.176858	not significant	NA
LPE 18:1e; [M-H]-	LPE	Glycerophospholipids	11.235	464.315	0.0960146	0.590861	0.670123	not significant	NA
CholesterolSulfate	CholesterolSulfate	Sterol Lipids	12.067	465.306	0.546665	0.0276841	0.0576408	not significant	NA
LPE 18:2; [M-H]-	LPE	Glycerophospholipids	3.247	476.279	1.24002	0.00202875	0.00884408	D29-enriched	robust
LPE 18:1; [M-H]-	LPE	Glycerophospholipids	5.811	478.293	1.21733	0.0103854	0.0301824	D29-enriched	robust
LPA 21:0; [M-H]-	LPA	Glycerophospholipids	12.554	479.321	0.344025	0.140231	0.213795	not significant	NA
LPE 18:0; [M-H]-	LPE	Glycerophospholipids	9.427	480.312	0.22349	0.229486	0.326667	not significant	NA
LPE 20:5; [M-H]-	LPE	Glycerophospholipids	2.419	498.264	2.34526	2.1245e-06	0.000118547	D29-enriched	robust
LPE 20:4; [M-H]-	LPE	Glycerophospholipids	3.713	500.28	0.28415	0.298229	0.394341	not significant	NA
LPE 20:3; [M-H]-	LPE	Glycerophospholipids	5.08	502.295	1.32781	0.000714837	0.00433564	D29-enriched	robust
LPE 22:6; [M-H]-	LPE	Glycerophospholipids	3.48	524.279	-0.205923	0.436577	0.53896	not significant	NA
LPE 22:5; [M-H]-	LPE	Glycerophospholipids	4.363	526.297	1.96132	5.80447e-05	0.000898537	D29-enriched	robust
LPC 14:0; [M+CH3COO]-	LPC	Glycerophospholipids	2.673	526.316	1.36746	0.000306532	0.00237562	D29-enriched	robust
LPC 16:1e; [M+CH3COO]-	LPC	Glycerophospholipids	7.466	538.353	-0.637557	0.0238427	0.0518125	not significant	NA
LPC 15:0; [M+CH3COO]-	LPC	Glycerophospholipids	4.002	540.331	0.627492	0.00642558	0.0215992	not significant	NA
LPC 16:0e; [M+CH3COO]-	LPC	Glycerophospholipids	7.488	540.37	-0.607142	0.0166769	0.0406863	not significant	NA
LPC 16:1; [M+CH3COO]-	LPC	Glycerophospholipids	3.201	552.332	2.03071	4.0356e-05	0.000703708	D29-enriched	robust
LPC 16:0; [M+CH3COO]-	LPC	Glycerophospholipids	6.142	554.348	0.241293	0.138095	0.212656	not significant	NA
LPC 18:1e; [M+CH3COO]-	LPC	Glycerophospholipids	8.182	566.384	-0.969955	0.000317511	0.0023942	not significant	NA
LPC 17:0; [M+CH3COO]-	LPC	Glycerophospholipids	7.841	568.362	-0.57309	0.0170743	0.0407158	not significant	NA
LPC 18:3; [M+CH3COO]-	LPC	Glycerophospholipids	2.752	576.33	1.88236	0.000124352	0.00138776	D29-enriched	robust
LPC 18:2; [M+CH3COO]-	LPC	Glycerophospholipids	3.583	578.348	1.16999	0.00155146	0.00733655	D29-enriched	robust
LPC 18:1; [M+CH3COO]-	LPC	Glycerophospholipids	6.182	580.362	0.647394	0.0131134	0.0348441	not significant	NA
LPC 18:0; [M+CH3COO]-	LPC	Glycerophospholipids	10.257	582.379	-0.51616	0.00918946	0.0272751	not significant	NA
Cer-NS d34:1; Cer-NS d18:1/16:0; [M+CH3COO]-	Cer-NS	Sphingolipids	17.496	596.527	-0.223799	0.354026	0.457284	not significant	NA
LPC 20:5; [M+CH3COO]-	LPC	Glycerophospholipids	2.59	600.332	2.42923	1.67057e-06	0.000118547	D29-enriched	robust
LPC 20:4; [M+CH3COO]-	LPC	Glycerophospholipids	4.027	602.344	0.0215752	0.927872	0.944804	not significant	NA
LPC 20:3; [M+CH3COO]-	LPC	Glycerophospholipids	5.503	604.365	1.15978	0.00133227	0.0064952	D29-enriched	robust
LPC 20:2; [M+CH3COO]-	LPC	Glycerophospholipids	7.879	606.379	0.377314	0.0777311	0.133049	not significant	NA
LPC 20:1; [M+CH3COO]-	LPC	Glycerophospholipids	10.481	608.394	-0.421416	0.0531847	0.0957324	not significant	NA
LPC 20:0; [M+CH3COO]-	LPC	Glycerophospholipids	12.778	610.41	-0.217101	0.269404	0.36311	not significant	NA
SHexCer d21:0+1O; [M-H]-	SHexCer	Sphingolipids	4.205	614.312	0.674701	0.0264497	0.0559051	not significant	NA
Cer-NS d40:1; Cer-NS d18:1/22:0; [M-H]-	Cer-NS	Sphingolipids	19.462	620.6	0.594519	0.0111896	0.0318562	not significant	NA
LPC 22:6; [M+CH3COO]-	LPC	Glycerophospholipids	3.811	626.345	-0.872424	0.00135026	0.0064952	not significant	NA
LPC 22:5; [M+CH3COO]-	LPC	Glycerophospholipids	4.573	628.362	1.00095	0.00249958	0.0105664	D29-enriched	robust
SHexCer d23:2+1O; [M-H]-	SHexCer	Sphingolipids	6.15	638.33	0.0537123	0.718501	0.773984	not significant	NA
Cer-AP t39:1+O; Cer-AP t19:0/20:1+O; [M-H]-	Cer-AP	Sphingolipids	18.878	638.574	0.656718	0.0234617	0.0518125	not significant	NA
Cer-NS d42:2; Cer-NS d18:2/24:0; [M-H]-	Cer-NS	Sphingolipids	19.346	646.616	0.00414687	0.985005	0.985005	not significant	NA
SHexCer d25:3+1O; [M-H]-	SHexCer	Sphingolipids	6.95	664.345	0.522802	0.0309361	0.0630012	not significant	NA
SHexCer d26:2; [M-H]-	SHexCer	Sphingolipids	10.263	664.381	-0.556406	0.00592581	0.0201622	not significant	NA
Cer-AP t41:2+O; Cer-AP t26:1/15:1+O; [M-H]-	Cer-AP	Sphingolipids	18.84	664.589	0.566141	0.0231652	0.0518125	not significant	NA
Cer-NS d39:1; Cer-NS d18:1/21:0; [M+CH3COO]-	Cer-NS	Sphingolipids	19.465	666.606	0.641244	0.0147217	0.0376821	not significant	NA
Cer-AP t41:0+O; Cer-AP t19:0/22:0+O; [M-H]-	Cer-AP	Sphingolipids	19.638	668.62	1.12503	0.000782977	0.00461128	D29-enriched	robust
SM d28:1; SM d18:1/10:0; [M+CH3COO]-	SM	Sphingolipids	13.36	677.483	1.25412	0.00753978	0.0236359	D29-enriched	robust
Cer-NS d40:1; Cer-NS d18:1/22:0; [M+CH3COO]-	Cer-NS	Sphingolipids	19.473	680.62	0.66196	0.0137158	0.0354324	not significant	NA
Cer-NDS d40:0; Cer-NDS d18:0/22:0; [M+CH3COO]-	Cer-NDS	Sphingolipids	19.684	682.636	0.984202	0.00343958	0.0131458	not significant	NA
Cer-NS d41:2; Cer-NS d18:2/23:0; [M+CH3COO]-	Cer-NS	Sphingolipids	19.356	692.62	0.256252	0.268501	0.36311	not significant	NA
Cer-NS d41:1; Cer-NS d18:1/23:0; [M+CH3COO]-	Cer-NS	Sphingolipids	19.959	694.636	0.228569	0.29554	0.392647	not significant	NA
Cer-NDS d41:0; Cer-NDS d18:0/23:0; [M+CH3COO]-	Cer-NDS	Sphingolipids	19.998	696.644	0.656839	0.0094902	0.0278712	not significant	NA
PE 34:3e; PE 16:1e/18:2; [M-H]-	PE	Glycerophospholipids	17.308	698.514	1.47668	0.000685253	0.00424857	D29-enriched	robust
PE 34:2e; PE 16:1e/18:1; [M-H]-	PE	Glycerophospholipids	17.941	700.529	1.73252	8.3278e-06	0.000231465	D29-enriched	robust
PE 34:1e; PE 16:0e/18:1; [M-H]-	PE	Glycerophospholipids	18.01	702.541	1.32786	7.87169e-05	0.000998274	D29-enriched	robust
Cer-NS d42:3; Cer-NS d18:2/24:1; [M+CH3COO]-	Cer-NS	Sphingolipids	18.755	704.62	0.0727679	0.788039	0.835488	not significant	NA
SM d30:1; SM d8:0/22:1; [M+CH3COO]-	SM	Sphingolipids	14.764	705.52	0.621863	0.0253375	0.0543781	not significant	NA
Cer-NS d42:2; Cer-NS d18:2/24:0; [M+CH3COO]-	Cer-NS	Sphingolipids	19.375	706.636	0.283275	0.263109	0.362982	not significant	NA
Cer-NDS d42:1; Cer-NDS d18:0/24:1; [M+CH3COO]-	Cer-NDS	Sphingolipids	19.486	708.651	0.772064	0.0386332	0.0753754	not significant	NA
Cer-NS d42:1; Cer-NS d18:1/24:0; [M+CH3COO]-	Cer-NS	Sphingolipids	19.974	708.651	0.408114	0.0542438	0.0970129	not significant	NA
Cer-NP t41:1; Cer-NP t17:0/24:1; [M+CH3COO]-	Cer-NP	Sphingolipids	19.356	710.615	-0.564108	0.0515825	0.0934515	not significant	NA
Cer-HS d41:1+O; Cer-HS d18:1/23:0+O; [M+CH3COO]-	Cer-HS	Sphingolipids	19.776	710.629	0.147205	0.544783	0.63331	not significant	NA
Cer-NDS d42:0; Cer-NDS d18:0/24:0; [M+CH3COO]-	Cer-NDS	Sphingolipids	20.084	710.667	0.925939	0.0017511	0.00794187	not significant	NA
LNAPE 34:1; LNAPE 18:1/n-16:0; [M-H]-	LNAPE	Glycerophospholipids	15.672	716.521	1.0427	0.0305358	0.0626432	not significant	NA
PE 36:5e; PE 16:1e/20:4; [M-H]-	PE	Glycerophospholipids	17.116	722.513	0.171403	0.584672	0.66581	not significant	NA
Cer-AS d42:2+O; Cer-AS d18:2/24:0+O; [M+CH3COO]-	Cer-AS	Sphingolipids	19.139	722.633	0.542143	0.122861	0.192856	not significant	NA
Cer-NS d43:1; Cer-NS d19:1/24:0; [M+CH3COO]-	Cer-NS	Sphingolipids	20.131	722.667	-0.00929392	0.972843	0.983417	not significant	NA
PE 36:4e; PE 18:2e/18:2; [M-H]-	PE	Glycerophospholipids	17.276	724.53	1.02479	0.00267832	0.011153	D29-enriched	robust
Cer-NDS d43:0; Cer-NDS d19:0/24:0; [M+CH3COO]-	Cer-NDS	Sphingolipids	20.143	724.671	0.173462	0.532222	0.623907	not significant	NA
Cer-NDS d43:0; Cer-NDS d18:0/25:0; [M+CH3COO]-	Cer-NDS	Sphingolipids	20.205	724.678	0.243232	0.325157	0.42591	not significant	NA
Cer-NP t42:0; Cer-NP t18:0/24:0; [M+CH3COO]-	Cer-NP	Sphingolipids	19.679	726.66	0.504216	0.0690833	0.118977	not significant	NA
PE 36:2e; PE 18:0e/18:2; [M-H]-	PE	Glycerophospholipids	18.04	728.555	0.967781	0.00845956	0.0256545	not significant	NA
PE 36:2e; PE 18:1e/18:1; [M-H]-	PE	Glycerophospholipids	18.588	728.559	1.24121	0.000993615	0.00523054	D29-enriched	robust
PE 36:1e; PE 18:0e/18:1; [M-H]-	PE	Glycerophospholipids	18.639	730.573	1.00064	0.00553161	0.0195357	D29-enriched	robust
SM d32:2; SM d18:2/14:0; [M+CH3COO]-	SM	Sphingolipids	14.877	731.536	0.093059	0.684825	0.743448	not significant	NA
Cer-NS d44:2; Cer-NS d18:2/26:0; [M+CH3COO]-	Cer-NS	Sphingolipids	19.881	734.667	-0.269488	0.402164	0.507709	not significant	NA
PE 36:5; PE 16:1-20:4; [M-H]-	PE	Glycerophospholipids	16.194	736.495	1.90573	0.000795232	0.00461128	D29-enriched	robust
Cer-NS d44:1; Cer-NS d18:1/26:0; [M+CH3COO]-	Cer-NS	Sphingolipids	20.407	736.682	-0.298082	0.411133	0.514377	not significant	NA
PE 36:4; PE 18:2-18:2; [M-H]-	PE	Glycerophospholipids	16.753	738.511	-0.839869	0.00392884	0.0148128	not significant	NA
PE 36:3; PE 18:1-18:2; [M-H]-	PE	Glycerophospholipids	16.985	740.522	0.196167	0.673229	0.733715	not significant	NA
PE 36:2; PE 18:1-18:1; [M-H]-	PE	Glycerophospholipids	16.977	742.531	0.0513369	0.902342	0.93242	not significant	NA
PE 38:5e; PE 18:1e/20:4; [M-H]-	PE	Glycerophospholipids	17.844	750.543	-0.174722	0.64437	0.716252	not significant	NA
PE 38:4e; PE 18:1e/20:3; [M-H]-	PE	Glycerophospholipids	17.874	752.55	-0.00662286	0.984031	0.985005	not significant	NA
PE 38:5; PE 16:0-22:5; [M-H]-	PE	Glycerophospholipids	16.441	764.518	-0.729363	0.0465277	0.0859684	not significant	NA
PE 38:5; PE 18:1-20:4; [M-H]-	PE	Glycerophospholipids	16.9	764.525	-0.167049	0.461348	0.562885	not significant	NA
OxPE 36:2e+3O; OxPE 18:1e/18:1+3O; [M-H]-	OxPE	Glycerophospholipids	17.806	776.56	1.57636	0.0410519	0.079538	not significant	NA
SHexCer d34:1; [M-H]-	SHexCer	Sphingolipids	15.465	778.514	0.5114	0.0893964	0.151161	not significant	NA
OxPE 36:1e+3O; OxPE 18:0e/18:1+3O; [M-H]-	OxPE	Glycerophospholipids	17.558	778.559	-0.195232	0.347513	0.453066	not significant	NA
PC 32:0e; PC 16:0e/16:0; [M+CH3COO]-	PC	Glycerophospholipids	18.024	778.599	-0.0540898	0.776858	0.827265	not significant	NA
PC 32:2; PC 14:0-18:2; [M+CH3COO]-	PC	Glycerophospholipids	16.451	788.536	0.590776	0.0302004	0.0624141	not significant	NA
OxPE 36:2+3O; OxPE 18:1-18:1+3O; [M-H]-	OxPE	Glycerophospholipids	16.274	790.515	1.24755	0.000491295	0.00338285	D29-enriched	robust
LNAPE 40:6; LNAPE 22:5/n-18:1; [M-H]-	LNAPE	Glycerophospholipids	17.253	790.541	-1.22837	0.00514463	0.0184019	Dx-enriched	robust
PC 32:1; PC 16:0-16:1; [M+CH3COO]-	PC	Glycerophospholipids	16.733	790.561	2.02179	7.22476e-05	0.000959861	D29-enriched	robust
SM t35:1; [M+CH3COO]-	SM	Sphingolipids	17.923	791.599	-0.251567	0.281639	0.377775	not significant	NA
PC 32:0; PC 16:0-16:0; [M+CH3COO]-	PC	Glycerophospholipids	17.557	792.577	0.129887	0.494909	0.593564	not significant	NA
MGDG 33:1; MGDG 16:0-17:1; [M+CH3COO]-	MGDG	Glycerolipids	17.2	801.585	0.140429	0.610171	0.686443	not significant	NA
PC 33:2; PC 16:1-17:1; [M+CH3COO]-	PC	Glycerophospholipids	16.853	802.56	-0.313114	0.0951343	0.158555	not significant	NA
SM t36:2; [M+CH3COO]-	SM	Sphingolipids	17.804	803.605	-0.128458	0.5839	0.66581	not significant	NA
SM d37:1; SM d19:1/18:0; [M+CH3COO]-	SM	Sphingolipids	18.401	803.628	-0.397803	0.0439154	0.0833497	not significant	NA
PC 33:1; PC 15:0-18:1; [M+CH3COO]-	PC	Glycerophospholipids	16.872	804.567	-0.252421	0.168132	0.245596	not significant	NA
PC 34:1e; PC 16:0e/18:1; [M+CH3COO]-	PC	Glycerophospholipids	17.938	804.614	-0.427156	0.0236912	0.0518125	not significant	NA
PC 33:0; PC 16:0-17:0; [M+CH3COO]-	PC	Glycerophospholipids	18.264	806.592	0.0282701	0.856552	0.898414	not significant	NA
PI 32:1; PI 16:0-16:1; [M-H]-	PI	Glycerophospholipids	15.533	807.503	2.34164	0.000668057	0.00424857	D29-enriched	robust
PC 34:4; PC 14:0-20:4; [M+CH3COO]-	PC	Glycerophospholipids	15.8	812.545	1.7981	0.000115515	0.00134286	D29-enriched	robust
PC 34:3; PC 16:0-18:3; [M+CH3COO]-	PC	Glycerophospholipids	16.272	814.56	1.90996	5.9332e-06	0.000231465	D29-enriched	robust
PC 34:2; PC 16:0-18:2; [M+CH3COO]-	PC	Glycerophospholipids	16.335	816.561	2.15861	3.36335e-05	0.000654966	D29-enriched	robust
PC 34:2; PC 16:1-18:1; [M+CH3COO]-	PC	Glycerophospholipids	16.854	816.576	0.0531419	0.731962	0.785452	not significant	NA
SM d38:1; SM d21:0/17:1; [M+CH3COO]-	SM	Sphingolipids	18.395	817.643	-0.385862	0.0451556	0.0845531	not significant	NA
PC 34:1; PC 16:0-18:1; [M+CH3COO]-	PC	Glycerophospholipids	17.491	818.592	0.170115	0.265392	0.362982	not significant	NA
PC 35:5; PC 15:1-20:4; [M+CH3COO]-	PC	Glycerophospholipids	16.093	824.545	1.6962	5.37778e-06	0.000231465	D29-enriched	robust
PC 35:4; PC 17:1-18:3; [M+CH3COO]-	PC	Glycerophospholipids	16.649	826.562	-0.662859	0.00340265	0.0131458	not significant	NA
PC 36:4e; PC 16:0e/20:4; [M+CH3COO]-	PC	Glycerophospholipids	17.163	826.596	-0.598867	0.0352236	0.069207	not significant	NA
PC 35:2; PC 17:0-18:2; [M+CH3COO]-	PC	Glycerophospholipids	17.619	830.589	-0.563862	0.0136004	0.0354324	not significant	NA
PC 35:1; PC 17:0-18:1; [M+CH3COO]-	PC	Glycerophospholipids	17.665	832.604	-0.30543	0.0960424	0.158555	not significant	NA
PI 34:2; PI 16:0-18:2; [M-H]-	PI	Glycerophospholipids	15.672	833.517	0.615221	0.0343092	0.0678883	not significant	NA
PG 40:0; PG 20:0-20:0; [M-H]-	PG	Glycerophospholipids	18.175	833.611	-0.188294	0.264727	0.362982	not significant	NA
SHexCer d37:0+1O; [M-H]-	SHexCer	Sphingolipids	16.093	838.559	2.16281	8.22495e-07	0.000118547	D29-enriched	robust
PC 36:4; PC 18:1-18:3; [M+CH3COO]-	PC	Glycerophospholipids	16.153	840.575	1.11916	0.00342801	0.0131458	D29-enriched	robust
PC 36:4; PC 16:0-20:4; [M+CH3COO]-	PC	Glycerophospholipids	16.656	840.575	-0.364414	0.0514057	0.0934515	not significant	NA
PC 36:3; PC 18:1-18:2; [M+CH3COO]-	PC	Glycerophospholipids	17.012	842.59	0.2944	0.0957976	0.158555	not significant	NA
PC 36:2; PC 18:0-18:2; [M+CH3COO]-	PC	Glycerophospholipids	17.61	844.607	-0.389588	0.0325179	0.0648036	not significant	NA
SM t39:2; [M+CH3COO]-	SM	Sphingolipids	18.246	845.637	-2.11627	0.015998	0.0399961	Dx-enriched	robust
SM d40:1; SM d18:1/22:0; [M+CH3COO]-	SM	Sphingolipids	18.395	845.665	-0.469506	0.0238763	0.0518125	not significant	NA
PC 36:1; PC 18:0-18:1; [M+CH3COO]-	PC	Glycerophospholipids	17.61	846.612	-0.399373	0.0269359	0.0565047	not significant	NA
PC 37:6; PC 15:1-22:5; [M+CH3COO]-	PC	Glycerophospholipids	16.401	850.562	-1.62317	7.08326e-05	0.000959861	Dx-enriched	robust
PC 37:5; [M+CH3COO]-	PC	Glycerophospholipids	16.606	852.578	-0.453386	0.0203767	0.0469843	not significant	NA
PC 37:4; PC 17:0-20:4; [M+CH3COO]-	PC	Glycerophospholipids	17.388	854.59	-1.46464	2.48327e-05	0.000532948	Dx-enriched	robust
PC 37:4; PC 18:2-19:2; [M+CH3COO]-	PC	Glycerophospholipids	17.273	854.591	-0.487485	0.0160558	0.0399961	not significant	NA
PI 36:5; PI 16:1-20:4; [M-H]-	PI	Glycerophospholipids	14.898	855.502	2.93088	1.94282e-06	0.000118547	D29-enriched	robust
PI 36:3; PI 18:1-18:2; [M-H]-	PI	Glycerophospholipids	15.636	859.534	-0.0307878	0.906368	0.933124	not significant	NA
PI 36:2; PI 18:0-18:2; [M-H]-	PI	Glycerophospholipids	16.465	861.551	0.321586	0.108778	0.174691	not significant	NA
PC 38:7; PC 18:2-20:5; [M+CH3COO]-	PC	Glycerophospholipids	15.338	862.56	2.71264	8.5715e-06	0.000231465	D29-enriched	robust
PC 38:6; PC 16:1-22:5; [M+CH3COO]-	PC	Glycerophospholipids	15.961	864.576	0.828093	0.0113519	0.0319918	not significant	NA
PC 38:5; PC 16:0-22:5; [M+CH3COO]-	PC	Glycerophospholipids	16.63	866.59	-0.240856	0.159417	0.23533	not significant	NA
PC 38:4; PC 16:0-22:4; [M+CH3COO]-	PC	Glycerophospholipids	16.652	868.597	-0.242618	0.239732	0.339519	not significant	NA
PC 38:4; PC 18:0-20:4; [M+CH3COO]-	PC	Glycerophospholipids	17.4	868.608	-1.47977	9.12587e-06	0.000231465	Dx-enriched	robust
PC 38:3; PC 18:0-20:3; [M+CH3COO]-	PC	Glycerophospholipids	17.756	870.622	-0.521041	0.0167704	0.0406863	not significant	NA
SM d42:2; SM d18:2/24:0; [M+CH3COO]-	SM	Sphingolipids	18.902	871.692	-0.779595	0.000524694	0.00348546	not significant	NA
SHexCer d41:3; [M-H]-	SHexCer	Sphingolipids	17.945	872.599	-0.621725	0.0233402	0.0518125	not significant	NA
PC 38:2; PC 18:1-20:1; [M+CH3COO]-	PC	Glycerophospholipids	17.737	872.626	-0.627483	0.00461457	0.0167203	not significant	NA
PC 38:2; PC 18:0-20:2; [M+CH3COO]-	PC	Glycerophospholipids	18.212	872.639	-0.371875	0.0473351	0.0868848	not significant	NA
SM d42:1; SM d18:0/24:1; [M+CH3COO]-	SM	Sphingolipids	18.917	873.696	-0.65985	0.00294117	0.0117227	not significant	NA
PC 39:7; [M+CH3COO]-	PC	Glycerophospholipids	16.387	876.578	-1.78474	1.80244e-05	0.000419068	Dx-enriched	robust
PI 38:5; PI 18:1-20:4; [M-H]-	PI	Glycerophospholipids	15.523	883.536	-0.120028	0.46201	0.562885	not significant	NA
PI-Cer d41:5+1O; [M-H]-	PI-Cer	Sphingolipids	16.851	884.568	-1.38987	0.00424814	0.0158031	Dx-enriched	robust
PI 38:3; PI 18:0-20:3; [M-H]-	PI	Glycerophospholipids	16.639	887.566	-0.668148	0.0179368	0.0420534	not significant	NA
PC 40:8; PC 18:2-22:6; [M+CH3COO]-	PC	Glycerophospholipids	15.692	888.58	-0.0491567	0.835073	0.87919	not significant	NA
PC 40:5; PC 18:0-22:5; [M+CH3COO]-	PC	Glycerophospholipids	17.226	894.615	-1.78771	6.11907e-05	0.000898537	Dx-enriched	robust
PI 40:6; PI 20:3-20:3; [M-H]-	PI	Glycerophospholipids	16.064	909.551	-1.82052	5.1405e-05	0.000843647	Dx-enriched	robust
SHexCer d43:4+1O; [M-H]-	SHexCer	Sphingolipids	18.17	914.61	-0.25046	0.189913	0.275968	not significant	NA
SHexCer d44:4+1O; [M-H]-	SHexCer	Sphingolipids	18.172	928.625	-0.246211	0.15371	0.228112	not significant	NA
