# Supplementary material for: Multi-omic profiling of the leukemic microenvironment shows bone marrow interstitial fluid is distinct from peripheral blood plasma
Source: Exp Hematol Oncol. 2022 Sep 15;11:56. doi: 10.1186/s40164-022-00310-0 (PMC9476264; doi:10.1186/s40164-022-00310-0)
Supplement: Supplementary file 7 — Additional file 7: Table S7. Results of statistical analysis comparing PB.Dx and PB.D29 using proteomic data set. [file 40164_2022_310_MOESM7_ESM.xls]

## Sheet: LN_20210706_MicroEnvironment_Ex
Table S7 | Results of statistical analysis comparing PB.Dx and PB.D29 using proteomics data set
GeneID	PG.ProteinGroups	coefficient	p_values	adj_p_values	significance	confidence
IGLV4-69	A0A075B6H9	0.639614	0.0288387	0.102194	not significant	NA
IGLV8-61	A0A075B6I0	-0.199367	0.529856	0.736381	not significant	NA
IGLV10-54	A0A075B6I4	-3.81065	0.04382	0.141079	not significant	NA
IGLV7-46	A0A075B6I9	-0.338892	0.018137	0.0699001	not significant	NA
IGLV2-18	A0A075B6J9	0.246547	0.412027	0.647535	not significant	NA
IGLV3-16	A0A075B6K0	-0.237081	0.167591	0.355878	not significant	NA
IGLV3-12	A0A075B6K2	0.144415	0.054629	0.162045	not significant	NA
IGLV3-10	A0A075B6K4	-0.701118	0.045094	0.141256	not significant	NA
IGLV3-9	A0A075B6K5	-0.0798593	0.662249	0.832542	not significant	NA
IGKV2-28	A0A075B6P5;P01615	0.214753	0.488234	0.711694	not significant	NA
IGHV3-64	A0A075B6Q5	0.173788	0.613625	0.792412	not significant	NA
IGHV4-4	A0A075B6R2	-0.121688	0.630582	0.808124	not significant	NA
IGKV2D-24	A0A075B6R9;A0A0C4DH68	0.129771	0.300852	0.525993	not significant	NA
IGKV2D-29	A0A075B6S2;A2NJV5	0.0566049	0.599241	0.78511	not significant	NA
IGKV1-27	A0A075B6S5	0.204542	0.588214	0.778935	not significant	NA
IGKV2D-30	A0A075B6S6;P06310	0.21299	0.130983	0.299389	not significant	NA
IGLV5-45	A0A087WSX0	-0.132606	0.691417	0.856968	not significant	NA
IGKV3D-15	A0A087WSY6	0.115424	0.537328	0.736381	not significant	NA
IGKV1D-8	A0A087WSZ0	-0.0732578	0.702203	0.862933	not significant	NA
IGKV2-40	A0A087WW87;P01614	-0.637236	5.47567e-08	2.16223e-06	not significant	NA
LOC102723996	A0A087X1L8;O75144	-1.35194	0.00318377	0.0168103	Dx-enriched	robust
IGKV3D-11	A0A0A0MRZ8;P04433	-0.132713	0.280202	0.502024	not significant	NA
IGHV3-49	A0A0A0MS15	-0.0263603	0.898433	0.966135	not significant	NA
IGKV6D-21	A0A0A0MT36	-0.0523498	0.729315	0.877172	not significant	NA
IGKJ1	A0A0A0MT89	0.181994	0.330798	0.558024	not significant	NA
IGLV1-36	A0A0B4J1U3	-0.0593157	0.758856	0.898114	not significant	NA
IGHV6-1	A0A0B4J1U7	0.113234	0.523528	0.734125	not significant	NA
IGHV3-15	A0A0B4J1V0	0.148405	0.263153	0.482008	not significant	NA
IGHV2-26	A0A0B4J1V2	0.117589	0.474824	0.702005	not significant	NA
IGHV3-74	A0A0B4J1X5	0.00248916	0.990612	0.998529	not significant	NA
IGLV9-49	A0A0B4J1Y8	0.172502	0.361221	0.588657	not significant	NA
IGHV3-72	A0A0B4J1Y9	-0.00125297	0.995254	0.998529	not significant	NA
IGKV1D-13	A0A0B4J2D9;P0DP09	0.238625	0.13249	0.29947	not significant	NA
IGKV6-21	A0A0C4DH24	-0.212246	0.38817	0.621073	not significant	NA
IGKV3D-20	A0A0C4DH25	-0.136221	0.248962	0.466141	not significant	NA
IGHV1-3	A0A0C4DH29	-0.123539	0.523231	0.734125	not significant	NA
IGHV1-18	A0A0C4DH31	-0.531428	0.0312061	0.109118	not significant	NA
IGHV1-24	A0A0C4DH33	0.225425	0.25585	0.477345	not significant	NA
IGHV4-28	A0A0C4DH34	-0.218163	0.108951	0.259127	not significant	NA
IGHV5-51	A0A0C4DH38	-0.0874079	0.539734	0.736381	not significant	NA
IGHV1-58	A0A0C4DH39	-0.533177	7.69831e-05	0.000967788	not significant	NA
IGHV2-70D	A0A0C4DH43	0.151249	0.697791	0.862842	not significant	NA
IGKV1-8	A0A0C4DH67	0.130958	0.518299	0.734125	not significant	NA
IGKV1-12	A0A0C4DH73;P01611	-0.244896	0.222717	0.43355	not significant	NA
IGLV5-39	A0A0G2JS06	0.194186	0.595327	0.78511	not significant	NA
IGHV3-64D	A0A0J9YX35	0.23591	0.296183	0.519549	not significant	NA
IGHV5-10-1	A0A0J9YXX1	-0.167669	0.5028	0.721409	not significant	NA
UBE2L5	A0A1B0GUS4;P68036	0.00214496	0.998529	0.998529	not significant	NA
SCO2	A0A1W2PQK0;P19971	-0.938825	4.33311e-09	2.46809e-07	not significant	NA
HNRNPA1P48	A0A2R8Y4L2;P09651;Q32P51	-0.496452	0.67269	0.838397	not significant	NA
IGLC7	A0M8Q6	-0.0619103	0.893676	0.964951	not significant	NA
PALM3	A6NDB9	-0.252633	0.190706	0.393331	not significant	NA
ANXA2P2	A6NMY6;P07355	-0.086943	0.0581272	0.169564	not significant	NA
IGLL5	B9A064	0.0888392	0.531295	0.736381	not significant	NA
ZNF587B	E7ETH6	1.39309	0.00366014	0.0187627	D29-enriched	robust
MASP2	O00187	0.714621	0.00139412	0.00884682	not significant	NA
QSOX1	O00391	1.04572	0.00361089	0.0186917	D29-enriched	robust
HMGN4	O00479;P05204	-1.29048	0.329342	0.557348	not significant	NA
NR5A2	O00482	-0.158663	0.00145135	0.00884682	not significant	NA
CHL1	O00533	-3.88606	2.14507e-08	1.0234e-06	Dx-enriched	non-robust
PDXK	O00764	-0.0483521	0.966903	0.991965	not significant	NA
APOL1	O14791	0.222529	0.0717668	0.193331	not significant	NA
KRT86	O43790;P78385;P78386;Q14533	0.451769	0.0762056	0.197513	not significant	NA
CD5L	O43866	-0.433062	0.0510182	0.153055	not significant	NA
PLIN1	O60240	0.599353	0.606449	0.790629	not significant	NA
AQR	O60306	-1.00776	0.018703	0.0712105	not significant	NA
HIST1H2BK	O60814;P06899;P23527;P33778;P57053;P58876;P62807;Q16778;Q5QNW6;Q8N257;Q93079;Q99877;Q99879;Q99880	-0.429058	0.599175	0.78511	not significant	NA
PDCD6	O75340	-3.77451	0.0124692	0.0502574	not significant	NA
SH3BGRL	O75368	-0.233557	0.839864	0.945647	not significant	NA
FCN3	O75636	1.23639	0.000137621	0.00151383	D29-enriched	robust
IDH1	O75874	0.02147	0.990226	0.998529	not significant	NA
ATRN	O75882	0.696	0.00590202	0.0277485	not significant	NA
APOM	O95445	0.523038	0.067557	0.184448	not significant	NA
VNN1	O95497	0.137568	0.105877	0.254104	not significant	NA
ADH1B	P00325	-0.454492	0.772201	0.904041	not significant	NA
LDHA	P00338	0.0214651	0.9633	0.991522	not significant	NA
GSR	P00390	1.06492	0.000174347	0.00184111	D29-enriched	robust
CP	P00450	-1.57454	4.22375e-05	0.000619483	Dx-enriched	robust
F13A1	P00488	0.0883888	0.880997	0.961088	not significant	NA
PNP	P00491	-6.39582	0.0347143	0.116746	not significant	NA
HPRT1	P00492	-1.4886	0.327514	0.556036	not significant	NA
PGK1	P00558	-2.82258	8.88964e-05	0.00109157	Dx-enriched	non-robust
AK1	P00568	-0.562629	0.0745942	0.194979	not significant	NA
F2	P00734	0.669429	0.00144686	0.00884682	not significant	NA
C1R	P00736	0.0692454	0.673258	0.838397	not significant	NA
HP	P00738	-2.7578	0.0479346	0.145457	not significant	NA
HPR	P00739	-0.704122	5.32262e-06	0.000120397	not significant	NA
F9	P00740	0.936968	0.0108057	0.0452812	not significant	NA
F10	P00742	0.887962	0.0530753	0.158326	not significant	NA
CFD	P00746	-0.25777	0.22338	0.43355	not significant	NA
PLG	P00747	0.42003	0.0452083	0.141256	not significant	NA
F12	P00748	0.60887	0.0117512	0.0484735	not significant	NA
CFB	P00751	-1.3061	0.00526809	0.0252868	Dx-enriched	robust
CA1	P00915	0.412842	0.18635	0.388905	not significant	NA
CA2	P00918	0.479087	0.355058	0.58402	not significant	NA
SERPINC1	P01008	0.352512	0.0681201	0.184448	not significant	NA
SERPINA1	P01009	-0.134439	0.520615	0.734125	not significant	NA
SERPINA3	P01011	0.782053	0.000305781	0.00293515	not significant	NA
AGT	P01019	1.38691	3.82496e-05	0.000577023	D29-enriched	robust
A2M	P01023	0.0490704	0.79294	0.918141	not significant	NA
C3	P01024	0.0255167	0.887509	0.962227	not significant	NA
C5	P01031	0.793103	0.00402866	0.0198798	not significant	NA
CST3	P01034	0.8935	0.00909603	0.0393664	not significant	NA
KNG1	P01042	0.784969	0.000980187	0.00728928	not significant	NA
JCHAIN	P01591	-0.64006	0.00196453	0.0112747	not significant	NA
IGKV1D-33	P01593;P01594	-0.0489786	0.784528	0.912403	not significant	NA
IGKV1-39	P01597;P04432	0.21477	0.133122	0.29947	not significant	NA
IGKV1-17	P01599	0.00191947	0.99009	0.998529	not significant	NA
IGKV1D-16	P01601	0.254752	0.613819	0.792412	not significant	NA
IGKV1-5	P01602	-0.0512277	0.726766	0.876956	not significant	NA
IGKV3-20	P01619	-0.118203	0.500037	0.720196	not significant	NA
IGKV3-15	P01624	0.0202888	0.902495	0.966567	not significant	NA
IGLV1-47	P01700	0.0867223	0.634612	0.80936	not significant	NA
IGLV1-51	P01701	0.0719028	0.84332	0.945647	not significant	NA
IGLV1-40	P01703	0.482474	0.147157	0.319748	not significant	NA
IGLV2-14	P01704	0.0671864	0.842889	0.945647	not significant	NA
IGLV2-23	P01705	0.0304037	0.94135	0.984009	not significant	NA
IGLV2-11	P01706	-0.653605	0.303124	0.528216	not significant	NA
IGLV2-8	P01709	-0.282438	0.304943	0.529638	not significant	NA
IGLV3-19	P01714	-0.119266	0.511656	0.728179	not significant	NA
IGLV3-25	P01717	-0.179143	0.245559	0.463055	not significant	NA
IGLV3-27	P01718	-0.00920405	0.947002	0.986227	not significant	NA
IGLV6-57	P01721	0.0766007	0.702286	0.862933	not significant	NA
IGHV1-69	P01742	-0.108114	0.576108	0.773343	not significant	NA
IGHV1-46	P01743	-0.673444	0.0928606	0.22491	not significant	NA
IGHV3-30	P01768;P0DP03	-0.0246491	0.880191	0.961088	not significant	NA
IGHV3-7	P01780	-0.0759333	0.577125	0.773343	not significant	NA
IGHV3-9	P01782;P0DP04	-0.0727044	0.741077	0.884463	not significant	NA
IGHV2-70	P01814	-0.532255	0.0503573	0.151935	not significant	NA
IGHV2-5	P01817	-0.140236	0.539561	0.736381	not significant	NA
PIGR	P01833	0.60756	0.0445976	0.141256	not significant	NA
IGKC	P01834	0.063287	0.735578	0.880692	not significant	NA
IGHG1	P01857	0.0422782	0.864656	0.951122	not significant	NA
IGHG2	P01859	0.207387	0.325623	0.55461	not significant	NA
IGHG3	P01860	-0.520565	0.0436157	0.141079	not significant	NA
IGHG4	P01861	0.148712	0.534037	0.736381	not significant	NA
IGHM	P01871	-0.294677	0.134636	0.29947	not significant	NA
IGHA1	P01876	0.15968	0.584896	0.778935	not significant	NA
IGHA2	P01877	0.0406816	0.768596	0.901819	not significant	NA
IGHD	P01880	-0.95417	0.0370251	0.121424	not significant	NA
HLA-A	P01891	-3.88944	0.0460401	0.142159	not significant	NA
HLA-H	P01893	-1.01637	0.000213919	0.00217932	Dx-enriched	non-robust
HLA-DRA	P01903;P01906	-2.05417	0.268819	0.486601	not significant	NA
HBD	P02042	-0.0745165	0.843813	0.945647	not significant	NA
KRT14	P02533	1.57255	0.0733609	0.194979	not significant	NA
SPTA1	P02549	-0.73724	5.47259e-06	0.000120397	not significant	NA
APOA1	P02647	1.40889	0.00130067	0.00880453	D29-enriched	robust
APOE	P02649	1.78168	0.000113024	0.001307	D29-enriched	robust
APOA2	P02652	0.943048	0.00775758	0.0347119	not significant	NA
APOC1	P02654	1.69418	0.00112164	0.00789631	D29-enriched	robust
APOC2	P02655	0.933417	0.0763117	0.197513	not significant	NA
APOC3	P02656	2.17869	0.00109019	0.00779855	D29-enriched	robust
FGA	P02671	-0.901393	0.0549396	0.162056	not significant	NA
FGB	P02675	-1.54597	0.000788763	0.00621592	Dx-enriched	robust
FGG	P02679	-1.20243	0.00981492	0.0417926	Dx-enriched	robust
SLC4A1	P02730	-0.808574	0.0632046	0.17846	not significant	NA
CRP	P02741	-0.376453	0.428911	0.656502	not significant	NA
APCS	P02743	0.622018	0.0663012	0.184248	not significant	NA
C1QA	P02745	0.449407	0.18717	0.389077	not significant	NA
C1QB	P02746	0.676658	0.0667974	0.184448	not significant	NA
C1QC	P02747	0.64849	0.0219789	0.0823039	not significant	NA
C9	P02748	-2.21145	0.000466976	0.00404202	Dx-enriched	robust
APOH	P02749	0.885966	0.000103571	0.00124285	not significant	NA
LRG1	P02750	-1.44212	2.23367e-05	0.000406681	Dx-enriched	robust
FN1	P02751	0.942398	0.026731	0.0960132	not significant	NA
RBP4	P02753	1.81478	0.000346221	0.00309838	D29-enriched	robust
AMBP	P02760	0.170665	0.214789	0.424024	not significant	NA
ORM1	P02763	1.22739	0.000507939	0.0041905	D29-enriched	robust
AHSG	P02765	-0.159281	0.428831	0.656502	not significant	NA
TTR	P02766	1.70092	2.46927e-05	0.000420573	D29-enriched	robust
ALB	P02768	0.532601	0.0148645	0.0590108	not significant	NA
AFP	P02771	-0.113048	0.920943	0.974465	not significant	NA
GC	P02774	0.0600831	0.727475	0.876956	not significant	NA
PPBP	P02775	0.767272	0.0447931	0.141256	not significant	NA
PF4	P02776;P10720	1.65085	0.0055197	0.0262559	D29-enriched	robust
TFRC	P02786	1.65361	0.136016	0.300488	not significant	NA
TF	P02787	0.198822	0.442502	0.669458	not significant	NA
LTF	P02788	-0.406062	0.726772	0.876956	not significant	NA
HPX	P02790	0.161212	0.374147	0.602285	not significant	NA
FTL	P02792	-1.4507	0.477121	0.702005	not significant	NA
FTH1	P02794	0.184291	0.869122	0.954046	not significant	NA
ANG	P03950	0.891891	7.32664e-05	0.000943528	not significant	NA
F11	P03951	0.354935	0.241167	0.456402	not significant	NA
KLKB1	P03952	0.64735	0.00372304	0.0189016	not significant	NA
C4BPA	P04003	0.0853137	0.598869	0.78511	not significant	NA
VTN	P04004	0.950521	2.12757e-05	0.000401199	not significant	NA
CAT	P04040	-0.102198	0.886869	0.962227	not significant	NA
PROC	P04070	1.54814	0.00684369	0.0308844	D29-enriched	robust
ALDOA	P04075	-0.250273	0.471423	0.699189	not significant	NA
CSTB	P04080	0.171427	0.714377	0.873127	not significant	NA
ANXA1	P04083	-2.42515	0.185147	0.387927	not significant	NA
APOB	P04114	0.95018	5.43104e-05	0.000735279	not significant	NA
SOD2	P04179	-0.858733	4.43453e-06	0.000106429	not significant	NA
LCAT	P04180	0.354475	0.171037	0.36123	not significant	NA
HRG	P04196	0.0309942	0.900644	0.966545	not significant	NA
IGLV7-43	P04211	-0.0121851	0.961976	0.991522	not significant	NA
A1BG	P04217	0.224843	0.265612	0.483596	not significant	NA
KRT1	P04264	0.784907	0.384337	0.616808	not significant	NA
S100B	P04271	-0.0708967	0.950715	0.988145	not significant	NA
VWF	P04275	1.87747	0.00118865	0.00825797	D29-enriched	robust
SHBG	P04278	0.00127752	0.998297	0.998529	not significant	NA
GAPDH	P04406	0.0633347	0.82439	0.939049	not significant	NA
IGKV1-16	P04430	-0.591102	0.0452127	0.141256	not significant	NA
NTRK1	P04629	-1.09483	0.412068	0.647535	not significant	NA
HSPB1	P04792	-0.137565	0.905206	0.967507	not significant	NA
HIST1H2AE	P04908;P0C0S8;P20671;Q7L7L0;Q93077;Q96KK5;Q99878;Q9BTM1	-1.07916	0.0891181	0.220913	not significant	NA
ALDOB	P05062	2.25431	0.111687	0.264442	not significant	NA
APOD	P05090	1.60283	0.000311304	0.00293515	D29-enriched	robust
S100A8	P05109	-0.195611	0.537922	0.736381	not significant	NA
SERPINA5	P05154	1.04404	0.00131926	0.00881732	D29-enriched	robust
SERPING1	P05155	0.321425	0.0354105	0.118334	not significant	NA
CFI	P05156	-0.135861	0.422434	0.656015	not significant	NA
F13B	P05160	-0.26626	0.0831573	0.20809	not significant	NA
MPO	P05164	0.0609637	0.957891	0.991522	not significant	NA
ICAM1	P05362	-1.19898	2.52283e-07	8.88036e-06	Dx-enriched	robust
RPLP2	P05387	-0.306464	0.796116	0.919802	not significant	NA
CLEC3B	P05452	-0.391293	0.0852852	0.212408	not significant	NA
SERPINA7	P05543	-0.779736	0.0107105	0.0452413	not significant	NA
SERPIND1	P05546	-0.286409	0.272866	0.491717	not significant	NA
BCHE	P06276	-0.134547	0.578543	0.773343	not significant	NA
IGKV4-1	P06312	0.175692	0.351597	0.581697	not significant	NA
IGHV4-34	P06331	-0.41431	0.0240804	0.0885948	not significant	NA
GSN	P06396	-0.0556052	0.825225	0.939049	not significant	NA
PTMA	P06454	-1.42217	0.367752	0.597456	not significant	NA
C2	P06681	-0.0587329	0.717679	0.875137	not significant	NA
S100A9	P06702	1.25732	0.091225	0.222652	not significant	NA
APOA4	P06727	2.123	0.000706643	0.00565315	D29-enriched	robust
ENO1	P06733	4.14249	2.77942e-10	2.93506e-08	D29-enriched	robust
GPI	P06744	-0.159081	0.157382	0.337795	not significant	NA
DBI	P07108	-0.097084	0.930539	0.982383	not significant	NA
LDHB	P07195	0.486146	0.212288	0.424024	not significant	NA
PROS1	P07225	0.415015	0.0419889	0.136853	not significant	NA
CSF1R	P07333	-0.263908	0.461812	0.688804	not significant	NA
C8A	P07357	-0.905787	0.00021463	0.00217932	not significant	NA
C8B	P07358	-0.746974	0.00658149	0.0299571	not significant	NA
GP1BA	P07359	0.409722	0.0660645	0.184248	not significant	NA
C8G	P07360	-0.624145	0.0277498	0.0989994	not significant	NA
TUBB	P07437	-1.25583	0.311994	0.538342	not significant	NA
PRSS1	P07477;P07478;Q8NHM4	-0.05922	0.8503	0.945647	not significant	NA
PFN1	P07737	-0.593147	0.00230219	0.012662	not significant	NA
BPGM	P07738	-2.19373	0.215224	0.424024	not significant	NA
HSP90AA1	P07900	-1.64356	3.08723e-09	2.03757e-07	Dx-enriched	non-robust
THBS1	P07996	1.62056	0.0203111	0.0766017	not significant	NA
ANXA6	P08133	0.409022	0.726639	0.876956	not significant	NA
SERPINA6	P08185	-0.424365	0.0318508	0.109916	not significant	NA
SLC3A2	P08195	1.79762	0.342087	0.571589	not significant	NA
HSP90AB1	P08238	-1.69166	0.345124	0.574844	not significant	NA
SOD3	P08294	1.41555	1.54571e-09	1.22482e-07	D29-enriched	non-robust
HMBS	P08397	-0.922755	0.427237	0.656502	not significant	NA
MME	P08473	0.248225	0.829085	0.941413	not significant	NA
LPA	P08519	-1.35688	0.00162484	0.0096395	Dx-enriched	robust
CD14	P08571	-0.703092	0.0161033	0.0629817	not significant	NA
CFH	P08603	-0.151489	0.453248	0.679872	not significant	NA
VIM	P08670	-0.22683	0.85261	0.945752	not significant	NA
SERPINF2	P08697	0.134552	0.616463	0.793884	not significant	NA
F7	P08709	0.656909	0.00293635	0.0156605	not significant	NA
ANXA5	P08758	-0.774009	0.524177	0.734125	not significant	NA
KRT16	P08779	-0.927564	4.67441e-09	2.46809e-07	not significant	NA
DBH	P09172	0.369727	0.0736767	0.194979	not significant	NA
GSTP1	P09211	-0.292871	0.791584	0.918141	not significant	NA
C1S	P09871	0.301234	0.191898	0.394249	not significant	NA
LTA4H	P09960	0.919935	3.0157e-05	0.000482513	not significant	NA
C4A	P0C0L4	-0.368258	0.108924	0.259127	not significant	NA
C4B_2	P0C0L5	-0.557305	0.00142319	0.00884682	not significant	NA
H2AFZ	P0C0S5;Q71UI9	-4.66665	1.81506e-10	2.39588e-08	Dx-enriched	non-robust
UBB	P0CG47;P0CG48;P62979;P62987	-0.210977	0.461242	0.688804	not significant	NA
SAA1	P0DJI8	-0.811287	0.133222	0.29947	not significant	NA
SAA2	P0DJI9	-0.76714	0.199882	0.405914	not significant	NA
HSPA1A	P0DMV8;P0DMV9	-0.624299	0.588406	0.778935	not significant	NA
IGLC3	P0DOY3	-0.0441686	0.783124	0.912403	not significant	NA
IGHV1-8	P0DP01	-0.135703	0.134989	0.29947	not significant	NA
HIST1H1E	P10412;P16402;P16403;P22492;Q02539	-0.742713	0.511339	0.728179	not significant	NA
TXN	P10599	2.91731	0.140885	0.30866	not significant	NA
C7	P10643	0.763872	0.00184543	0.0107075	not significant	NA
HSPD1	P10809	0.904288	3.40725e-07	1.05825e-05	not significant	NA
CLU	P10909	0.399121	0.126913	0.293904	not significant	NA
HSPA5	P11021	0.232947	0.128816	0.297008	not significant	NA
HSPA8	P11142	0.411798	0.126844	0.293904	not significant	NA
MBL2	P11226	-1.84984	0.00047801	0.00407079	Dx-enriched	robust
SPTB	P11277	-0.256688	0.834889	0.945647	not significant	NA
DMD	P11532	-3.60713	0.0596349	0.172061	not significant	NA
CETP	P11597	0.359415	0.260344	0.479439	not significant	NA
COL6A3	P12111	-0.580415	0.609772	0.792412	not significant	NA
F5	P12259	1.00563	0.00219766	0.0122445	D29-enriched	robust
ACTN1	P12814	0.236381	0.150834	0.325063	not significant	NA
XRCC6	P12956	-0.00833415	0.994213	0.998529	not significant	NA
LAMP2	P13473	0.473032	0.0078638	0.0348915	not significant	NA
NCAM1	P13591	0.468883	0.201767	0.408173	not significant	NA
ICAM2	P13598	-0.275908	0.732289	0.878747	not significant	NA
KRT10	P13645	1.48234	0.0899852	0.22202	not significant	NA
KRT5	P13647	2.94203	0.139363	0.3066	not significant	NA
C6	P13671	-0.28212	0.338776	0.567853	not significant	NA
ALAD	P13716	-0.294511	0.79881	0.920899	not significant	NA
LCP1	P13796	-0.903683	0.0679383	0.184448	not significant	NA
SELL	P14151	-0.800238	0.0459792	0.142159	not significant	NA
MIF	P14174	-0.548673	0.643002	0.814806	not significant	NA
CD99	P14209	-3.56897	0.0464604	0.14217	not significant	NA
FDPS	P14324	0.0093492	0.993594	0.998529	not significant	NA
PKM	P14618	-1.60209	0.116095	0.273653	not significant	NA
HSP90B1	P14625	-0.351687	0.760797	0.898114	not significant	NA
MMP9	P14780	0.0459212	0.968468	0.991965	not significant	NA
FABP4	P15090	-0.534135	0.000504995	0.0041905	not significant	NA
GLUL	P15104	-0.203678	0.857745	0.948057	not significant	NA
ANPEP	P15144	1.49732	0.00139198	0.00884682	D29-enriched	robust
PVR	P15151	2.14858	5.73319e-08	2.16223e-06	D29-enriched	robust
CPN1	P15169	-0.882866	0.00463392	0.0224469	not significant	NA
EZR	P15311	-1.35301	0.00631279	0.0292382	Dx-enriched	robust
IGLL1	P15814	0.208595	0.422412	0.656015	not significant	NA
CD44	P16070	0.336522	0.31775	0.544649	not significant	NA
DPEP1	P16444	0.384371	0.742077	0.884463	not significant	NA
FAH	P16930	4.70567	0.0251535	0.090966	not significant	NA
ENG	P17813	-1.67771	0.372792	0.602285	not significant	NA
IGFBP3	P17936	0.419998	0.0823951	0.207165	not significant	NA
VCL	P18206	0.520684	0.134746	0.29947	not significant	NA
LBP	P18428	-0.749575	0.0065307	0.0299571	not significant	NA
PGAM1	P18669	1.74286	0.406217	0.642163	not significant	NA
VCAM1	P19320	-0.630726	0.0906443	0.222606	not significant	NA
ORM2	P19652	0.750422	0.00135368	0.00884682	not significant	NA
ITIH2	P19823	0.369374	0.19423	0.397494	not significant	NA
ITIH1	P19827	0.093629	0.611379	0.792412	not significant	NA
PZP	P20742	-3.04961	9.94472e-07	2.76359e-05	Dx-enriched	robust
C4BPB	P20851	0.0145767	0.932148	0.982383	not significant	NA
FLNA	P21333	2.64326	3.70138e-11	6.51442e-09	D29-enriched	non-robust
GPD1	P21695	1.59598	0.348246	0.578219	not significant	NA
TNXB	P22105	2.88128	6.80699e-12	3.59409e-09	D29-enriched	robust
GPX3	P22352	1.42853	7.15446e-05	0.000943528	D29-enriched	robust
NME2	P22392	-1.34742	0.360106	0.588657	not significant	NA
HNRNPA2B1	P22626	1.35213	0.42864	0.656502	not significant	NA
CPN2	P22792	-0.0140974	0.937395	0.984009	not significant	NA
PROZ	P22891	1.05943	0.00216348	0.0122445	D29-enriched	robust
IGHV1-2	P23083	-0.016459	0.937547	0.984009	not significant	NA
FBLN1	P23142	-0.650298	0.00376399	0.0189275	not significant	NA
PTPRG	P23470	1.33637	0.000116343	0.001307	D29-enriched	robust
CFL1	P23528	-0.487393	0.667436	0.83707	not significant	NA
TNC	P24821	1.23475	0.00220309	0.0122445	D29-enriched	robust
AZGP1	P25311	2.06024	2.74158e-06	7.23776e-05	D29-enriched	robust
PSMA2	P25787	-1.7919	0.240848	0.456402	not significant	NA
MSN	P26038	-1.32529	0.031528	0.109518	not significant	NA
HMGB2	P26583	-0.0684185	0.953758	0.98936	not significant	NA
MST1	P26927	0.110808	0.685052	0.851077	not significant	NA
PON1	P27169	1.09204	4.69464e-05	0.000669938	D29-enriched	robust
YWHAQ	P27348	-0.589416	0.0936499	0.225786	not significant	NA
CFP	P27918	0.232029	0.0814143	0.206667	not significant	NA
LAP3	P28838	-0.00872157	0.993871	0.998529	not significant	NA
TKT	P29401	0.436888	0.48929	0.711694	not significant	NA
SERPINA4	P29622	1.99348	3.17013e-05	0.000492303	D29-enriched	robust
MARCKS	P29966	-0.593256	0.618053	0.793995	not significant	NA
PRDX6	P30041	0.360641	0.149753	0.324056	not significant	NA
BLVRB	P30043	0.527466	0.23372	0.447116	not significant	NA
PEBP1	P30086	-0.0304466	0.978789	0.997684	not significant	NA
SRI	P30626	0.665784	0.568643	0.765927	not significant	NA
YWHAB	P31946	-0.505088	0.661905	0.832542	not significant	NA
S100A11	P31949	1.37818	0.397743	0.632556	not significant	NA
PRDX2	P32119	0.10647	0.803892	0.924738	not significant	NA
CDH5	P33151	0.0592573	0.815783	0.934346	not significant	NA
MAN1A1	P33908	-0.0307229	0.860085	0.948068	not significant	NA
RNASE4	P34096	0.439293	0.0743328	0.194979	not significant	NA
KRT9	P35527	0.992635	0.218967	0.429793	not significant	NA
SAA4	P35542	-0.12732	0.651897	0.823449	not significant	NA
MYH9	P35579	0.220167	0.00108357	0.00779855	not significant	NA
IGFALS	P35858	0.889325	0.0144784	0.0579136	not significant	NA
KRT2	P35908	1.97922	0.00389416	0.0193973	D29-enriched	robust
FLT4	P35916	-2.4368	0.213075	0.424024	not significant	NA
PGM1	P36871	2.38311	0.143799	0.313742	not significant	NA
FLT3	P36888	-3.07764	0.0638652	0.179366	not significant	NA
SERPINF1	P36955	0.920563	0.000320049	0.00296466	not significant	NA
CFHR2	P36980	0.872046	0.294615	0.519366	not significant	NA
TAGLN2	P37802	0.500124	0.0465822	0.14217	not significant	NA
SNCA	P37840	-0.737491	0.527616	0.736381	not significant	NA
IL6ST	P40189	4.31785	0.0915065	0.222652	not significant	NA
GP5	P40197	-0.122041	0.914413	0.971449	not significant	NA
CCT6A	P40227	0.222306	0.845894	0.945647	not significant	NA
MDH1	P40925	-0.133229	0.911256	0.970387	not significant	NA
BTD	P43251	1.11745	0.000620886	0.0050435	D29-enriched	robust
AFM	P43652	1.36841	0.00093684	0.00706645	D29-enriched	robust
RPS10	P46783	-0.420183	0.712106	0.872371	not significant	NA
ME1	P48163	0.220256	0.850724	0.945647	not significant	NA
MASP1	P48740	0.403113	0.000914184	0.00699549	not significant	NA
CD97	P48960	-1.41551	0.290562	0.514822	not significant	NA
FASN	P49327	3.60167	2.63308e-11	6.51442e-09	D29-enriched	robust
COMP	P49747	-0.328523	0.4643	0.690564	not significant	NA
SELENOP	P49908	1.86916	2.41045e-05	0.000420573	D29-enriched	robust
CAMP	P49913	2.29068	3.94948e-07	1.15852e-05	D29-enriched	robust
GDI2	P50395	-0.56839	0.318743	0.544649	not significant	NA
LUM	P51884	-0.21826	0.510557	0.728179	not significant	NA
PGD	P52209	-1.4885	0.28224	0.503208	not significant	NA
ARHGDIB	P52566	-0.264867	0.821293	0.93862	not significant	NA
ACLY	P53396	-0.218072	0.892714	0.964951	not significant	NA
LIMK2	P53671	0.127971	0.633564	0.80936	not significant	NA
MAPK12	P53778	1.53853	0.00351954	0.0183992	D29-enriched	robust
APOC4	P55056	1.51263	0.00859015	0.0374843	D29-enriched	robust
PLTP	P55058	1.3743	0.000336912	0.00306706	D29-enriched	robust
VCP	P55072	1.96271	0.352544	0.581697	not significant	NA
NAP1L1	P55209	-0.113495	0.920589	0.974465	not significant	NA
TCL1A	P56279	-1.90781	0.175637	0.369468	not significant	NA
TPI1	P60174	-2.01895	0.0791559	0.202885	not significant	NA
ACTB	P60709;P63261	0.368312	0.333065	0.560058	not significant	NA
CDC42	P60953	0.0835802	0.941531	0.984009	not significant	NA
ACTR3	P61158;Q9C0K3;Q9P1U1	-1.59713	0.260604	0.479439	not significant	NA
RAP1B	P61224;P62834	3.08122	0.130474	0.299389	not significant	NA
LYZ	P61626	0.209329	0.56062	0.758993	not significant	NA
B2M	P61769	0.263367	0.420599	0.656015	not significant	NA
HNRNPK	P61978	0.757792	0.603304	0.788476	not significant	NA
YWHAE	P62258	-0.113304	0.780548	0.91179	not significant	NA
TMSB4X	P62328;P63313	4.14359	0.0807447	0.205957	not significant	NA
ACTA2	P62736;P63267	0.221696	0.373386	0.602285	not significant	NA
HIST4H4	P62805	-0.928729	0.123464	0.288447	not significant	NA
RAN	P62826	1.56459	0.269105	0.486601	not significant	NA
PPIA	P62937	1.64104	0.0325583	0.111628	not significant	NA
YWHAZ	P63104	-1.2644	0.00145772	0.00884682	Dx-enriched	non-robust
EIF5A	P63241;Q6IS14	-2.20557	0.077698	0.20012	not significant	NA
YBX1	P67809	0.201085	0.858279	0.948057	not significant	NA
EEF1A1	P68104;Q5VTE0	-0.357012	0.00143387	0.00884682	not significant	NA
TUBA1B	P68363;Q9BQE3	-0.656228	0.0303361	0.106783	not significant	NA
HIST1H3J	P68431	0.98231	0.0118435	0.0484759	not significant	NA
HBB	P68871	0.122607	0.747153	0.888506	not significant	NA
HBG1	P69891	0.0426428	0.897634	0.966135	not significant	NA
HBG2	P69892	0.443898	0.306694	0.530933	not significant	NA
HBA2	P69905	0.0674252	0.847443	0.945647	not significant	NA
GSTO1	P78417	0.509453	0.134696	0.29947	not significant	NA
ADARB1	P78563	0.186912	0.497474	0.720196	not significant	NA
GPLD1	P80108	0.374978	0.248554	0.466141	not significant	NA
S100A12	P80511	-0.630663	0.588627	0.778935	not significant	NA
IGLV3-21	P80748	-0.0508685	0.760999	0.898114	not significant	NA
DCD	P81605	1.31165	7.60583e-06	0.000154457	D29-enriched	robust
HSPG2	P98160	-0.0750778	0.879092	0.961088	not significant	NA
FABP5	Q01469	-0.232482	0.84228	0.945647	not significant	NA
CAP1	Q01518	-1.05813	0.44884	0.675179	not significant	NA
CFHR3	Q02985	1.09059	0.00291775	0.0156605	D29-enriched	robust
ACY1	Q03154	1.60433	2.3259e-08	1.0234e-06	D29-enriched	robust
CFHR1	Q03591	-0.29049	0.0617384	0.176013	not significant	NA
GBE1	Q04446	-0.339787	0.765576	0.900277	not significant	NA
HGFAC	Q04756	0.458466	0.036522	0.120523	not significant	NA
ITIH3	Q06033	-1.45561	0.000248938	0.00243406	Dx-enriched	robust
PSME1	Q06323	-1.68722	0.283054	0.503208	not significant	NA
PRDX1	Q06830	0.211844	0.547333	0.744824	not significant	NA
LGALS3BP	Q08380	-0.521316	0.0358647	0.119098	not significant	NA
LRMP	Q12912	0.306914	0.520607	0.734125	not significant	NA
PLA2G7	Q13093	0.43943	0.0592966	0.172025	not significant	NA
SPP2	Q13103	-0.826681	2.87824e-05	0.000474909	not significant	NA
MMRN1	Q13201	0.949618	1.41798e-05	0.000277294	not significant	NA
SELENBP1	Q13228	-0.916683	0.431185	0.656502	not significant	NA
ALCAM	Q13740	0.0808384	0.393653	0.627942	not significant	NA
APOF	Q13790	-0.00277162	0.987679	0.998529	not significant	NA
ENPP2	Q13822	-0.181068	0.643511	0.814806	not significant	NA
BLMH	Q13867	-1.78247	0.263826	0.482008	not significant	NA
HNRNPD	Q14103	-0.770749	0.0249441	0.0908309	not significant	NA
DSG2	Q14126	-1.28884	0.0728753	0.194979	not significant	NA
GALE	Q14376	0.325533	0.0738942	0.194979	not significant	NA
SPARCL1	Q14515	-0.9017	0.017112	0.066435	not significant	NA
HABP2	Q14520	0.607398	0.0343093	0.116124	not significant	NA
ITIH4	Q14624	-0.15434	0.499186	0.720196	not significant	NA
LTBP1	Q14766	0.264979	0.47864	0.702005	not significant	NA
CASP8	Q14790	0.219883	0.223149	0.43355	not significant	NA
KPNB1	Q14974	-0.514131	0.702767	0.862933	not significant	NA
NUMA1	Q14980	-0.349855	0.234969	0.447882	not significant	NA
KRT72	Q14CN4;Q3SY84;Q7RTS7;Q86Y46	2.61217	1.62382e-09	1.22482e-07	D29-enriched	robust
POSTN	Q15063	-0.113288	0.214533	0.424024	not significant	NA
PON3	Q15166	0.271472	0.431004	0.656502	not significant	NA
FCN2	Q15485	0.863874	0.000229034	0.0022817	not significant	NA
TGFBI	Q15582	0.287157	0.257397	0.478542	not significant	NA
ADIRF	Q15847	0.053155	0.963354	0.991522	not significant	NA
ADIPOQ	Q15848	1.65715	0.000115834	0.001307	D29-enriched	robust
ECM1	Q16610	-0.539943	0.0328008	0.111734	not significant	NA
TAZ	Q16635	-0.419448	0.25902	0.479439	not significant	NA
HIST2H2AC	Q16777;Q6FI13	-0.442236	0.447527	0.675127	not significant	NA
GEN1	Q17RS7	0.337319	0.0612067	0.175637	not significant	NA
ATG2A	Q2TAZ0	1.301	0.00246292	0.0134064	D29-enriched	robust
HLA-B	Q31612	-0.544534	0.637072	0.81054	not significant	NA
TMEM177	Q53S58	0.0210783	0.911575	0.970387	not significant	NA
L1TD1	Q5T7N2	0.2771	0.224165	0.43355	not significant	NA
ARFGEF3	Q5TH69	-0.186109	0.226378	0.436232	not significant	NA
SFMBT2	Q5VUG0	0.305911	0.295094	0.519366	not significant	NA
TMEM198	Q66K66	0.0734933	0.762036	0.898114	not significant	NA
HBM	Q6B0K9	-0.72404	0.534658	0.736381	not significant	NA
VASN	Q6EMK4	0.75364	0.160237	0.342532	not significant	NA
ATAD2	Q6PL18	-0.672867	0.00460089	0.0224469	not significant	NA
PI16	Q6UXB8	-2.62684	0.00156639	0.00939836	Dx-enriched	robust
HIST2H3D	Q71DI3	0.910095	3.50564e-06	8.81418e-05	not significant	NA
SUPT6H	Q7KZ85	-0.583917	0.486905	0.711694	not significant	NA
RASGRP2	Q7LDG7	-1.34567	0.000833247	0.00646992	Dx-enriched	robust
SERPINA11	Q86U17	-1.76131	0.0187467	0.0712105	not significant	NA
HRNR	Q86YZ3	2.78653	0.122482	0.287424	not significant	NA
MGA	Q8IWI9	0.257652	0.315273	0.542228	not significant	NA
LILRA3	Q8N6C8	-0.269608	0.536729	0.736381	not significant	NA
PCSK9	Q8NBP7	1.20791	0.0121537	0.0493629	D29-enriched	robust
CFHR4	Q92496	-7.52316	0.00126401	0.00866749	Dx-enriched	robust
GGH	Q92820	-0.580464	0.167829	0.355878	not significant	NA
OSTF1	Q92882	-0.167699	0.886139	0.962227	not significant	NA
PRG4	Q92954	1.36125	0.000165176	0.00177985	D29-enriched	robust
HLA-C	Q95604	-1.91905	0.359815	0.588657	not significant	NA
CCDC126	Q96EE4	0.367449	0.197825	0.403288	not significant	NA
MED30	Q96HR3	-0.167242	0.556073	0.754773	not significant	NA
REEP6	Q96HR9	2.98737	0.0678863	0.184448	not significant	NA
CPB2	Q96IY4	0.887578	0.00183037	0.0107075	not significant	NA
CNDP1	Q96KN2	2.57855	0.0580156	0.169564	not significant	NA
ZFR	Q96KR1	1.61478	0.00109298	0.00779855	D29-enriched	robust
PGLYRP2	Q96PD5	0.765778	0.0241622	0.0885948	not significant	NA
PLIN4	Q96Q06	-0.0828735	0.943008	0.984009	not significant	NA
IWS1	Q96ST2	-0.381839	0.208667	0.418921	not significant	NA
PARK7	Q99497	-0.776781	0.207195	0.417553	not significant	NA
CCT7	Q99832	1.21524	0.431451	0.656502	not significant	NA
COLEC11	Q9BWP8	0.180745	0.435742	0.661126	not significant	NA
CDHR2	Q9BYE9	2.35107	0.280487	0.502024	not significant	NA
CARD9	Q9H257	-1.90101	0.500591	0.720196	not significant	NA
DDX31	Q9H8H2	-0.997446	0.0240925	0.0885948	not significant	NA
APMAP	Q9HDC9	0.934817	5.29784e-05	0.000735279	not significant	NA
IL1RAP	Q9NPH3	0.270738	0.0820325	0.207165	not significant	NA
ACSS2	Q9NR19	-0.0325965	0.977628	0.997684	not significant	NA
MXRA5	Q9NR99	0.734856	0.190493	0.393331	not significant	NA
AHSP	Q9NZD4	1.31927	0.401966	0.637351	not significant	NA
EHD2	Q9NZN4	0.507985	0.673121	0.838397	not significant	NA
C1RL	Q9NZP8	0.156925	0.566718	0.765287	not significant	NA
CALML5	Q9NZT1	0.261737	0.814645	0.934346	not significant	NA
ABRACL	Q9P1F3	-0.407196	0.721298	0.876956	not significant	NA
CLIP2	Q9UDT6	0.146101	0.478608	0.702005	not significant	NA
MARCO	Q9UEW3	-7.56309	0.0113065	0.0470063	Dx-enriched	robust
FETUB	Q9UGM5	-1.05984	0.00935952	0.0401774	Dx-enriched	robust
PCYOX1	Q9UHG3	-0.204969	0.227303	0.436421	not significant	NA
SERPINA10	Q9UK55	0.425006	0.0154981	0.0610673	not significant	NA
PSME2	Q9UL46	-1.41777	0.420853	0.656015	not significant	NA
PROCR	Q9UNN8	0.0203162	0.96942	0.991965	not significant	NA
MINPP1	Q9UNW1	8.73112	7.23232e-06	0.000152747	D29-enriched	robust
TLN1	Q9Y490	0.342511	0.0620045	0.176013	not significant	NA
ANGPTL3	Q9Y5C1	0.287519	0.00812135	0.0357339	not significant	NA
LYVE1	Q9Y5Y7	0.746901	0.00593861	0.0277485	not significant	NA
FCGBP	Q9Y6R7	1.71039	0.000421694	0.00371091	D29-enriched	robust
COLEC10	Q9Y6Z7	0.985604	2.75094e-07	9.07812e-06	not significant	NA
